# Supplementary material for: Mitonuclear Genetic Interactions in the Basidiomycete Heterobasidion parviporum Involve a Non-conserved Mitochondrial Open Reading Frame
Source: Front Fungal Biol. 2021 Dec 14;2:779337. doi: 10.3389/ffunb.2021.779337 (PMC10512249; doi:10.3389/ffunb.2021.779337)
Supplement: Supplementary file 2 [file Table_2.XLSX]

## Sheet: Paired heterokaryons
Growth rates (mm/day) calculated after raw data recorded in 2015-2017 and published in Clergeot et al. (2019)
high_med : for each heterokaryon, data of the assay with the highest median (0 = no; 1 = yes)
low_med : for each heterokaryon, data of the assay with the lowest median (0 = no; 1 = yes)
max_out : data of outlier in the distribution of maximal growth rate (0 = no; 1 = yes)
sta_het : heterokaryon data with a QCD ≤ 0,125 (max_out = 0; 0= no; 1 = yes)
var_het : heterokaryon data with a QCD > 0,125 (max_out = 0; 0 = no; 1 = yes))
isolate	assay	plate	read	growth_rate	high_med	low_med	max_out	sta_het	var_het
9(32)	1	1	1	4	0	1	1	0	0
9(32)	1	1	2	3.75	0	1	1	0	0
9(32)	1	1	3	4	0	1	1	0	0
9(32)	1	1	4	3.75	0	1	1	0	0
9(32)	1	2	1	3.75	0	1	1	0	0
9(32)	1	2	2	4	0	1	1	0	0
9(32)	1	2	3	3.75	0	1	1	0	0
9(32)	1	2	4	4	0	1	1	0	0
9(32)	1	3	1	4	0	1	1	0	0
9(32)	1	3	2	4.5	0	1	1	0	0
9(32)	1	3	3	4.25	0	1	1	0	0
9(32)	1	3	4	3.75	0	1	1	0	0
9(32)	2	1	1	4	1	0	1	0	0
9(32)	2	1	2	3.5	1	0	1	0	0
9(32)	2	1	3	4.25	1	0	1	0	0
9(32)	2	1	4	3.75	1	0	1	0	0
9(32)	2	2	1	4.25	1	0	1	0	0
9(32)	2	2	2	4.75	1	0	1	0	0
9(32)	2	2	3	4.75	1	0	1	0	0
9(32)	2	2	4	4.5	1	0	1	0	0
9(32)	2	3	1	4.5	1	0	1	0	0
9(32)	2	3	2	4	1	0	1	0	0
9(32)	2	3	3	4	1	0	1	0	0
9(32)	2	3	4	4.5	1	0	1	0	0
32(9)	3	1	1	7.75	1	0	0	0	1
32(9)	3	1	2	7.5	1	0	0	0	1
32(9)	3	1	3	7.75	1	0	0	0	1
32(9)	3	1	4	7	1	0	0	0	1
32(9)	3	2	1	8.75	1	0	0	0	1
32(9)	3	2	2	7.75	1	0	0	0	1
32(9)	3	2	3	7.75	1	0	0	0	1
32(9)	3	2	4	7.75	1	0	0	0	1
32(9)	3	3	1	7.5	1	0	0	0	1
32(9)	3	3	2	6.75	1	0	0	0	1
32(9)	3	3	3	7.5	1	0	0	0	1
32(9)	3	3	4	7.75	1	0	0	0	1
32(9)	4	1	1	5.5	0	1	0	0	1
32(9)	4	1	2	5.5	0	1	0	0	1
32(9)	4	1	3	5.5	0	1	0	0	1
32(9)	4	1	4	5.75	0	1	0	0	1
32(9)	4	2	1	3.25	0	1	0	0	1
32(9)	4	2	2	3.5	0	1	0	0	1
32(9)	4	2	3	3.75	0	1	0	0	1
32(9)	4	2	4	2.75	0	1	0	0	1
32(9)	4	3	1	3	0	1	0	0	1
32(9)	4	3	2	3.75	0	1	0	0	1
32(9)	4	3	3	3.5	0	1	0	0	1
32(9)	4	3	4	3.75	0	1	0	0	1
32(9)	5	1	1	5.75	0	0	0	0	1
32(9)	5	1	2	5.25	0	0	0	0	1
32(9)	5	1	3	5.75	0	0	0	0	1
32(9)	5	1	4	5.5	0	0	0	0	1
32(9)	5	2	1	4.75	0	0	0	0	1
32(9)	5	2	2	6	0	0	0	0	1
32(9)	5	2	3	4	0	0	0	0	1
32(9)	5	2	4	4.75	0	0	0	0	1
32(9)	5	3	1	5.75	0	0	0	0	1
32(9)	5	3	2	5.5	0	0	0	0	1
32(9)	5	3	3	4.75	0	0	0	0	1
32(9)	5	3	4	5.75	0	0	0	0	1
32(19)	6	1	1	6.5	0	1	0	1	0
32(19)	6	1	2	6.5	0	1	0	1	0
32(19)	6	1	3	7	0	1	0	1	0
32(19)	6	1	4	6.5	0	1	0	1	0
32(19)	6	2	1	6.5	0	1	0	1	0
32(19)	6	2	2	7.5	0	1	0	1	0
32(19)	6	2	3	6.5	0	1	0	1	0
32(19)	6	2	4	6.5	0	1	0	1	0
32(19)	6	3	1	6.5	0	1	0	1	0
32(19)	6	3	2	6.5	0	1	0	1	0
32(19)	6	3	3	7	0	1	0	1	0
32(19)	6	3	4	7	0	1	0	1	0
32(19)	7	1	1	7	1	0	0	1	0
32(19)	7	1	2	7.5	1	0	0	1	0
32(19)	7	1	3	7.75	1	0	0	1	0
32(19)	7	1	4	7.5	1	0	0	1	0
32(19)	7	2	1	6.5	1	0	0	1	0
32(19)	7	2	2	6.25	1	0	0	1	0
32(19)	7	2	3	6.5	1	0	0	1	0
32(19)	7	2	4	6.75	1	0	0	1	0
19(32)	8	1	1	6.5	1	0	0	1	0
19(32)	8	1	2	6.75	1	0	0	1	0
19(32)	8	1	3	7.5	1	0	0	1	0
19(32)	8	1	4	7	1	0	0	1	0
19(32)	8	2	1	6.75	1	0	0	1	0
19(32)	8	2	2	7	1	0	0	1	0
19(32)	8	2	3	5.25	1	0	0	1	0
19(32)	8	2	4	6.25	1	0	0	1	0
19(32)	8	3	1	7.25	1	0	0	1	0
19(32)	8	3	2	7	1	0	0	1	0
19(32)	8	3	3	7	1	0	0	1	0
19(32)	8	3	4	6.75	1	0	0	1	0
19(32)	9	1	1	7.25	0	1	0	1	0
19(32)	9	1	2	6.75	0	1	0	1	0
19(32)	9	1	3	6.75	0	1	0	1	0
19(32)	9	1	4	6.75	0	1	0	1	0
19(32)	9	2	1	6.75	0	1	0	1	0
19(32)	9	2	2	7.5	0	1	0	1	0
19(32)	9	2	3	6.75	0	1	0	1	0
19(32)	9	2	4	6.25	0	1	0	1	0
19(32)	9	3	1	6.75	0	1	0	1	0
19(32)	9	3	2	7	0	1	0	1	0
19(32)	9	3	3	6.25	0	1	0	1	0
19(32)	9	3	4	6.5	0	1	0	1	0
11(19)	10	1	1	7.5	0	1	0	1	0
11(19)	10	1	2	7	0	1	0	1	0
11(19)	10	1	3	6.5	0	1	0	1	0
11(19)	10	1	4	6.5	0	1	0	1	0
11(19)	10	2	1	7.5	0	1	0	1	0
11(19)	10	2	2	6.5	0	1	0	1	0
11(19)	10	2	3	6.5	0	1	0	1	0
11(19)	10	2	4	7.5	0	1	0	1	0
11(19)	10	3	1	6	0	1	0	1	0
11(19)	10	3	2	6.5	0	1	0	1	0
11(19)	10	3	3	6.5	0	1	0	1	0
11(19)	10	3	4	6	0	1	0	1	0
11(19)	11	1	1	6.75	1	0	0	1	0
11(19)	11	1	2	8	1	0	0	1	0
11(19)	11	1	3	8	1	0	0	1	0
11(19)	11	1	4	6.75	1	0	0	1	0
11(19)	11	2	1	7.5	1	0	0	1	0
11(19)	11	2	2	7	1	0	0	1	0
11(19)	11	2	3	7.75	1	0	0	1	0
11(19)	11	2	4	7.75	1	0	0	1	0
19(11)	12	1	1	7.5	1	0	0	1	0
19(11)	12	1	2	6	1	0	0	1	0
19(11)	12	1	3	6.5	1	0	0	1	0
19(11)	12	1	4	7.5	1	0	0	1	0
19(11)	12	2	1	7	1	0	0	1	0
19(11)	12	2	2	7	1	0	0	1	0
19(11)	12	2	3	6.5	1	0	0	1	0
19(11)	12	2	4	6.5	1	0	0	1	0
19(11)	12	3	1	7	1	0	0	1	0
19(11)	12	3	2	6	1	0	0	1	0
19(11)	12	3	3	6.5	1	0	0	1	0
19(11)	12	3	4	6.5	1	0	0	1	0
19(11)	13	1	1	5.5	0	1	0	1	0
19(11)	13	1	2	5.5	0	1	0	1	0
19(11)	13	1	3	5.25	0	1	0	1	0
19(11)	13	1	4	5.5	0	1	0	1	0
19(11)	13	2	1	5.75	0	1	0	1	0
19(11)	13	2	2	4.5	0	1	0	1	0
19(11)	13	2	3	5	0	1	0	1	0
19(11)	13	2	4	5.25	0	1	0	1	0
30(11)	14	1	1	7.5	1	0	0	1	0
30(11)	14	1	2	7	1	0	0	1	0
30(11)	14	1	3	6.5	1	0	0	1	0
30(11)	14	1	4	7.5	1	0	0	1	0
30(11)	14	2	1	7	1	0	0	1	0
30(11)	14	2	2	7.5	1	0	0	1	0
30(11)	14	2	3	8	1	0	0	1	0
30(11)	14	2	4	7	1	0	0	1	0
30(11)	14	3	1	8	1	0	0	1	0
30(11)	14	3	2	7	1	0	0	1	0
30(11)	14	3	3	7.5	1	0	0	1	0
30(11)	14	3	4	7.5	1	0	0	1	0
30(11)	15	1	1	6.75	0	1	0	1	0
30(11)	15	1	2	6.25	0	1	0	1	0
30(11)	15	1	3	6.25	0	1	0	1	0
30(11)	15	1	4	6	0	1	0	1	0
30(11)	15	2	1	7	0	1	0	1	0
30(11)	15	2	2	7	0	1	0	1	0
30(11)	15	2	3	7.5	0	1	0	1	0
30(11)	15	2	4	7.25	0	1	0	1	0
11(30)	16	1	1	7	1	0	0	1	0
11(30)	16	1	2	7.5	1	0	0	1	0
11(30)	16	1	3	6	1	0	0	1	0
11(30)	16	1	4	7	1	0	0	1	0
11(30)	16	2	1	7	1	0	0	1	0
11(30)	16	2	2	6.5	1	0	0	1	0
11(30)	16	2	3	6.5	1	0	0	1	0
11(30)	16	2	4	7.5	1	0	0	1	0
11(30)	16	3	1	7.5	1	0	0	1	0
11(30)	16	3	2	7.5	1	0	0	1	0
11(30)	16	3	3	8	1	0	0	1	0
11(30)	16	3	4	7.5	1	0	0	1	0
11(30)	17	1	1	5.5	0	1	0	1	0
11(30)	17	1	2	5.5	0	1	0	1	0
11(30)	17	1	3	4.5	0	1	0	1	0
11(30)	17	1	4	4	0	1	0	1	0
11(30)	17	2	1	5	0	1	0	1	0
11(30)	17	2	2	4.75	0	1	0	1	0
11(30)	17	2	3	5.5	0	1	0	1	0
11(30)	17	2	4	5	0	1	0	1	0
11(30)	18	1	1	6	0	0	0	1	0
11(30)	18	1	2	6.75	0	0	0	1	0
11(30)	18	1	3	6.5	0	0	0	1	0
11(30)	18	1	4	6.5	0	0	0	1	0
11(30)	18	2	1	7.5	0	0	0	1	0
11(30)	18	2	2	8.25	0	0	0	1	0
11(30)	18	2	3	8	0	0	0	1	0
11(30)	18	2	4	7.5	0	0	0	1	0
11(30)	18	3	1	6	0	0	0	1	0
11(30)	18	3	2	6	0	0	0	1	0
11(30)	18	3	3	6	0	0	0	1	0
11(30)	18	3	4	6.25	0	0	0	1	0
19(31)	19	1	1	6.5	1	0	0	1	0
19(31)	19	1	2	7	1	0	0	1	0
19(31)	19	1	3	7	1	0	0	1	0
19(31)	19	1	4	6.5	1	0	0	1	0
19(31)	19	2	1	7	1	0	0	1	0
19(31)	19	2	2	7	1	0	0	1	0
19(31)	19	2	3	7.5	1	0	0	1	0
19(31)	19	2	4	6.5	1	0	0	1	0
19(31)	19	3	1	7.5	1	0	0	1	0
19(31)	19	3	2	6.5	1	0	0	1	0
19(31)	19	3	3	6.5	1	0	0	1	0
19(31)	19	3	4	6.5	1	0	0	1	0
19(31)	20	1	1	5.75	0	1	0	1	0
19(31)	20	1	2	6.5	0	1	0	1	0
19(31)	20	1	3	6.5	0	1	0	1	0
19(31)	20	1	4	6.25	0	1	0	1	0
19(31)	20	2	1	6.25	0	1	0	1	0
19(31)	20	2	2	6.25	0	1	0	1	0
19(31)	20	2	3	6.5	0	1	0	1	0
19(31)	20	2	4	6	0	1	0	1	0
31(19)	21	1	1	7	0	1	0	1	0
31(19)	21	1	2	6.5	0	1	0	1	0
31(19)	21	1	3	6.5	0	1	0	1	0
31(19)	21	1	4	7.5	0	1	0	1	0
31(19)	21	2	1	6.5	0	1	0	1	0
31(19)	21	2	2	6	0	1	0	1	0
31(19)	21	2	3	6	0	1	0	1	0
31(19)	21	2	4	7	0	1	0	1	0
31(19)	21	3	1	6.5	0	1	0	1	0
31(19)	21	3	2	6.5	0	1	0	1	0
31(19)	21	3	3	7.5	0	1	0	1	0
31(19)	21	3	4	7.5	0	1	0	1	0
31(19)	22	1	1	7.75	1	0	0	1	0
31(19)	22	1	2	7.75	1	0	0	1	0
31(19)	22	1	3	8.25	1	0	0	1	0
31(19)	22	1	4	7.75	1	0	0	1	0
31(19)	22	2	1	7	1	0	0	1	0
31(19)	22	2	2	7.25	1	0	0	1	0
31(19)	22	2	3	7	1	0	0	1	0
31(19)	22	2	4	7.25	1	0	0	1	0
11(9)	23	1	1	7.5	1	0	0	0	1
11(9)	23	1	2	7.5	1	0	0	0	1
11(9)	23	1	3	7.5	1	0	0	0	1
11(9)	23	1	4	8	1	0	0	0	1
11(9)	23	2	1	7	1	0	0	0	1
11(9)	23	2	2	7.5	1	0	0	0	1
11(9)	23	2	3	7	1	0	0	0	1
11(9)	23	2	4	7.5	1	0	0	0	1
11(9)	23	3	1	7	1	0	0	0	1
11(9)	23	3	2	7.5	1	0	0	0	1
11(9)	23	3	3	7	1	0	0	0	1
11(9)	23	3	4	7	1	0	0	0	1
11(9)	24	1	1	5.75	0	1	0	0	1
11(9)	24	1	2	6	0	1	0	0	1
11(9)	24	1	3	6.5	0	1	0	0	1
11(9)	24	1	4	5.25	0	1	0	0	1
11(9)	24	2	1	5.25	0	1	0	0	1
11(9)	24	2	2	5.5	0	1	0	0	1
11(9)	24	2	3	5.5	0	1	0	0	1
11(9)	24	2	4	5.5	0	1	0	0	1
9(11)	25	1	1	6.75	1	0	0	1	0
9(11)	25	1	2	6.75	1	0	0	1	0
9(11)	25	1	3	7	1	0	0	1	0
9(11)	25	1	4	7	1	0	0	1	0
9(11)	25	2	1	7	1	0	0	1	0
9(11)	25	2	2	6.5	1	0	0	1	0
9(11)	25	2	3	7	1	0	0	1	0
9(11)	25	2	4	6.25	1	0	0	1	0
9(11)	25	3	1	7.5	1	0	0	1	0
9(11)	25	3	2	8	1	0	0	1	0
9(11)	25	3	3	7.5	1	0	0	1	0
9(11)	25	3	4	7.5	1	0	0	1	0
9(11)	26	1	1	6.75	0	1	0	1	0
9(11)	26	1	2	7.25	0	1	0	1	0
9(11)	26	1	3	7.75	0	1	0	1	0
9(11)	26	1	4	8	0	1	0	1	0
9(11)	26	2	1	6.5	0	1	0	1	0
9(11)	26	2	2	6.25	0	1	0	1	0
9(11)	26	2	3	6.75	0	1	0	1	0
9(11)	26	2	4	7.25	0	1	0	1	0
31(18)	27	1	1	7.5	1	0	0	1	0
31(18)	27	1	2	8.5	1	0	0	1	0
31(18)	27	1	3	7.5	1	0	0	1	0
31(18)	27	1	4	7.5	1	0	0	1	0
31(18)	27	2	1	7.5	1	0	0	1	0
31(18)	27	2	2	7	1	0	0	1	0
31(18)	27	2	3	7.5	1	0	0	1	0
31(18)	27	2	4	7.5	1	0	0	1	0
31(18)	27	3	1	7.5	1	0	0	1	0
31(18)	27	3	2	7.5	1	0	0	1	0
31(18)	27	3	3	7.5	1	0	0	1	0
31(18)	27	3	4	7.5	1	0	0	1	0
31(18)	28	1	1	7.5	0	1	0	1	0
31(18)	28	1	2	7.75	0	1	0	1	0
31(18)	28	1	3	8.25	0	1	0	1	0
31(18)	28	1	4	7.5	0	1	0	1	0
31(18)	28	2	1	5.75	0	1	0	1	0
31(18)	28	2	2	7	0	1	0	1	0
31(18)	28	2	3	6.5	0	1	0	1	0
31(18)	28	2	4	6	0	1	0	1	0
18(31)	29	1	1	8	1	0	0	1	0
18(31)	29	1	2	8	1	0	0	1	0
18(31)	29	1	3	7.5	1	0	0	1	0
18(31)	29	1	4	7.5	1	0	0	1	0
18(31)	29	2	1	8	1	0	0	1	0
18(31)	29	2	2	7.5	1	0	0	1	0
18(31)	29	2	3	7.5	1	0	0	1	0
18(31)	29	2	4	7.5	1	0	0	1	0
18(31)	29	3	1	7	1	0	0	1	0
18(31)	29	3	2	7	1	0	0	1	0
18(31)	29	3	3	7	1	0	0	1	0
18(31)	29	3	4	6.5	1	0	0	1	0
18(31)	30	1	1	6.5	0	1	0	1	0
18(31)	30	1	2	6.25	0	1	0	1	0
18(31)	30	1	3	6.25	0	1	0	1	0
18(31)	30	1	4	6.5	0	1	0	1	0
18(31)	30	2	1	5.5	0	1	0	1	0
18(31)	30	2	2	6	0	1	0	1	0
18(31)	30	2	3	5	0	1	0	1	0
18(31)	30	2	4	5	0	1	0	1	0
30(18)	31	1	1	7	1	0	0	0	1
30(18)	31	1	2	7.5	1	0	0	0	1
30(18)	31	1	3	7.5	1	0	0	0	1
30(18)	31	1	4	7	1	0	0	0	1
30(18)	31	2	1	7.5	1	0	0	0	1
30(18)	31	2	2	7.5	1	0	0	0	1
30(18)	31	2	3	7	1	0	0	0	1
30(18)	31	2	4	7	1	0	0	0	1
30(18)	31	3	1	6.5	1	0	0	0	1
30(18)	31	3	2	6	1	0	0	0	1
30(18)	31	3	3	6	1	0	0	0	1
30(18)	31	3	4	7	1	0	0	0	1
30(18)	32	1	1	4.5	0	1	0	0	1
30(18)	32	1	2	4.75	0	1	0	0	1
30(18)	32	1	3	4.25	0	1	0	0	1
30(18)	32	1	4	4	0	1	0	0	1
30(18)	32	2	1	3.75	0	1	0	0	1
30(18)	32	2	2	3.75	0	1	0	0	1
30(18)	32	2	3	4	0	1	0	0	1
30(18)	32	2	4	4.5	0	1	0	0	1
30(18)	32	3	1	5.25	0	1	0	0	1
30(18)	32	3	2	4.25	0	1	0	0	1
30(18)	32	3	3	4.75	0	1	0	0	1
30(18)	32	3	4	5.25	0	1	0	0	1
30(18)	33	1	1	4.25	0	0	0	0	1
30(18)	33	1	2	4	0	0	0	0	1
30(18)	33	1	3	5	0	0	0	0	1
30(18)	33	1	4	6	0	0	0	0	1
30(18)	33	2	1	5.25	0	0	0	0	1
30(18)	33	2	2	5	0	0	0	0	1
30(18)	33	2	3	5	0	0	0	0	1
30(18)	33	2	4	5.25	0	0	0	0	1
30(18)	33	3	1	5.25	0	0	0	0	1
30(18)	33	3	2	6	0	0	0	0	1
30(18)	33	3	3	6.75	0	0	0	0	1
30(18)	33	3	4	6	0	0	0	0	1
18(30)	34	1	1	5.25	1	0	0	1	0
18(30)	34	1	2	7.25	1	0	0	1	0
18(30)	34	1	3	7	1	0	0	1	0
18(30)	34	1	4	5.75	1	0	0	1	0
18(30)	34	2	1	6	1	0	0	1	0
18(30)	34	2	2	6.5	1	0	0	1	0
18(30)	34	2	3	6	1	0	0	1	0
18(30)	34	2	4	5.5	1	0	0	1	0
18(30)	34	3	1	6	1	0	0	1	0
18(30)	34	3	2	6.25	1	0	0	1	0
18(30)	34	3	3	6	1	0	0	1	0
18(30)	34	3	4	6	1	0	0	1	0
18(30)	35	1	1	5.5	0	1	0	1	0
18(30)	35	1	2	5.5	0	1	0	1	0
18(30)	35	1	3	4.75	0	1	0	1	0
18(30)	35	1	4	4.75	0	1	0	1	0
18(30)	35	2	1	4	0	1	0	1	0
18(30)	35	2	2	4	0	1	0	1	0
18(30)	35	2	3	4	0	1	0	1	0
18(30)	35	2	4	4	0	1	0	1	0
18(30)	35	3	1	6	0	1	0	1	0
18(30)	35	3	2	5.75	0	1	0	1	0
18(30)	35	3	3	5.5	0	1	0	1	0
18(30)	35	3	4	5.75	0	1	0	1	0
5(19)	36	1	1	7	1	0	0	0	1
5(19)	36	1	2	7.5	1	0	0	0	1
5(19)	36	1	3	7.5	1	0	0	0	1
5(19)	36	1	4	8.5	1	0	0	0	1
5(19)	36	2	1	7.5	1	0	0	0	1
5(19)	36	2	2	6.5	1	0	0	0	1
5(19)	36	2	3	6.5	1	0	0	0	1
5(19)	36	2	4	7	1	0	0	0	1
5(19)	36	3	1	8	1	0	0	0	1
5(19)	36	3	2	6.5	1	0	0	0	1
5(19)	36	3	3	8	1	0	0	0	1
5(19)	36	3	4	7.5	1	0	0	0	1
5(19)	37	1	1	5.5	0	1	0	0	1
5(19)	37	1	2	5.5	0	1	0	0	1
5(19)	37	1	3	5.25	0	1	0	0	1
5(19)	37	1	4	5.5	0	1	0	0	1
5(19)	37	2	1	5.75	0	1	0	0	1
5(19)	37	2	2	4.5	0	1	0	0	1
5(19)	37	2	3	5	0	1	0	0	1
5(19)	37	2	4	5.25	0	1	0	0	1
19(5)	38	1	1	7.5	1	0	0	0	1
19(5)	38	1	2	8	1	0	0	0	1
19(5)	38	1	3	6	1	0	0	0	1
19(5)	38	1	4	7.5	1	0	0	0	1
19(5)	38	2	1	6	1	0	0	0	1
19(5)	38	2	2	7	1	0	0	0	1
19(5)	38	2	3	6.5	1	0	0	0	1
19(5)	38	2	4	7	1	0	0	0	1
19(5)	38	3	1	6.5	1	0	0	0	1
19(5)	38	3	2	7	1	0	0	0	1
19(5)	38	3	3	7.5	1	0	0	0	1
19(5)	38	3	4	6	1	0	0	0	1
19(5)	39	1	1	5.5	0	0	0	0	1
19(5)	39	1	2	5.5	0	0	0	0	1
19(5)	39	1	3	5.25	0	0	0	0	1
19(5)	39	1	4	5.5	0	0	0	0	1
19(5)	39	2	1	5.75	0	0	0	0	1
19(5)	39	2	2	4.5	0	0	0	0	1
19(5)	39	2	3	5	0	0	0	0	1
19(5)	39	2	4	5.25	0	0	0	0	1
19(5)	40	1	1	4.25	0	1	0	0	1
19(5)	40	1	2	5	0	1	0	0	1
19(5)	40	1	3	5.75	0	1	0	0	1
19(5)	40	1	4	4.75	0	1	0	0	1
19(5)	40	2	1	5	0	1	0	0	1
19(5)	40	2	2	5	0	1	0	0	1
19(5)	40	2	3	4.75	0	1	0	0	1
19(5)	40	2	4	4.75	0	1	0	0	1
19(5)	40	3	1	5.25	0	1	0	0	1
19(5)	40	3	2	4.5	0	1	0	0	1
19(5)	40	3	3	5	0	1	0	0	1
19(5)	40	3	4	4.25	0	1	0	0	1
27(2)	41	1	1	6	1	0	0	1	0
27(2)	41	1	2	6.5	1	0	0	1	0
27(2)	41	1	3	6	1	0	0	1	0
27(2)	41	1	4	6	1	0	0	1	0
27(2)	41	2	1	5.5	1	0	0	1	0
27(2)	41	2	2	5.5	1	0	0	1	0
27(2)	41	2	3	6	1	0	0	1	0
27(2)	41	2	4	6.5	1	0	0	1	0
27(2)	41	3	1	6.5	1	0	0	1	0
27(2)	41	3	2	6.5	1	0	0	1	0
27(2)	41	3	3	7	1	0	0	1	0
27(2)	41	3	4	7	1	0	0	1	0
27(2)	42	1	1	5.5	0	1	0	1	0
27(2)	42	1	2	5.5	0	1	0	1	0
27(2)	42	1	3	5.25	0	1	0	1	0
27(2)	42	1	4	5.5	0	1	0	1	0
27(2)	42	2	1	5.75	0	1	0	1	0
27(2)	42	2	2	4.5	0	1	0	1	0
27(2)	42	2	3	5	0	1	0	1	0
27(2)	42	2	4	5.25	0	1	0	1	0
27(2)	43	1	1	6.5	0	0	0	1	0
27(2)	43	1	2	6.25	0	0	0	1	0
27(2)	43	1	3	6.5	0	0	0	1	0
27(2)	43	1	4	6.75	0	0	0	1	0
27(2)	43	2	1	6.25	0	0	0	1	0
27(2)	43	2	2	6	0	0	0	1	0
27(2)	43	2	3	5.5	0	0	0	1	0
27(2)	43	2	4	6	0	0	0	1	0
2(27)	44	1	1	6.25	0	1	0	1	0
2(27)	44	1	2	6.25	0	1	0	1	0
2(27)	44	1	3	5.75	0	1	0	1	0
2(27)	44	1	4	6.5	0	1	0	1	0
2(27)	44	2	1	6.5	0	1	0	1	0
2(27)	44	2	2	6.5	0	1	0	1	0
2(27)	44	2	3	6	0	1	0	1	0
2(27)	44	2	4	6	0	1	0	1	0
2(27)	44	3	1	6	0	1	0	1	0
2(27)	44	3	2	6	0	1	0	1	0
2(27)	44	3	3	6.25	0	1	0	1	0
2(27)	44	3	4	6.5	0	1	0	1	0
2(27)	45	1	1	6.75	1	0	0	1	0
2(27)	45	1	2	6.25	1	0	0	1	0
2(27)	45	1	3	6.25	1	0	0	1	0
2(27)	45	1	4	6.5	1	0	0	1	0
2(27)	45	2	1	5.75	1	0	0	1	0
2(27)	45	2	2	6.25	1	0	0	1	0
2(27)	45	2	3	6.75	1	0	0	1	0
2(27)	45	2	4	6.5	1	0	0	1	0
32(18)	46	1	1	6	0	0	0	0	1
32(18)	46	1	2	6.5	0	0	0	0	1
32(18)	46	1	3	6.5	0	0	0	0	1
32(18)	46	1	4	5.5	0	0	0	0	1
32(18)	46	2	1	6.5	0	0	0	0	1
32(18)	46	2	2	5.5	0	0	0	0	1
32(18)	46	2	3	6	0	0	0	0	1
32(18)	46	2	4	7	0	0	0	0	1
32(18)	46	3	1	6	0	0	0	0	1
32(18)	46	3	2	7	0	0	0	0	1
32(18)	46	3	3	6.5	0	0	0	0	1
32(18)	46	3	4	6.5	0	0	0	0	1
32(18)	47	1	1	7.75	1	0	0	0	1
32(18)	47	1	2	7.75	1	0	0	0	1
32(18)	47	1	3	8	1	0	0	0	1
32(18)	47	1	4	8	1	0	0	0	1
32(18)	47	2	1	8	1	0	0	0	1
32(18)	47	2	2	7.75	1	0	0	0	1
32(18)	47	2	3	7.75	1	0	0	0	1
32(18)	47	2	4	8	1	0	0	0	1
32(18)	47	3	1	7	1	0	0	0	1
32(18)	47	3	2	6.75	1	0	0	0	1
32(18)	47	3	3	7.5	1	0	0	0	1
32(18)	47	3	4	6.5	1	0	0	0	1
32(18)	48	1	1	5.25	0	1	0	0	1
32(18)	48	1	2	5.5	0	1	0	0	1
32(18)	48	1	3	5.75	0	1	0	0	1
32(18)	48	1	4	5.75	0	1	0	0	1
32(18)	48	2	1	5.25	0	1	0	0	1
32(18)	48	2	2	4.75	0	1	0	0	1
32(18)	48	2	3	5.25	0	1	0	0	1
32(18)	48	2	4	4.25	0	1	0	0	1
18(32)	49	1	1	3	0	1	0	0	1
18(32)	49	1	2	3.5	0	1	0	0	1
18(32)	49	1	3	3.5	0	1	0	0	1
18(32)	49	1	4	2.5	0	1	0	0	1
18(32)	49	2	1	3	0	1	0	0	1
18(32)	49	2	2	2.75	0	1	0	0	1
18(32)	49	2	3	3	0	1	0	0	1
18(32)	49	2	4	3	0	1	0	0	1
18(32)	49	3	1	3.5	0	1	0	0	1
18(32)	49	3	2	2.5	0	1	0	0	1
18(32)	49	3	3	3.25	0	1	0	0	1
18(32)	49	3	4	2.75	0	1	0	0	1
18(32)	50	1	1	6.5	1	0	0	0	1
18(32)	50	1	2	7	1	0	0	0	1
18(32)	50	1	3	7.25	1	0	0	0	1
18(32)	50	1	4	6.5	1	0	0	0	1
18(32)	50	2	1	6.25	1	0	0	0	1
18(32)	50	2	2	6.25	1	0	0	0	1
18(32)	50	2	3	7.5	1	0	0	0	1
18(32)	50	2	4	6.5	1	0	0	0	1
18(32)	50	3	1	5.75	1	0	0	0	1
18(32)	50	3	2	6.25	1	0	0	0	1
18(32)	50	3	3	6.5	1	0	0	0	1
18(32)	50	3	4	6	1	0	0	0	1
18(32)	51	1	1	5.5	0	0	0	0	1
18(32)	51	1	2	5.75	0	0	0	0	1
18(32)	51	1	3	6	0	0	0	0	1
18(32)	51	1	4	5.75	0	0	0	0	1
18(32)	51	2	1	3.5	0	0	0	0	1
18(32)	51	2	2	4	0	0	0	0	1
18(32)	51	2	3	3.5	0	0	0	0	1
18(32)	51	2	4	3.25	0	0	0	0	1
18(32)	51	3	1	5	0	0	0	0	1
18(32)	51	3	2	5.25	0	0	0	0	1
18(32)	51	3	3	5.5	0	0	0	0	1
18(32)	51	3	4	5.25	0	0	0	0	1
18(32)	52	1	1	4.75	0	0	0	0	1
18(32)	52	1	2	5.5	0	0	0	0	1
18(32)	52	1	3	5.75	0	0	0	0	1
18(32)	52	1	4	6	0	0	0	0	1
18(32)	52	2	1	5.75	0	0	0	0	1
18(32)	52	2	2	6.75	0	0	0	0	1
18(32)	52	2	3	7	0	0	0	0	1
18(32)	52	2	4	5.5	0	0	0	0	1
19(30)	53	1	1	6	1	0	0	1	0
19(30)	53	1	2	6	1	0	0	1	0
19(30)	53	1	3	6.5	1	0	0	1	0
19(30)	53	1	4	5.5	1	0	0	1	0
19(30)	53	2	1	7.5	1	0	0	1	0
19(30)	53	2	2	7	1	0	0	1	0
19(30)	53	2	3	7	1	0	0	1	0
19(30)	53	2	4	8	1	0	0	1	0
19(30)	53	3	1	7	1	0	0	1	0
19(30)	53	3	2	6.5	1	0	0	1	0
19(30)	53	3	3	7	1	0	0	1	0
19(30)	53	3	4	7.5	1	0	0	1	0
19(30)	54	1	1	5.5	0	1	0	1	0
19(30)	54	1	2	5.5	0	1	0	1	0
19(30)	54	1	3	5.25	0	1	0	1	0
19(30)	54	1	4	5.5	0	1	0	1	0
19(30)	54	2	1	5.75	0	1	0	1	0
19(30)	54	2	2	4.5	0	1	0	1	0
19(30)	54	2	3	5	0	1	0	1	0
19(30)	54	2	4	5.25	0	1	0	1	0
30(19)	55	1	1	7.5	1	0	0	0	1
30(19)	55	1	2	7.5	1	0	0	0	1
30(19)	55	1	3	7.5	1	0	0	0	1
30(19)	55	1	4	7	1	0	0	0	1
30(19)	55	2	1	8.5	1	0	0	0	1
30(19)	55	2	2	7.5	1	0	0	0	1
30(19)	55	2	3	7.5	1	0	0	0	1
30(19)	55	2	4	7.5	1	0	0	0	1
30(19)	55	3	1	7.5	1	0	0	0	1
30(19)	55	3	2	7.5	1	0	0	0	1
30(19)	55	3	3	7.5	1	0	0	0	1
30(19)	55	3	4	8	1	0	0	0	1
30(19)	56	1	1	5.5	0	1	0	0	1
30(19)	56	1	2	5.5	0	1	0	0	1
30(19)	56	1	3	5.25	0	1	0	0	1
30(19)	56	1	4	5.5	0	1	0	0	1
30(19)	56	2	1	5.75	0	1	0	0	1
30(19)	56	2	2	4.5	0	1	0	0	1
30(19)	56	2	3	5	0	1	0	0	1
30(19)	56	2	4	5.25	0	1	0	0	1
31(11)	57	1	1	7	1	0	0	1	0
31(11)	57	1	2	7	1	0	0	1	0
31(11)	57	1	3	7.5	1	0	0	1	0
31(11)	57	1	4	7.5	1	0	0	1	0
31(11)	57	2	1	7.5	1	0	0	1	0
31(11)	57	2	2	7.5	1	0	0	1	0
31(11)	57	2	3	7	1	0	0	1	0
31(11)	57	2	4	6.5	1	0	0	1	0
31(11)	57	3	1	6.5	1	0	0	1	0
31(11)	57	3	2	6.5	1	0	0	1	0
31(11)	57	3	3	6.5	1	0	0	1	0
31(11)	57	3	4	6.5	1	0	0	1	0
31(11)	58	1	1	5.5	0	1	0	1	0
31(11)	58	1	2	5.5	0	1	0	1	0
31(11)	58	1	3	5.25	0	1	0	1	0
31(11)	58	1	4	5.5	0	1	0	1	0
31(11)	58	2	1	5.75	0	1	0	1	0
31(11)	58	2	2	4.5	0	1	0	1	0
31(11)	58	2	3	5	0	1	0	1	0
31(11)	58	2	4	5.25	0	1	0	1	0
11(31)	59	1	1	7	0	1	0	1	0
11(31)	59	1	2	7.25	0	1	0	1	0
11(31)	59	1	3	7.25	0	1	0	1	0
11(31)	59	1	4	6.5	0	1	0	1	0
11(31)	59	2	1	7	0	1	0	1	0
11(31)	59	2	2	6.5	0	1	0	1	0
11(31)	59	2	3	7.25	0	1	0	1	0
11(31)	59	2	4	6.5	0	1	0	1	0
11(31)	59	3	1	5.5	0	1	0	1	0
11(31)	59	3	2	5.75	0	1	0	1	0
11(31)	59	3	3	6.5	0	1	0	1	0
11(31)	59	3	4	5.25	0	1	0	1	0
11(31)	60	1	1	8.25	1	0	0	1	0
11(31)	60	1	2	8.5	1	0	0	1	0
11(31)	60	1	3	8	1	0	0	1	0
11(31)	60	1	4	7.75	1	0	0	1	0
11(31)	60	2	1	7	1	0	0	1	0
11(31)	60	2	2	7.5	1	0	0	1	0
11(31)	60	2	3	7.75	1	0	0	1	0
11(31)	60	2	4	7.75	1	0	0	1	0
27(30)	61	1	1	7	1	0	0	0	1
27(30)	61	1	2	7	1	0	0	0	1
27(30)	61	1	3	7	1	0	0	0	1
27(30)	61	1	4	7.5	1	0	0	0	1
27(30)	61	2	1	7	1	0	0	0	1
27(30)	61	2	2	6.5	1	0	0	0	1
27(30)	61	2	3	6.5	1	0	0	0	1
27(30)	61	2	4	6.5	1	0	0	0	1
27(30)	61	3	1	8	1	0	0	0	1
27(30)	61	3	2	8	1	0	0	0	1
27(30)	61	3	3	7.5	1	0	0	0	1
27(30)	61	3	4	7.5	1	0	0	0	1
27(30)	62	1	1	5.5	0	1	0	0	1
27(30)	62	1	2	5.5	0	1	0	0	1
27(30)	62	1	3	5.25	0	1	0	0	1
27(30)	62	1	4	5.5	0	1	0	0	1
27(30)	62	2	1	5.75	0	1	0	0	1
27(30)	62	2	2	4.5	0	1	0	0	1
27(30)	62	2	3	5	0	1	0	0	1
27(30)	62	2	4	5.25	0	1	0	0	1
30(27)	63	1	1	7.25	1	0	0	1	0
30(27)	63	1	2	7.25	1	0	0	1	0
30(27)	63	1	3	6.5	1	0	0	1	0
30(27)	63	1	4	6.5	1	0	0	1	0
30(27)	63	2	1	8.25	1	0	0	1	0
30(27)	63	2	2	7.75	1	0	0	1	0
30(27)	63	2	3	7.75	1	0	0	1	0
30(27)	63	2	4	8	1	0	0	1	0
30(27)	63	3	1	9	1	0	0	1	0
30(27)	63	3	2	7.25	1	0	0	1	0
30(27)	63	3	3	7.75	1	0	0	1	0
30(27)	63	3	4	8.25	1	0	0	1	0
30(27)	64	1	1	6.5	0	1	0	1	0
30(27)	64	1	2	6.5	0	1	0	1	0
30(27)	64	1	3	6.5	0	1	0	1	0
30(27)	64	1	4	6.75	0	1	0	1	0
30(27)	64	2	1	6.75	0	1	0	1	0
30(27)	64	2	2	6	0	1	0	1	0
30(27)	64	2	3	6.25	0	1	0	1	0
30(27)	64	2	4	6	0	1	0	1	0
5(9)	65	1	1	8.5	1	0	0	1	0
5(9)	65	1	2	7.5	1	0	0	1	0
5(9)	65	1	3	7	1	0	0	1	0
5(9)	65	1	4	8	1	0	0	1	0
5(9)	65	2	1	6.5	1	0	0	1	0
5(9)	65	2	2	7	1	0	0	1	0
5(9)	65	2	3	7.5	1	0	0	1	0
5(9)	65	2	4	7	1	0	0	1	0
5(9)	65	3	1	7.5	1	0	0	1	0
5(9)	65	3	2	7	1	0	0	1	0
5(9)	65	3	3	7	1	0	0	1	0
5(9)	65	3	4	7	1	0	0	1	0
5(9)	66	1	1	6.75	0	1	0	1	0
5(9)	66	1	2	7.5	0	1	0	1	0
5(9)	66	1	3	6.75	0	1	0	1	0
5(9)	66	1	4	6.75	0	1	0	1	0
5(9)	66	2	1	7	0	1	0	1	0
5(9)	66	2	2	7.25	0	1	0	1	0
5(9)	66	2	3	7.25	0	1	0	1	0
5(9)	66	2	4	7	0	1	0	1	0
9(5)	67	1	1	7	1	0	0	1	0
9(5)	67	1	2	6.5	1	0	0	1	0
9(5)	67	1	3	6.5	1	0	0	1	0
9(5)	67	1	4	6.5	1	0	0	1	0
9(5)	67	2	1	7.5	1	0	0	1	0
9(5)	67	2	2	7.5	1	0	0	1	0
9(5)	67	2	3	7	1	0	0	1	0
9(5)	67	2	4	8	1	0	0	1	0
9(5)	67	3	1	8	1	0	0	1	0
9(5)	67	3	2	8	1	0	0	1	0
9(5)	67	3	3	7.5	1	0	0	1	0
9(5)	67	3	4	8.5	1	0	0	1	0
9(5)	68	1	1	7.5	0	1	0	1	0
9(5)	68	1	2	7	0	1	0	1	0
9(5)	68	1	3	7.25	0	1	0	1	0
9(5)	68	1	4	7	0	1	0	1	0
9(5)	68	2	1	7.25	0	1	0	1	0
9(5)	68	2	2	6.75	0	1	0	1	0
9(5)	68	2	3	7	0	1	0	1	0
9(5)	68	2	4	7.5	0	1	0	1	0
26(11)	69	1	1	7.5	1	0	0	1	0
26(11)	69	1	2	6.5	1	0	0	1	0
26(11)	69	1	3	7	1	0	0	1	0
26(11)	69	1	4	7.5	1	0	0	1	0
26(11)	69	2	1	7.5	1	0	0	1	0
26(11)	69	2	2	8	1	0	0	1	0
26(11)	69	2	3	8	1	0	0	1	0
26(11)	69	2	4	8	1	0	0	1	0
26(11)	69	3	1	8.5	1	0	0	1	0
26(11)	69	3	2	7.5	1	0	0	1	0
26(11)	69	3	3	7	1	0	0	1	0
26(11)	69	3	4	8	1	0	0	1	0
26(11)	70	1	1	7.5	0	1	0	1	0
26(11)	70	1	2	7.5	0	1	0	1	0
26(11)	70	1	3	8	0	1	0	1	0
26(11)	70	1	4	8	0	1	0	1	0
26(11)	70	2	1	7.5	0	1	0	1	0
26(11)	70	2	2	7.5	0	1	0	1	0
26(11)	70	2	3	7.75	0	1	0	1	0
26(11)	70	2	4	7.25	0	1	0	1	0
26(11)	71	1	1	7.5	0	0	0	1	0
26(11)	71	1	2	8.25	0	0	0	1	0
26(11)	71	1	3	8	0	0	0	1	0
26(11)	71	1	4	7.5	0	0	0	1	0
26(11)	71	2	1	7.25	0	0	0	1	0
26(11)	71	2	2	7.5	0	0	0	1	0
26(11)	71	2	3	7.75	0	0	0	1	0
26(11)	71	2	4	6.75	0	0	0	1	0
11(26)	72	1	1	8.25	0	0	0	1	0
11(26)	72	1	2	8	0	0	0	1	0
11(26)	72	1	3	7.25	0	0	0	1	0
11(26)	72	1	4	8	0	0	0	1	0
11(26)	72	2	1	6.25	0	0	0	1	0
11(26)	72	2	2	6.25	0	0	0	1	0
11(26)	72	2	3	7	0	0	0	1	0
11(26)	72	2	4	7	0	0	0	1	0
11(26)	72	3	1	6.5	0	0	0	1	0
11(26)	72	3	2	7.5	0	0	0	1	0
11(26)	72	3	3	7.5	0	0	0	1	0
11(26)	72	3	4	7.75	0	0	0	1	0
11(26)	73	1	1	5.25	0	1	0	1	0
11(26)	73	1	2	5.25	0	1	0	1	0
11(26)	73	1	3	5.25	0	1	0	1	0
11(26)	73	1	4	5.75	0	1	0	1	0
11(26)	73	2	1	5.75	0	1	0	1	0
11(26)	73	2	2	6.25	0	1	0	1	0
11(26)	73	2	3	6	0	1	0	1	0
11(26)	73	2	4	5.75	0	1	0	1	0
11(26)	74	1	1	7.75	1	0	0	1	0
11(26)	74	1	2	7	1	0	0	1	0
11(26)	74	1	3	7.5	1	0	0	1	0
11(26)	74	1	4	7.25	1	0	0	1	0
11(26)	74	2	1	8.25	1	0	0	1	0
11(26)	74	2	2	7.25	1	0	0	1	0
11(26)	74	2	3	8.25	1	0	0	1	0
11(26)	74	2	4	7.75	1	0	0	1	0
5(26)	75	1	1	8.5	1	0	0	1	0
5(26)	75	1	2	8.5	1	0	0	1	0
5(26)	75	1	3	7.5	1	0	0	1	0
5(26)	75	1	4	8.5	1	0	0	1	0
5(26)	75	2	1	9	1	0	0	1	0
5(26)	75	2	2	8	1	0	0	1	0
5(26)	75	2	3	8.5	1	0	0	1	0
5(26)	75	2	4	8.5	1	0	0	1	0
5(26)	75	3	1	8.5	1	0	0	1	0
5(26)	75	3	2	8	1	0	0	1	0
5(26)	75	3	3	8	1	0	0	1	0
5(26)	75	3	4	8	1	0	0	1	0
5(26)	76	1	1	7.75	0	1	0	1	0
5(26)	76	1	2	8	0	1	0	1	0
5(26)	76	1	3	8	0	1	0	1	0
5(26)	76	1	4	8	0	1	0	1	0
5(26)	76	2	1	7.75	0	1	0	1	0
5(26)	76	2	2	8.25	0	1	0	1	0
5(26)	76	2	3	8	0	1	0	1	0
5(26)	76	2	4	7.75	0	1	0	1	0
26(5)	77	1	1	8	1	0	0	1	0
26(5)	77	1	2	8	1	0	0	1	0
26(5)	77	1	3	8	1	0	0	1	0
26(5)	77	1	4	8	1	0	0	1	0
26(5)	77	2	1	9	1	0	0	1	0
26(5)	77	2	2	8.5	1	0	0	1	0
26(5)	77	2	3	8.5	1	0	0	1	0
26(5)	77	2	4	8.5	1	0	0	1	0
26(5)	77	3	1	8.5	1	0	0	1	0
26(5)	77	3	2	9	1	0	0	1	0
26(5)	77	3	3	8	1	0	0	1	0
26(5)	77	3	4	8.5	1	0	0	1	0
26(5)	78	1	1	8	0	1	0	1	0
26(5)	78	1	2	9	0	1	0	1	0
26(5)	78	1	3	8.25	0	1	0	1	0
26(5)	78	1	4	7.5	0	1	0	1	0
26(5)	78	2	1	7.75	0	1	0	1	0
26(5)	78	2	2	8.25	0	1	0	1	0
26(5)	78	2	3	8.25	0	1	0	1	0
26(5)	78	2	4	7.75	0	1	0	1	0
11(18)	79	1	1	6.75	0	0	0	1	0
11(18)	79	1	2	8	0	0	0	1	0
11(18)	79	1	3	7.25	0	0	0	1	0
11(18)	79	1	4	7.25	0	0	0	1	0
11(18)	79	2	1	7.25	0	0	0	1	0
11(18)	79	2	2	7	0	0	0	1	0
11(18)	79	2	3	7.5	0	0	0	1	0
11(18)	79	2	4	7.75	0	0	0	1	0
11(18)	79	3	1	6.5	0	0	0	1	0
11(18)	79	3	2	6.25	0	0	0	1	0
11(18)	79	3	3	6.5	0	0	0	1	0
11(18)	79	3	4	6.75	0	0	0	1	0
11(18)	80	1	1	6.5	0	1	0	1	0
11(18)	80	1	2	6	0	1	0	1	0
11(18)	80	1	3	6	0	1	0	1	0
11(18)	80	1	4	6.25	0	1	0	1	0
11(18)	80	2	1	6.25	0	1	0	1	0
11(18)	80	2	2	6.25	0	1	0	1	0
11(18)	80	2	3	7	0	1	0	1	0
11(18)	80	2	4	7	0	1	0	1	0
11(18)	81	1	1	7.75	1	0	0	1	0
11(18)	81	1	2	7	1	0	0	1	0
11(18)	81	1	3	7.5	1	0	0	1	0
11(18)	81	1	4	7.75	1	0	0	1	0
11(18)	81	2	1	7.25	1	0	0	1	0
11(18)	81	2	2	7.25	1	0	0	1	0
11(18)	81	2	3	7	1	0	0	1	0
11(18)	81	2	4	7.25	1	0	0	1	0
18(11)	82	1	1	3.75	0	1	0	0	1
18(11)	82	1	2	4.75	0	1	0	0	1
18(11)	82	1	3	4.25	0	1	0	0	1
18(11)	82	1	4	4	0	1	0	0	1
18(11)	82	2	1	7.5	0	1	0	0	1
18(11)	82	2	2	7.75	0	1	0	0	1
18(11)	82	2	3	7.25	0	1	0	0	1
18(11)	82	2	4	7.5	0	1	0	0	1
18(11)	82	3	1	5	0	1	0	0	1
18(11)	82	3	2	5.5	0	1	0	0	1
18(11)	82	3	3	5	0	1	0	0	1
18(11)	82	3	4	5.5	0	1	0	0	1
18(11)	83	1	1	6.75	0	0	0	0	1
18(11)	83	1	2	6	0	0	0	0	1
18(11)	83	1	3	5.75	0	0	0	0	1
18(11)	83	1	4	6.75	0	0	0	0	1
18(11)	83	2	1	5	0	0	0	0	1
18(11)	83	2	2	5.75	0	0	0	0	1
18(11)	83	2	3	6.25	0	0	0	0	1
18(11)	83	2	4	5.75	0	0	0	0	1
18(11)	83	3	1	2	0	0	0	0	1
18(11)	83	3	2	2.25	0	0	0	0	1
18(11)	83	3	3	2.5	0	0	0	0	1
18(11)	83	3	4	2.75	0	0	0	0	1
18(11)	84	1	1	7.5	1	0	0	0	1
18(11)	84	1	2	7.75	1	0	0	0	1
18(11)	84	1	3	8.25	1	0	0	0	1
18(11)	84	1	4	7.75	1	0	0	0	1
18(11)	84	2	1	7.5	1	0	0	0	1
18(11)	84	2	2	8.25	1	0	0	0	1
18(11)	84	2	3	8	1	0	0	0	1
18(11)	84	2	4	8	1	0	0	0	1
9(31)	85	1	1	6.5	0	0	0	1	0
9(31)	85	1	2	6.5	0	0	0	1	0
9(31)	85	1	3	6.5	0	0	0	1	0
9(31)	85	1	4	6	0	0	0	1	0
9(31)	85	2	1	7	0	0	0	1	0
9(31)	85	2	2	7.5	0	0	0	1	0
9(31)	85	2	3	7.5	0	0	0	1	0
9(31)	85	2	4	6.5	0	0	0	1	0
9(31)	85	3	1	7	0	0	0	1	0
9(31)	85	3	2	7.5	0	0	0	1	0
9(31)	85	3	3	7.5	0	0	0	1	0
9(31)	85	3	4	7	0	0	0	1	0
9(31)	86	1	1	6	0	1	0	1	0
9(31)	86	1	2	6.5	0	1	0	1	0
9(31)	86	1	3	7	0	1	0	1	0
9(31)	86	1	4	6.5	0	1	0	1	0
9(31)	86	2	1	6.5	0	1	0	1	0
9(31)	86	2	2	7.25	0	1	0	1	0
9(31)	86	2	3	6.25	0	1	0	1	0
9(31)	86	2	4	6.5	0	1	0	1	0
9(31)	86	3	1	7	0	1	0	1	0
9(31)	86	3	2	6.5	0	1	0	1	0
9(31)	86	3	3	6.25	0	1	0	1	0
9(31)	86	3	4	6	0	1	0	1	0
9(31)	87	1	1	6.75	1	0	0	1	0
9(31)	87	1	2	7.25	1	0	0	1	0
9(31)	87	1	3	7.25	1	0	0	1	0
9(31)	87	1	4	6.5	1	0	0	1	0
9(31)	87	2	1	7.5	1	0	0	1	0
9(31)	87	2	2	7.5	1	0	0	1	0
9(31)	87	2	3	7.25	1	0	0	1	0
9(31)	87	2	4	7.75	1	0	0	1	0
9(31)	87	3	1	6.25	1	0	0	1	0
9(31)	87	3	2	7.5	1	0	0	1	0
9(31)	87	3	3	7.25	1	0	0	1	0
9(31)	87	3	4	7	1	0	0	1	0
31(9)	88	1	1	4.5	0	1	0	1	0
31(9)	88	1	2	4.75	0	1	0	1	0
31(9)	88	1	3	5.75	0	1	0	1	0
31(9)	88	1	4	5	0	1	0	1	0
31(9)	88	2	1	4.25	0	1	0	1	0
31(9)	88	2	2	3.75	0	1	0	1	0
31(9)	88	2	3	4.25	0	1	0	1	0
31(9)	88	2	4	4.25	0	1	0	1	0
31(9)	88	3	1	3.75	0	1	0	1	0
31(9)	88	3	2	4	0	1	0	1	0
31(9)	88	3	3	3.75	0	1	0	1	0
31(9)	88	3	4	4.25	0	1	0	1	0
31(9)	89	1	1	6.75	0	0	0	1	0
31(9)	89	1	2	6.5	0	0	0	1	0
31(9)	89	1	3	6.5	0	0	0	1	0
31(9)	89	1	4	6.75	0	0	0	1	0
31(9)	89	2	1	7	0	0	0	1	0
31(9)	89	2	2	6.5	0	0	0	1	0
31(9)	89	2	3	6.75	0	0	0	1	0
31(9)	89	2	4	7.25	0	0	0	1	0
31(9)	89	3	1	6.5	0	0	0	1	0
31(9)	89	3	2	7	0	0	0	1	0
31(9)	89	3	3	7	0	0	0	1	0
31(9)	89	3	4	6.5	0	0	0	1	0
31(9)	90	1	1	6.75	1	0	0	1	0
31(9)	90	1	2	7	1	0	0	1	0
31(9)	90	1	3	8.25	1	0	0	1	0
31(9)	90	1	4	7.25	1	0	0	1	0
31(9)	90	2	1	7	1	0	0	1	0
31(9)	90	2	2	7.5	1	0	0	1	0
31(9)	90	2	3	7.25	1	0	0	1	0
31(9)	90	2	4	8.5	1	0	0	1	0
31(9)	90	3	1	7.25	1	0	0	1	0
31(9)	90	3	2	7	1	0	0	1	0
31(9)	90	3	3	8.25	1	0	0	1	0
31(9)	90	3	4	7	1	0	0	1	0
31(9)	91	1	1	6.75	0	0	0	1	0
31(9)	91	1	2	6.75	0	0	0	1	0
31(9)	91	1	3	7.25	0	0	0	1	0
31(9)	91	1	4	7.5	0	0	0	1	0
31(9)	91	2	1	5.75	0	0	0	1	0
31(9)	91	2	2	7	0	0	0	1	0
31(9)	91	2	3	6.5	0	0	0	1	0
31(9)	91	2	4	6	0	0	0	1	0
31(9)	91	3	1	6.5	0	0	0	1	0
31(9)	91	3	2	6.25	0	0	0	1	0
31(9)	91	3	3	6.25	0	0	0	1	0
31(9)	91	3	4	6.5	0	0	0	1	0
2(19)	92	1	1	5	0	1	0	1	0
2(19)	92	1	2	5.5	0	1	0	1	0
2(19)	92	1	3	6	0	1	0	1	0
2(19)	92	1	4	5.5	0	1	0	1	0
2(19)	92	2	1	4.5	0	1	0	1	0
2(19)	92	2	2	3	0	1	0	1	0
2(19)	92	2	3	5	0	1	0	1	0
2(19)	92	2	4	4.75	0	1	0	1	0
2(19)	92	3	1	3.5	0	1	0	1	0
2(19)	92	3	2	5.5	0	1	0	1	0
2(19)	92	3	3	4.5	0	1	0	1	0
2(19)	92	3	4	5	0	1	0	1	0
2(19)	93	1	1	5	0	0	0	1	0
2(19)	93	1	2	5	0	0	0	1	0
2(19)	93	1	3	5	0	0	0	1	0
2(19)	93	1	4	5.25	0	0	0	1	0
2(19)	93	2	1	5.25	0	0	0	1	0
2(19)	93	2	2	5	0	0	0	1	0
2(19)	93	2	3	4	0	0	0	1	0
2(19)	93	2	4	5.25	0	0	0	1	0
2(19)	93	3	1	5	0	0	0	1	0
2(19)	93	3	2	5.5	0	0	0	1	0
2(19)	93	3	3	5.75	0	0	0	1	0
2(19)	93	3	4	5.5	0	0	0	1	0
2(19)	94	1	1	6.25	1	0	0	1	0
2(19)	94	1	2	6.5	1	0	0	1	0
2(19)	94	1	3	6.25	1	0	0	1	0
2(19)	94	1	4	6	1	0	0	1	0
2(19)	94	2	1	6.75	1	0	0	1	0
2(19)	94	2	2	6.25	1	0	0	1	0
2(19)	94	2	3	7	1	0	0	1	0
2(19)	94	2	4	6.5	1	0	0	1	0
2(19)	94	3	1	6.5	1	0	0	1	0
2(19)	94	3	2	7	1	0	0	1	0
2(19)	94	3	3	6.5	1	0	0	1	0
2(19)	94	3	4	6.5	1	0	0	1	0
2(19)	95	1	1	4.5	0	0	0	1	0
2(19)	95	1	2	5.5	0	0	0	1	0
2(19)	95	1	3	5	0	0	0	1	0
2(19)	95	1	4	5.5	0	0	0	1	0
2(19)	95	2	1	6.25	0	0	0	1	0
2(19)	95	2	2	5.75	0	0	0	1	0
2(19)	95	2	3	6.25	0	0	0	1	0
2(19)	95	2	4	6	0	0	0	1	0
2(19)	95	3	1	5.25	0	0	0	1	0
2(19)	95	3	2	6.5	0	0	0	1	0
2(19)	95	3	3	6.5	0	0	0	1	0
2(19)	95	3	4	5.5	0	0	0	1	0
19(2)	96	1	1	5.75	0	0	0	1	0
19(2)	96	1	2	5.5	0	0	0	1	0
19(2)	96	1	3	5.25	0	0	0	1	0
19(2)	96	1	4	5.5	0	0	0	1	0
19(2)	96	2	1	5.75	0	0	0	1	0
19(2)	96	2	2	6.25	0	0	0	1	0
19(2)	96	2	3	6	0	0	0	1	0
19(2)	96	2	4	4.75	0	0	0	1	0
19(2)	96	3	1	6	0	0	0	1	0
19(2)	96	3	2	6.5	0	0	0	1	0
19(2)	96	3	3	6	0	0	0	1	0
19(2)	96	3	4	6.25	0	0	0	1	0
19(2)	97	1	1	5.25	1	0	0	1	0
19(2)	97	1	2	6.25	1	0	0	1	0
19(2)	97	1	3	5.75	1	0	0	1	0
19(2)	97	1	4	5.75	1	0	0	1	0
19(2)	97	2	1	5.75	1	0	0	1	0
19(2)	97	2	2	6.25	1	0	0	1	0
19(2)	97	2	3	6.25	1	0	0	1	0
19(2)	97	2	4	5.75	1	0	0	1	0
19(2)	97	3	1	5.75	1	0	0	1	0
19(2)	97	3	2	6.25	1	0	0	1	0
19(2)	97	3	3	6.25	1	0	0	1	0
19(2)	97	3	4	6.5	1	0	0	1	0
19(2)	98	1	1	6.5	0	1	0	1	0
19(2)	98	1	2	6.5	0	1	0	1	0
19(2)	98	1	3	6.5	0	1	0	1	0
19(2)	98	1	4	5.75	0	1	0	1	0
19(2)	98	2	1	4.75	0	1	0	1	0
19(2)	98	2	2	5	0	1	0	1	0
19(2)	98	2	3	5.25	0	1	0	1	0
19(2)	98	2	4	5	0	1	0	1	0
19(2)	98	3	1	5.75	0	1	0	1	0
19(2)	98	3	2	5.75	0	1	0	1	0
19(2)	98	3	3	6.5	0	1	0	1	0
19(2)	98	3	4	6	0	1	0	1	0
5(27)	99	1	1	7	1	0	0	1	0
5(27)	99	1	2	7	1	0	0	1	0
5(27)	99	1	3	6.5	1	0	0	1	0
5(27)	99	1	4	7	1	0	0	1	0
5(27)	99	2	1	7.5	1	0	0	1	0
5(27)	99	2	2	7	1	0	0	1	0
5(27)	99	2	3	7	1	0	0	1	0
5(27)	99	2	4	6.5	1	0	0	1	0
5(27)	99	3	1	6.5	1	0	0	1	0
5(27)	99	3	2	6.5	1	0	0	1	0
5(27)	99	3	3	7	1	0	0	1	0
5(27)	99	3	4	7.5	1	0	0	1	0
5(27)	100	1	1	6.75	0	0	0	1	0
5(27)	100	1	2	6.75	0	0	0	1	0
5(27)	100	1	3	6.75	0	0	0	1	0
5(27)	100	1	4	7.25	0	0	0	1	0
5(27)	100	2	1	6.5	0	0	0	1	0
5(27)	100	2	2	6.25	0	0	0	1	0
5(27)	100	2	3	6.25	0	0	0	1	0
5(27)	100	2	4	6.5	0	0	0	1	0
5(27)	100	3	1	7	0	0	0	1	0
5(27)	100	3	2	6.75	0	0	0	1	0
5(27)	100	3	3	6.5	0	0	0	1	0
5(27)	100	3	4	6.5	0	0	0	1	0
5(27)	101	1	1	6.5	0	1	0	1	0
5(27)	101	1	2	6.5	0	1	0	1	0
5(27)	101	1	3	6	0	1	0	1	0
5(27)	101	1	4	6.5	0	1	0	1	0
5(27)	101	2	1	7	0	1	0	1	0
5(27)	101	2	2	7	0	1	0	1	0
5(27)	101	2	3	7.75	0	1	0	1	0
5(27)	101	2	4	7	0	1	0	1	0
5(27)	101	3	1	6	0	1	0	1	0
5(27)	101	3	2	5.75	0	1	0	1	0
5(27)	101	3	3	5.75	0	1	0	1	0
5(27)	101	3	4	5.5	0	1	0	1	0
27(5)	102	1	1	7.5	1	0	0	1	0
27(5)	102	1	2	7.5	1	0	0	1	0
27(5)	102	1	3	7.5	1	0	0	1	0
27(5)	102	1	4	7	1	0	0	1	0
27(5)	102	2	1	7	1	0	0	1	0
27(5)	102	2	2	7.75	1	0	0	1	0
27(5)	102	2	3	7.75	1	0	0	1	0
27(5)	102	2	4	7.75	1	0	0	1	0
27(5)	102	3	1	6.5	1	0	0	1	0
27(5)	102	3	2	6.5	1	0	0	1	0
27(5)	102	3	3	7.25	1	0	0	1	0
27(5)	102	3	4	7.5	1	0	0	1	0
27(5)	103	1	1	7	0	1	0	1	0
27(5)	103	1	2	7	0	1	0	1	0
27(5)	103	1	3	7	0	1	0	1	0
27(5)	103	1	4	6.75	0	1	0	1	0
27(5)	103	2	1	6.75	0	1	0	1	0
27(5)	103	2	2	6.5	0	1	0	1	0
27(5)	103	2	3	6.75	0	1	0	1	0
27(5)	103	2	4	7.5	0	1	0	1	0
27(5)	103	3	1	7.75	0	1	0	1	0
27(5)	103	3	2	6.5	0	1	0	1	0
27(5)	103	3	3	7.25	0	1	0	1	0
27(5)	103	3	4	6.75	0	1	0	1	0
32(27)	104	1	1	8	1	0	0	1	0
32(27)	104	1	2	7.5	1	0	0	1	0
32(27)	104	1	3	7.75	1	0	0	1	0
32(27)	104	1	4	7.5	1	0	0	1	0
32(27)	104	2	1	8	1	0	0	1	0
32(27)	104	2	2	7.25	1	0	0	1	0
32(27)	104	2	3	8	1	0	0	1	0
32(27)	104	2	4	7.5	1	0	0	1	0
32(27)	104	3	1	7.75	1	0	0	1	0
32(27)	104	3	2	7.25	1	0	0	1	0
32(27)	104	3	3	7.75	1	0	0	1	0
32(27)	104	3	4	8	1	0	0	1	0
32(27)	105	1	1	7.5	0	1	0	1	0
32(27)	105	1	2	7.5	0	1	0	1	0
32(27)	105	1	3	7	0	1	0	1	0
32(27)	105	1	4	7.75	0	1	0	1	0
32(27)	105	2	1	7	0	1	0	1	0
32(27)	105	2	2	6.75	0	1	0	1	0
32(27)	105	2	3	7	0	1	0	1	0
32(27)	105	2	4	7.25	0	1	0	1	0
27(32)	106	1	1	7.5	1	0	0	1	0
27(32)	106	1	2	8.5	1	0	0	1	0
27(32)	106	1	3	7.75	1	0	0	1	0
27(32)	106	1	4	7.75	1	0	0	1	0
27(32)	106	2	1	8.25	1	0	0	1	0
27(32)	106	2	2	8.5	1	0	0	1	0
27(32)	106	2	3	7.5	1	0	0	1	0
27(32)	106	2	4	7.75	1	0	0	1	0
27(32)	106	3	1	7.5	1	0	0	1	0
27(32)	106	3	2	7	1	0	0	1	0
27(32)	106	3	3	7.25	1	0	0	1	0
27(32)	106	3	4	7	1	0	0	1	0
27(32)	107	1	1	6.75	0	1	0	1	0
27(32)	107	1	2	6.5	0	1	0	1	0
27(32)	107	1	3	6.75	0	1	0	1	0
27(32)	107	1	4	6.5	0	1	0	1	0
27(32)	107	2	1	6.75	0	1	0	1	0
27(32)	107	2	2	6.75	0	1	0	1	0
27(32)	107	2	3	6.5	0	1	0	1	0
27(32)	107	2	4	7	0	1	0	1	0
19(9)	108	1	1	6.75	0	1	0	1	0
19(9)	108	1	2	7	0	1	0	1	0
19(9)	108	1	3	6.5	0	1	0	1	0
19(9)	108	1	4	6.5	0	1	0	1	0
19(9)	108	2	1	7.25	0	1	0	1	0
19(9)	108	2	2	7.5	0	1	0	1	0
19(9)	108	2	3	6.5	0	1	0	1	0
19(9)	108	2	4	7	0	1	0	1	0
19(9)	108	3	1	6.25	0	1	0	1	0
19(9)	108	3	2	6.25	0	1	0	1	0
19(9)	108	3	3	5.75	0	1	0	1	0
19(9)	108	3	4	6.25	0	1	0	1	0
19(9)	109	1	1	7.5	1	0	0	1	0
19(9)	109	1	2	7	1	0	0	1	0
19(9)	109	1	3	7.25	1	0	0	1	0
19(9)	109	1	4	8	1	0	0	1	0
19(9)	109	2	1	6.75	1	0	0	1	0
19(9)	109	2	2	7	1	0	0	1	0
19(9)	109	2	3	7	1	0	0	1	0
19(9)	109	2	4	7.25	1	0	0	1	0
9(19)	110	1	1	7.75	1	0	0	1	0
9(19)	110	1	2	7.25	1	0	0	1	0
9(19)	110	1	3	7	1	0	0	1	0
9(19)	110	1	4	6.5	1	0	0	1	0
9(19)	110	2	1	7	1	0	0	1	0
9(19)	110	2	2	7	1	0	0	1	0
9(19)	110	2	3	6.75	1	0	0	1	0
9(19)	110	2	4	7	1	0	0	1	0
9(19)	110	3	1	7.5	1	0	0	1	0
9(19)	110	3	2	7.25	1	0	0	1	0
9(19)	110	3	3	7	1	0	0	1	0
9(19)	110	3	4	8	1	0	0	1	0
9(19)	111	1	1	6.25	0	1	0	1	0
9(19)	111	1	2	5.5	0	1	0	1	0
9(19)	111	1	3	6	0	1	0	1	0
9(19)	111	1	4	5.75	0	1	0	1	0
9(19)	111	2	1	7	0	1	0	1	0
9(19)	111	2	2	6.75	0	1	0	1	0
9(19)	111	2	3	6.5	0	1	0	1	0
9(19)	111	2	4	7.25	0	1	0	1	0
32(26)	112	1	1	8.5	1	0	0	1	0
32(26)	112	1	2	8.25	1	0	0	1	0
32(26)	112	1	3	8.5	1	0	0	1	0
32(26)	112	1	4	8.25	1	0	0	1	0
32(26)	112	2	1	8	1	0	0	1	0
32(26)	112	2	2	8.5	1	0	0	1	0
32(26)	112	2	3	9	1	0	0	1	0
32(26)	112	2	4	8	1	0	0	1	0
32(26)	112	3	1	8.5	1	0	0	1	0
32(26)	112	3	2	8.75	1	0	0	1	0
32(26)	112	3	3	8.75	1	0	0	1	0
32(26)	112	3	4	8.75	1	0	0	1	0
32(26)	113	1	1	8.5	0	1	0	1	0
32(26)	113	1	2	8.25	0	1	0	1	0
32(26)	113	1	3	8.75	0	1	0	1	0
32(26)	113	1	4	8.25	0	1	0	1	0
32(26)	113	2	1	8.5	0	1	0	1	0
32(26)	113	2	2	8	0	1	0	1	0
32(26)	113	2	3	8.25	0	1	0	1	0
32(26)	113	2	4	8.25	0	1	0	1	0
26(32)	114	1	1	8.75	1	0	0	1	0
26(32)	114	1	2	8.5	1	0	0	1	0
26(32)	114	1	3	8.25	1	0	0	1	0
26(32)	114	1	4	8.75	1	0	0	1	0
26(32)	114	2	1	7.25	1	0	0	1	0
26(32)	114	2	2	8.5	1	0	0	1	0
26(32)	114	2	3	8.5	1	0	0	1	0
26(32)	114	2	4	8.75	1	0	0	1	0
26(32)	114	3	1	8.75	1	0	0	1	0
26(32)	114	3	2	9	1	0	0	1	0
26(32)	114	3	3	8.5	1	0	0	1	0
26(32)	114	3	4	8	1	0	0	1	0
26(32)	115	1	1	7.5	0	1	0	1	0
26(32)	115	1	2	7.25	0	1	0	1	0
26(32)	115	1	3	7.5	0	1	0	1	0
26(32)	115	1	4	7.5	0	1	0	1	0
26(32)	115	2	1	7.25	0	1	0	1	0
26(32)	115	2	2	7.5	0	1	0	1	0
26(32)	115	2	3	7.75	0	1	0	1	0
26(32)	115	2	4	7.5	0	1	0	1	0
5(11)	116	1	1	8.5	1	0	0	1	0
5(11)	116	1	2	7.75	1	0	0	1	0
5(11)	116	1	3	7.25	1	0	0	1	0
5(11)	116	1	4	8	1	0	0	1	0
5(11)	116	2	1	7.75	1	0	0	1	0
5(11)	116	2	2	7.75	1	0	0	1	0
5(11)	116	2	3	8.25	1	0	0	1	0
5(11)	116	2	4	7.5	1	0	0	1	0
5(11)	116	3	1	8.5	1	0	0	1	0
5(11)	116	3	2	7.75	1	0	0	1	0
5(11)	116	3	3	8.25	1	0	0	1	0
5(11)	116	3	4	7.75	1	0	0	1	0
5(11)	117	1	1	7.25	0	1	0	1	0
5(11)	117	1	2	7.75	0	1	0	1	0
5(11)	117	1	3	7.25	0	1	0	1	0
5(11)	117	1	4	7.5	0	1	0	1	0
5(11)	117	2	1	7	0	1	0	1	0
5(11)	117	2	2	7.25	0	1	0	1	0
5(11)	117	2	3	7.25	0	1	0	1	0
5(11)	117	2	4	7.25	0	1	0	1	0
11(5)	118	1	1	8	1	0	0	0	1
11(5)	118	1	2	7.5	1	0	0	0	1
11(5)	118	1	3	8	1	0	0	0	1
11(5)	118	1	4	8	1	0	0	0	1
11(5)	118	2	1	7	1	0	0	0	1
11(5)	118	2	2	6.75	1	0	0	0	1
11(5)	118	2	3	8	1	0	0	0	1
11(5)	118	2	4	7.75	1	0	0	0	1
11(5)	118	3	1	7.5	1	0	0	0	1
11(5)	118	3	2	7.5	1	0	0	0	1
11(5)	118	3	3	7.75	1	0	0	0	1
11(5)	118	3	4	7.25	1	0	0	0	1
11(5)	119	1	1	6	0	1	0	0	1
11(5)	119	1	2	6	0	1	0	0	1
11(5)	119	1	3	5.25	0	1	0	0	1
11(5)	119	1	4	6	0	1	0	0	1
11(5)	119	2	1	5.25	0	1	0	0	1
11(5)	119	2	2	6.25	0	1	0	0	1
11(5)	119	2	3	5.25	0	1	0	0	1
11(5)	119	2	4	5.5	0	1	0	0	1
11(32)	120	1	1	8.25	1	0	0	1	0
11(32)	120	1	2	8.25	1	0	0	1	0
11(32)	120	1	3	9	1	0	0	1	0
11(32)	120	1	4	8	1	0	0	1	0
11(32)	120	2	1	7.75	1	0	0	1	0
11(32)	120	2	2	8.75	1	0	0	1	0
11(32)	120	2	3	7.75	1	0	0	1	0
11(32)	120	2	4	8.25	1	0	0	1	0
11(32)	120	3	1	8.75	1	0	0	1	0
11(32)	120	3	2	9	1	0	0	1	0
11(32)	120	3	3	8.5	1	0	0	1	0
11(32)	120	3	4	8.25	1	0	0	1	0
11(32)	121	1	1	7	0	1	0	1	0
11(32)	121	1	2	7.25	0	1	0	1	0
11(32)	121	1	3	6.75	0	1	0	1	0
11(32)	121	1	4	7.75	0	1	0	1	0
11(32)	121	2	1	7.75	0	1	0	1	0
11(32)	121	2	2	8	0	1	0	1	0
11(32)	121	2	3	8	0	1	0	1	0
11(32)	121	2	4	8	0	1	0	1	0
32(11)	122	1	1	8	1	0	0	1	0
32(11)	122	1	2	7.75	1	0	0	1	0
32(11)	122	1	3	7.75	1	0	0	1	0
32(11)	122	1	4	7.75	1	0	0	1	0
32(11)	122	2	1	7.75	1	0	0	1	0
32(11)	122	2	2	7.75	1	0	0	1	0
32(11)	122	2	3	8.25	1	0	0	1	0
32(11)	122	2	4	8	1	0	0	1	0
32(11)	122	3	1	8.25	1	0	0	1	0
32(11)	122	3	2	9	1	0	0	1	0
32(11)	122	3	3	8.75	1	0	0	1	0
32(11)	122	3	4	8.5	1	0	0	1	0
32(11)	123	1	1	7.75	0	1	0	1	0
32(11)	123	1	2	7	0	1	0	1	0
32(11)	123	1	3	7.5	0	1	0	1	0
32(11)	123	1	4	7	0	1	0	1	0
32(11)	123	2	1	7.25	0	1	0	1	0
32(11)	123	2	2	7	0	1	0	1	0
32(11)	123	2	3	6.75	0	1	0	1	0
32(11)	123	2	4	7	0	1	0	1	0
32(11)	124	1	1	6.75	0	0	0	1	0
32(11)	124	1	2	7	0	0	0	1	0
32(11)	124	1	3	7.5	0	0	0	1	0
32(11)	124	1	4	6.75	0	0	0	1	0
32(11)	124	2	1	7.25	0	0	0	1	0
32(11)	124	2	2	6.75	0	0	0	1	0
32(11)	124	2	3	5.75	0	0	0	1	0
32(11)	124	2	4	6.5	0	0	0	1	0
32(11)	124	3	1	7.25	0	0	0	1	0
32(11)	124	3	2	7.5	0	0	0	1	0
32(11)	124	3	3	7.5	0	0	0	1	0
32(11)	124	3	4	8	0	0	0	1	0
32(5)	125	1	1	8	0	1	0	1	0
32(5)	125	1	2	8	0	1	0	1	0
32(5)	125	1	3	7.75	0	1	0	1	0
32(5)	125	1	4	7.75	0	1	0	1	0
32(5)	125	2	1	8.75	0	1	0	1	0
32(5)	125	2	2	8.75	0	1	0	1	0
32(5)	125	2	3	8.75	0	1	0	1	0
32(5)	125	2	4	8.5	0	1	0	1	0
32(5)	125	3	1	7.75	0	1	0	1	0
32(5)	125	3	2	8.5	0	1	0	1	0
32(5)	125	3	3	7.75	0	1	0	1	0
32(5)	125	3	4	7.5	0	1	0	1	0
32(5)	126	1	1	7.75	1	0	0	1	0
32(5)	126	1	2	8.25	1	0	0	1	0
32(5)	126	1	3	8	1	0	0	1	0
32(5)	126	1	4	8.25	1	0	0	1	0
32(5)	126	2	1	8	1	0	0	1	0
32(5)	126	2	2	8.5	1	0	0	1	0
32(5)	126	2	3	8.25	1	0	0	1	0
32(5)	126	2	4	8	1	0	0	1	0
5(32)	127	1	1	7	1	0	0	1	0
5(32)	127	1	2	8	1	0	0	1	0
5(32)	127	1	3	7.5	1	0	0	1	0
5(32)	127	1	4	7.75	1	0	0	1	0
5(32)	127	2	1	8.25	1	0	0	1	0
5(32)	127	2	2	8	1	0	0	1	0
5(32)	127	2	3	8	1	0	0	1	0
5(32)	127	2	4	7.25	1	0	0	1	0
5(32)	127	3	1	7.25	1	0	0	1	0
5(32)	127	3	2	8.25	1	0	0	1	0
5(32)	127	3	3	8	1	0	0	1	0
5(32)	127	3	4	8.25	1	0	0	1	0
5(32)	128	1	1	7.75	0	1	0	1	0
5(32)	128	1	2	7.25	0	1	0	1	0
5(32)	128	1	3	7.75	0	1	0	1	0
5(32)	128	1	4	7.25	0	1	0	1	0
5(32)	128	2	1	7	0	1	0	1	0
5(32)	128	2	2	7.5	0	1	0	1	0
5(32)	128	2	3	7.25	0	1	0	1	0
5(32)	128	2	4	7.25	0	1	0	1	0
9(2)	129	1	1	7	1	0	0	1	0
9(2)	129	1	2	7	1	0	0	1	0
9(2)	129	1	3	6.5	1	0	0	1	0
9(2)	129	1	4	6.75	1	0	0	1	0
9(2)	129	2	1	7	1	0	0	1	0
9(2)	129	2	2	6.5	1	0	0	1	0
9(2)	129	2	3	6.5	1	0	0	1	0
9(2)	129	2	4	6.5	1	0	0	1	0
9(2)	129	3	1	6.75	1	0	0	1	0
9(2)	129	3	2	6.75	1	0	0	1	0
9(2)	129	3	3	6	1	0	0	1	0
9(2)	129	3	4	6.25	1	0	0	1	0
9(2)	130	1	1	6.5	0	0	0	1	0
9(2)	130	1	2	6	0	0	0	1	0
9(2)	130	1	3	5.75	0	0	0	1	0
9(2)	130	1	4	6	0	0	0	1	0
9(2)	130	2	1	6.25	0	0	0	1	0
9(2)	130	2	2	6.5	0	0	0	1	0
9(2)	130	2	3	6.5	0	0	0	1	0
9(2)	130	2	4	6.25	0	0	0	1	0
9(2)	131	1	1	6.5	0	1	0	1	0
9(2)	131	1	2	6	0	1	0	1	0
9(2)	131	1	3	6	0	1	0	1	0
9(2)	131	1	4	6.75	0	1	0	1	0
9(2)	131	2	1	5.5	0	1	0	1	0
9(2)	131	2	2	6.25	0	1	0	1	0
9(2)	131	2	3	5.5	0	1	0	1	0
9(2)	131	2	4	6.5	0	1	0	1	0
2(9)	132	1	1	6.25	1	0	0	1	0
2(9)	132	1	2	6.75	1	0	0	1	0
2(9)	132	1	3	6.25	1	0	0	1	0
2(9)	132	1	4	6.75	1	0	0	1	0
2(9)	132	2	1	6	1	0	0	1	0
2(9)	132	2	2	6.75	1	0	0	1	0
2(9)	132	2	3	7	1	0	0	1	0
2(9)	132	2	4	6.5	1	0	0	1	0
2(9)	132	3	1	6.5	1	0	0	1	0
2(9)	132	3	2	6.25	1	0	0	1	0
2(9)	132	3	3	6	1	0	0	1	0
2(9)	132	3	4	6.5	1	0	0	1	0
2(9)	133	1	1	6	0	1	0	1	0
2(9)	133	1	2	5.75	0	1	0	1	0
2(9)	133	1	3	5.5	0	1	0	1	0
2(9)	133	1	4	5.5	0	1	0	1	0
2(9)	133	2	1	6.25	0	1	0	1	0
2(9)	133	2	2	6.75	0	1	0	1	0
2(9)	133	2	3	6.5	0	1	0	1	0
2(9)	133	2	4	6.75	0	1	0	1	0
2(9)	134	1	1	6.75	0	0	0	1	0
2(9)	134	1	2	6.75	0	0	0	1	0
2(9)	134	1	3	7.25	0	0	0	1	0
2(9)	134	1	4	6.75	0	0	0	1	0
2(9)	134	2	1	6.5	0	0	0	1	0
2(9)	134	2	2	6.5	0	0	0	1	0
2(9)	134	2	3	6.5	0	0	0	1	0
2(9)	134	2	4	6	0	0	0	1	0
31(26)	135	1	1	8	1	0	0	1	0
31(26)	135	1	2	8.5	1	0	0	1	0
31(26)	135	1	3	8.5	1	0	0	1	0
31(26)	135	1	4	8	1	0	0	1	0
31(26)	135	2	1	8.75	1	0	0	1	0
31(26)	135	2	2	7.75	1	0	0	1	0
31(26)	135	2	3	8.25	1	0	0	1	0
31(26)	135	2	4	8	1	0	0	1	0
31(26)	135	3	1	8.75	1	0	0	1	0
31(26)	135	3	2	8.25	1	0	0	1	0
31(26)	135	3	3	8.75	1	0	0	1	0
31(26)	135	3	4	8	1	0	0	1	0
31(26)	136	1	1	6.25	0	1	0	1	0
31(26)	136	1	2	7	0	1	0	1	0
31(26)	136	1	3	6	0	1	0	1	0
31(26)	136	1	4	6.25	0	1	0	1	0
31(26)	136	2	1	7.25	0	1	0	1	0
31(26)	136	2	2	7.25	0	1	0	1	0
31(26)	136	2	3	7	0	1	0	1	0
31(26)	136	2	4	7.25	0	1	0	1	0
31(26)	136	3	1	6.5	0	1	0	1	0
31(26)	136	3	2	7.5	0	1	0	1	0
31(26)	136	3	3	7	0	1	0	1	0
31(26)	136	3	4	7.5	0	1	0	1	0
26(31)	137	1	1	7.5	0	1	0	1	0
26(31)	137	1	2	7.25	0	1	0	1	0
26(31)	137	1	3	7.25	0	1	0	1	0
26(31)	137	1	4	8.5	0	1	0	1	0
26(31)	137	2	1	7.5	0	1	0	1	0
26(31)	137	2	2	7.25	0	1	0	1	0
26(31)	137	2	3	7	0	1	0	1	0
26(31)	137	2	4	7.75	0	1	0	1	0
26(31)	137	3	1	7.75	0	1	0	1	0
26(31)	137	3	2	7.75	0	1	0	1	0
26(31)	137	3	3	8	0	1	0	1	0
26(31)	137	3	4	8.25	0	1	0	1	0
26(31)	138	1	1	7.25	1	0	0	1	0
26(31)	138	1	2	7.25	1	0	0	1	0
26(31)	138	1	3	6.25	1	0	0	1	0
26(31)	138	1	4	7.25	1	0	0	1	0
26(31)	138	2	1	8	1	0	0	1	0
26(31)	138	2	2	8	1	0	0	1	0
26(31)	138	2	3	7.5	1	0	0	1	0
26(31)	138	2	4	7.75	1	0	0	1	0
26(31)	138	3	1	8.25	1	0	0	1	0
26(31)	138	3	2	8	1	0	0	1	0
26(31)	138	3	3	7.75	1	0	0	1	0
26(31)	138	3	4	8	1	0	0	1	0
18(19)	139	1	1	6.25	0	0	0	1	0
18(19)	139	1	2	5.5	0	0	0	1	0
18(19)	139	1	3	6	0	0	0	1	0
18(19)	139	1	4	6	0	0	0	1	0
18(19)	139	2	1	5.25	0	0	0	1	0
18(19)	139	2	2	6	0	0	0	1	0
18(19)	139	2	3	5	0	0	0	1	0
18(19)	139	2	4	5.5	0	0	0	1	0
18(19)	139	3	1	5.5	0	0	0	1	0
18(19)	139	3	2	4.75	0	0	0	1	0
18(19)	139	3	3	5.5	0	0	0	1	0
18(19)	139	3	4	6	0	0	0	1	0
18(19)	140	1	1	5.75	1	0	0	1	0
18(19)	140	1	2	6	1	0	0	1	0
18(19)	140	1	3	5.5	1	0	0	1	0
18(19)	140	1	4	5.75	1	0	0	1	0
18(19)	140	2	1	6.25	1	0	0	1	0
18(19)	140	2	2	5.25	1	0	0	1	0
18(19)	140	2	3	5.5	1	0	0	1	0
18(19)	140	2	4	5.75	1	0	0	1	0
18(19)	140	3	1	5.75	1	0	0	1	0
18(19)	140	3	2	6	1	0	0	1	0
18(19)	140	3	3	6.25	1	0	0	1	0
18(19)	140	3	4	6	1	0	0	1	0
18(19)	141	1	1	5.25	0	1	0	1	0
18(19)	141	1	2	5.5	0	1	0	1	0
18(19)	141	1	3	5.25	0	1	0	1	0
18(19)	141	1	4	6	0	1	0	1	0
18(19)	141	2	1	4.75	0	1	0	1	0
18(19)	141	2	2	5	0	1	0	1	0
18(19)	141	2	3	5.25	0	1	0	1	0
18(19)	141	2	4	4.75	0	1	0	1	0
18(19)	141	3	1	5.5	0	1	0	1	0
18(19)	141	3	2	5.5	0	1	0	1	0
18(19)	141	3	3	6.25	0	1	0	1	0
18(19)	141	3	4	5.25	0	1	0	1	0
19(18)	142	1	1	1.75	0	1	0	0	1
19(18)	142	1	2	1.5	0	1	0	0	1
19(18)	142	1	3	1.75	0	1	0	0	1
19(18)	142	1	4	2	0	1	0	0	1
19(18)	142	2	1	1.75	0	1	0	0	1
19(18)	142	2	2	1.75	0	1	0	0	1
19(18)	142	2	3	1.75	0	1	0	0	1
19(18)	142	2	4	1.5	0	1	0	0	1
19(18)	142	3	1	1.5	0	1	0	0	1
19(18)	142	3	2	1.75	0	1	0	0	1
19(18)	142	3	3	1.75	0	1	0	0	1
19(18)	142	3	4	2.25	0	1	0	0	1
19(18)	143	1	1	3	0	0	0	0	1
19(18)	143	1	2	2.5	0	0	0	0	1
19(18)	143	1	3	2.75	0	0	0	0	1
19(18)	143	1	4	2.75	0	0	0	0	1
19(18)	143	2	1	5	0	0	0	0	1
19(18)	143	2	2	4	0	0	0	0	1
19(18)	143	2	3	5	0	0	0	0	1
19(18)	143	2	4	5	0	0	0	0	1
19(18)	143	3	1	5	0	0	0	0	1
19(18)	143	3	2	4	0	0	0	0	1
19(18)	143	3	3	3.75	0	0	0	0	1
19(18)	143	3	4	4.5	0	0	0	0	1
19(18)	144	1	1	6.75	0	0	0	0	1
19(18)	144	1	2	6.5	0	0	0	0	1
19(18)	144	1	3	6.75	0	0	0	0	1
19(18)	144	1	4	6.5	0	0	0	0	1
19(18)	144	2	1	5	0	0	0	0	1
19(18)	144	2	2	4.5	0	0	0	0	1
19(18)	144	2	3	5.75	0	0	0	0	1
19(18)	144	2	4	5.5	0	0	0	0	1
19(18)	144	3	1	6.5	0	0	0	0	1
19(18)	144	3	2	6	0	0	0	0	1
19(18)	144	3	3	6.75	0	0	0	0	1
19(18)	144	3	4	6	0	0	0	0	1
19(18)	145	1	1	6.75	1	0	0	0	1
19(18)	145	1	2	7	1	0	0	0	1
19(18)	145	1	3	6.5	1	0	0	0	1
19(18)	145	1	4	6	1	0	0	0	1
19(18)	145	2	1	6	1	0	0	0	1
19(18)	145	2	2	6.5	1	0	0	0	1
19(18)	145	2	3	6.5	1	0	0	0	1
19(18)	145	2	4	5.75	1	0	0	0	1
18(2)	146	1	1	7	1	0	0	1	0
18(2)	146	1	2	7.25	1	0	0	1	0
18(2)	146	1	3	7.25	1	0	0	1	0
18(2)	146	1	4	7.25	1	0	0	1	0
18(2)	146	2	1	7.25	1	0	0	1	0
18(2)	146	2	2	7.5	1	0	0	1	0
18(2)	146	2	3	8	1	0	0	1	0
18(2)	146	2	4	7	1	0	0	1	0
18(2)	146	3	1	7.25	1	0	0	1	0
18(2)	146	3	2	6.25	1	0	0	1	0
18(2)	146	3	3	6.25	1	0	0	1	0
18(2)	146	3	4	7	1	0	0	1	0
18(2)	147	1	1	6.75	0	1	0	1	0
18(2)	147	1	2	7	0	1	0	1	0
18(2)	147	1	3	7	0	1	0	1	0
18(2)	147	1	4	6.75	0	1	0	1	0
18(2)	147	2	1	5	0	1	0	1	0
18(2)	147	2	2	5.5	0	1	0	1	0
18(2)	147	2	3	5.5	0	1	0	1	0
18(2)	147	2	4	5.25	0	1	0	1	0
2(18)	148	1	1	5.75	1	0	0	1	0
2(18)	148	1	2	6.25	1	0	0	1	0
2(18)	148	1	3	6.5	1	0	0	1	0
2(18)	148	1	4	6.5	1	0	0	1	0
2(18)	148	2	1	7	1	0	0	1	0
2(18)	148	2	2	7.25	1	0	0	1	0
2(18)	148	2	3	6.75	1	0	0	1	0
2(18)	148	2	4	7.25	1	0	0	1	0
2(18)	148	3	1	6.25	1	0	0	1	0
2(18)	148	3	2	6.25	1	0	0	1	0
2(18)	148	3	3	6.25	1	0	0	1	0
2(18)	149	3	4	6	0	1	0	1	0
2(18)	149	1	1	5	0	1	0	1	0
2(18)	149	1	2	5.25	0	1	0	1	0
2(18)	149	1	3	5.25	0	1	0	1	0
2(18)	149	1	4	5	0	1	0	1	0
2(18)	149	2	1	7	0	1	0	1	0
2(18)	149	2	2	7	0	1	0	1	0
2(18)	149	2	3	6.75	0	1	0	1	0
2(18)	149	2	4	6.75	0	1	0	1	0
26(30)	150	1	1	7.5	1	0	0	1	0
26(30)	150	1	2	8	1	0	0	1	0
26(30)	150	1	3	7.5	1	0	0	1	0
26(30)	150	1	4	7.5	1	0	0	1	0
26(30)	150	2	1	7.5	1	0	0	1	0
26(30)	150	2	2	7.75	1	0	0	1	0
26(30)	150	2	3	7.25	1	0	0	1	0
26(30)	150	2	4	7	1	0	0	1	0
26(30)	150	3	1	8.25	1	0	0	1	0
26(30)	150	3	2	6.5	1	0	0	1	0
26(30)	150	3	3	7.5	1	0	0	1	0
26(30)	150	3	4	7.5	1	0	0	1	0
26(30)	151	1	1	7.25	0	1	0	1	0
26(30)	151	1	2	7.25	0	1	0	1	0
26(30)	151	1	3	7	0	1	0	1	0
26(30)	151	1	4	6.75	0	1	0	1	0
26(30)	151	2	1	5	0	1	0	1	0
26(30)	151	2	2	5.25	0	1	0	1	0
26(30)	151	2	3	4.75	0	1	0	1	0
26(30)	151	2	4	4.5	0	1	0	1	0
30(26)	152	1	1	7.5	1	0	0	1	0
30(26)	152	1	2	7.25	1	0	0	1	0
30(26)	152	1	3	7.25	1	0	0	1	0
30(26)	152	1	4	7	1	0	0	1	0
30(26)	152	2	1	7.25	1	0	0	1	0
30(26)	152	2	2	8	1	0	0	1	0
30(26)	152	2	3	7.25	1	0	0	1	0
30(26)	152	2	4	8	1	0	0	1	0
30(26)	152	3	1	7.25	1	0	0	1	0
30(26)	152	3	2	7.25	1	0	0	1	0
30(26)	152	3	3	8	1	0	0	1	0
30(26)	152	3	4	7	1	0	0	1	0
30(26)	153	1	1	6.5	0	1	0	1	0
30(26)	153	1	2	5.75	0	1	0	1	0
30(26)	153	1	3	6.25	0	1	0	1	0
30(26)	153	2	1	6.25	0	1	0	1	0
30(26)	153	2	2	5.75	0	1	0	1	0
30(26)	153	2	3	5.75	0	1	0	1	0
30(26)	153	2	4	7	0	1	0	1	0
27(19)	154	1	1	5.25	0	0	0	1	0
27(19)	154	1	2	5.75	0	0	0	1	0
27(19)	154	1	3	5.75	0	0	0	1	0
27(19)	154	1	4	5.5	0	0	0	1	0
27(19)	154	2	1	5.75	0	0	0	1	0
27(19)	154	2	2	5.75	0	0	0	1	0
27(19)	154	2	3	5.5	0	0	0	1	0
27(19)	154	2	4	5.5	0	0	0	1	0
27(19)	154	3	1	6.5	0	0	0	1	0
27(19)	154	3	2	5.25	0	0	0	1	0
27(19)	154	3	3	6.5	0	0	0	1	0
27(19)	154	3	4	6.25	0	0	0	1	0
27(19)	155	1	1	5.5	0	1	0	1	0
27(19)	155	1	2	6.25	0	1	0	1	0
27(19)	155	1	3	5.25	0	1	0	1	0
27(19)	155	1	4	5.5	0	1	0	1	0
27(19)	155	2	1	5.25	0	1	0	1	0
27(19)	155	2	2	5	0	1	0	1	0
27(19)	155	2	3	5.75	0	1	0	1	0
27(19)	155	2	4	5.5	0	1	0	1	0
27(19)	156	1	1	7	1	0	0	1	0
27(19)	156	1	2	7	1	0	0	1	0
27(19)	156	1	3	6.75	1	0	0	1	0
27(19)	156	1	4	7.5	1	0	0	1	0
27(19)	156	2	1	7.75	1	0	0	1	0
27(19)	156	2	2	7.5	1	0	0	1	0
27(19)	156	2	3	8.25	1	0	0	1	0
27(19)	156	2	4	7.75	1	0	0	1	0
19(27)	157	1	1	6.25	0	1	0	1	0
19(27)	157	1	2	6.5	0	1	0	1	0
19(27)	157	1	3	7	0	1	0	1	0
19(27)	157	1	4	7	0	1	0	1	0
19(27)	157	2	1	6	0	1	0	1	0
19(27)	157	2	2	6	0	1	0	1	0
19(27)	157	2	3	6.5	0	1	0	1	0
19(27)	157	2	4	6	0	1	0	1	0
19(27)	157	3	1	5.5	0	1	0	1	0
19(27)	157	3	2	5.75	0	1	0	1	0
19(27)	157	3	3	5.75	0	1	0	1	0
19(27)	157	3	4	5.5	0	1	0	1	0
19(27)	158	1	1	7	0	0	0	1	0
19(27)	158	1	2	6.75	0	0	0	1	0
19(27)	158	1	3	6.5	0	0	0	1	0
19(27)	158	1	4	6.5	0	0	0	1	0
19(27)	158	2	1	7.25	0	0	0	1	0
19(27)	158	2	2	7	0	0	0	1	0
19(27)	158	2	3	6.75	0	0	0	1	0
19(27)	158	2	4	7.25	0	0	0	1	0
19(27)	159	1	1	7.75	1	0	0	1	0
19(27)	159	1	2	6.5	1	0	0	1	0
19(27)	159	1	3	7	1	0	0	1	0
19(27)	159	1	4	7	1	0	0	1	0
19(27)	159	2	1	7.5	1	0	0	1	0
19(27)	159	2	2	7.25	1	0	0	1	0
19(27)	159	2	3	7.5	1	0	0	1	0
19(27)	159	2	4	7.5	1	0	0	1	0
26(2)	160	1	1	6.5	1	0	0	0	1
26(2)	160	1	2	7	1	0	0	0	1
26(2)	160	1	3	6.5	1	0	0	0	1
26(2)	160	1	4	6.5	1	0	0	0	1
26(2)	160	2	1	7	1	0	0	0	1
26(2)	160	2	2	6.5	1	0	0	0	1
26(2)	160	2	3	6	1	0	0	0	1
26(2)	160	2	4	6.25	1	0	0	0	1
26(2)	160	3	1	6.75	1	0	0	0	1
26(2)	160	3	2	6.75	1	0	0	0	1
26(2)	160	3	3	6.5	1	0	0	0	1
26(2)	160	3	4	6.5	1	0	0	0	1
26(2)	161	1	1	2	0	1	0	0	1
26(2)	161	1	2	2.25	0	1	0	0	1
26(2)	161	1	3	2	0	1	0	0	1
26(2)	161	1	4	2.25	0	1	0	0	1
26(2)	161	2	1	3.25	0	1	0	0	1
26(2)	161	2	2	3	0	1	0	0	1
26(2)	161	2	3	3.25	0	1	0	0	1
26(2)	161	2	4	3.5	0	1	0	0	1
26(2)	161	3	1	4.75	0	1	0	0	1
26(2)	161	3	2	4	0	1	0	0	1
26(2)	161	3	3	4.5	0	1	0	0	1
26(2)	161	3	4	4.5	0	1	0	0	1
2(26)	162	1	1	6.5	0	0	0	1	0
2(26)	162	1	2	6	0	0	0	1	0
2(26)	162	1	3	6.25	0	0	0	1	0
2(26)	162	1	4	6	0	0	0	1	0
2(26)	162	2	1	7	0	0	0	1	0
2(26)	162	2	2	7.25	0	0	0	1	0
2(26)	162	2	3	7.5	0	0	0	1	0
2(26)	162	2	4	7.75	0	0	0	1	0
2(26)	162	3	1	6.5	0	0	0	1	0
2(26)	162	3	2	6.5	0	0	0	1	0
2(26)	162	3	3	7.25	0	0	0	1	0
2(26)	162	3	4	7.5	0	0	0	1	0
2(26)	163	1	1	7	1	0	0	1	0
2(26)	163	1	2	6.5	1	0	0	1	0
2(26)	163	1	3	7	1	0	0	1	0
2(26)	163	1	4	7	1	0	0	1	0
2(26)	163	2	1	6.25	1	0	0	1	0
2(26)	163	2	2	7	1	0	0	1	0
2(26)	163	2	3	7.25	1	0	0	1	0
2(26)	163	2	4	7	1	0	0	1	0
9(18)	164	1	1	6	1	0	0	1	0
9(18)	164	1	2	5.75	1	0	0	1	0
9(18)	164	1	3	6.25	1	0	0	1	0
9(18)	164	1	4	5.5	1	0	0	1	0
9(18)	164	2	1	4.75	1	0	0	1	0
9(18)	164	2	2	5.5	1	0	0	1	0
9(18)	164	2	3	4.5	1	0	0	1	0
9(18)	164	2	4	5	1	0	0	1	0
9(18)	164	3	1	5.75	1	0	0	1	0
9(18)	164	3	2	6	1	0	0	1	0
9(18)	164	3	3	5.75	1	0	0	1	0
9(18)	164	3	4	5.5	1	0	0	1	0
9(18)	165	1	1	5.5	0	1	0	1	0
9(18)	165	1	2	5.25	0	1	0	1	0
9(18)	165	1	3	5.5	0	1	0	1	0
9(18)	165	1	4	5.5	0	1	0	1	0
9(18)	165	2	1	6.75	0	1	0	1	0
9(18)	165	2	2	5.75	0	1	0	1	0
9(18)	165	2	3	6.25	0	1	0	1	0
9(18)	165	2	4	5.5	0	1	0	1	0
9(18)	165	3	1	5.25	0	1	0	1	0
9(18)	165	3	2	5.5	0	1	0	1	0
9(18)	165	3	3	5.5	0	1	0	1	0
9(18)	165	3	4	5	0	1	0	1	0
18(9)	166	1	1	7.25	1	0	0	1	0
18(9)	166	1	2	7	1	0	0	1	0
18(9)	166	1	3	6.5	1	0	0	1	0
18(9)	166	1	4	7.25	1	0	0	1	0
18(9)	166	2	1	6.5	1	0	0	1	0
18(9)	166	2	2	6.75	1	0	0	1	0
18(9)	166	2	3	6.75	1	0	0	1	0
18(9)	166	2	4	6	1	0	0	1	0
18(9)	166	3	1	7	1	0	0	1	0
18(9)	166	3	2	6	1	0	0	1	0
18(9)	166	3	3	6	1	0	0	1	0
18(9)	166	3	4	6.5	1	0	0	1	0
18(9)	167	1	1	5.75	0	1	0	1	0
18(9)	167	1	2	6	0	1	0	1	0
18(9)	167	1	3	6	0	1	0	1	0
18(9)	167	1	4	5.75	0	1	0	1	0
18(9)	167	2	1	5.5	0	1	0	1	0
18(9)	167	2	2	5.75	0	1	0	1	0
18(9)	167	2	3	6.25	0	1	0	1	0
18(9)	167	2	4	6	0	1	0	1	0
18(9)	167	3	1	5.25	0	1	0	1	0
18(9)	167	3	2	5.5	0	1	0	1	0
18(9)	167	3	3	5.5	0	1	0	1	0
18(9)	167	3	4	5.5	0	1	0	1	0
31(2)	168	1	1	7	1	0	0	1	0
31(2)	168	1	2	6.5	1	0	0	1	0
31(2)	168	1	3	6.75	1	0	0	1	0
31(2)	168	1	4	6.5	1	0	0	1	0
31(2)	168	2	1	6.5	1	0	0	1	0
31(2)	168	2	2	7.25	1	0	0	1	0
31(2)	168	2	3	6.5	1	0	0	1	0
31(2)	168	2	4	6.5	1	0	0	1	0
31(2)	168	3	1	7	1	0	0	1	0
31(2)	168	3	2	6	1	0	0	1	0
31(2)	168	3	3	5.75	1	0	0	1	0
31(2)	168	3	4	6.75	1	0	0	1	0
31(2)	169	1	1	6.5	0	1	0	1	0
31(2)	169	1	2	6	0	1	0	1	0
31(2)	169	1	3	5.75	0	1	0	1	0
31(2)	169	1	4	6.25	0	1	0	1	0
31(2)	169	2	1	6.5	0	1	0	1	0
31(2)	169	2	2	7	0	1	0	1	0
31(2)	169	2	3	6.5	0	1	0	1	0
31(2)	169	2	4	7	0	1	0	1	0
2(31)	170	1	1	5	0	1	0	1	0
2(31)	170	1	2	6	0	1	0	1	0
2(31)	170	1	3	5	0	1	0	1	0
2(31)	170	1	4	5.75	0	1	0	1	0
2(31)	170	2	1	4.5	0	1	0	1	0
2(31)	170	2	2	5.5	0	1	0	1	0
2(31)	170	2	3	5.5	0	1	0	1	0
2(31)	170	2	4	5	0	1	0	1	0
2(31)	170	3	1	7	0	1	0	1	0
2(31)	170	3	2	7.5	0	1	0	1	0
2(31)	170	3	3	7.75	0	1	0	1	0
2(31)	170	3	4	6.5	0	1	0	1	0
2(31)	171	1	1	7	1	0	0	1	0
2(31)	171	1	2	6.75	1	0	0	1	0
2(31)	171	1	3	7.5	1	0	0	1	0
2(31)	171	1	4	7.5	1	0	0	1	0
2(31)	171	2	1	6	1	0	0	1	0
2(31)	171	2	2	7	1	0	0	1	0
2(31)	171	2	3	7.5	1	0	0	1	0
2(31)	171	2	4	6.25	1	0	0	1	0
2(31)	171	3	1	6	1	0	0	1	0
2(31)	171	3	2	6.25	1	0	0	1	0
2(31)	171	3	3	7	1	0	0	1	0
2(31)	171	3	4	6.75	1	0	0	1	0
26(9)	172	1	1	7.25	1	0	0	1	0
26(9)	172	1	2	7.5	1	0	0	1	0
26(9)	172	1	3	8.5	1	0	0	1	0
26(9)	172	1	4	8	1	0	0	1	0
26(9)	172	2	1	6.25	1	0	0	1	0
26(9)	172	2	2	6.75	1	0	0	1	0
26(9)	172	2	3	6.75	1	0	0	1	0
26(9)	172	2	4	7	1	0	0	1	0
26(9)	172	3	1	8	1	0	0	1	0
26(9)	172	3	2	8	1	0	0	1	0
26(9)	172	3	3	8	1	0	0	1	0
26(9)	172	3	4	6.75	1	0	0	1	0
26(9)	173	1	1	6.75	0	1	0	1	0
26(9)	173	1	2	6.5	0	1	0	1	0
26(9)	173	1	3	6.25	0	1	0	1	0
26(9)	173	1	4	7.25	0	1	0	1	0
26(9)	173	2	1	6.5	0	1	0	1	0
26(9)	173	2	2	6.5	0	1	0	1	0
26(9)	173	2	3	6.75	0	1	0	1	0
26(9)	173	2	4	6	0	1	0	1	0
9(26)	174	1	1	6.5	1	0	0	1	0
9(26)	174	1	2	7.25	1	0	0	1	0
9(26)	174	1	3	6	1	0	0	1	0
9(26)	174	1	4	7	1	0	0	1	0
9(26)	174	2	1	6.75	1	0	0	1	0
9(26)	174	2	2	5.75	1	0	0	1	0
9(26)	174	2	3	6	1	0	0	1	0
9(26)	174	2	4	7.25	1	0	0	1	0
9(26)	174	3	1	7	1	0	0	1	0
9(26)	174	3	2	7	1	0	0	1	0
9(26)	174	3	3	7.25	1	0	0	1	0
9(26)	174	3	4	7	1	0	0	1	0
9(26)	175	1	1	6	0	1	0	1	0
9(26)	175	1	2	6.25	0	1	0	1	0
9(26)	175	1	3	6.5	0	1	0	1	0
9(26)	175	1	4	6	0	1	0	1	0
9(26)	175	2	1	7	0	1	0	1	0
9(26)	175	2	2	6.25	0	1	0	1	0
9(26)	175	2	3	6.5	0	1	0	1	0
9(26)	175	2	4	6	0	1	0	1	0
5(30)	176	1	1	7.5	1	0	0	1	0
5(30)	176	1	2	7.25	1	0	0	1	0
5(30)	176	1	3	7.25	1	0	0	1	0
5(30)	176	1	4	7.75	1	0	0	1	0
5(30)	176	2	1	7.25	1	0	0	1	0
5(30)	176	2	2	7.25	1	0	0	1	0
5(30)	176	2	3	7.75	1	0	0	1	0
5(30)	176	2	4	7.5	1	0	0	1	0
5(30)	176	3	1	7	1	0	0	1	0
5(30)	176	3	2	7	1	0	0	1	0
5(30)	176	3	3	6.5	1	0	0	1	0
5(30)	177	3	4	6.25	0	1	0	1	0
5(30)	177	1	1	7.25	0	1	0	1	0
5(30)	177	1	2	7	0	1	0	1	0
5(30)	177	1	3	7	0	1	0	1	0
5(30)	177	1	4	6.75	0	1	0	1	0
5(30)	177	2	1	7	0	1	0	1	0
5(30)	177	2	2	6.75	0	1	0	1	0
5(30)	177	2	3	7.25	0	1	0	1	0
5(30)	177	2	4	7.25	0	1	0	1	0
30(5)	178	1	1	7.25	1	0	0	1	0
30(5)	178	1	2	7.75	1	0	0	1	0
30(5)	178	1	3	7.5	1	0	0	1	0
30(5)	178	1	4	7.5	1	0	0	1	0
30(5)	178	2	1	7.5	1	0	0	1	0
30(5)	178	2	2	7	1	0	0	1	0
30(5)	178	2	3	7.75	1	0	0	1	0
30(5)	178	2	4	7.5	1	0	0	1	0
30(5)	178	3	1	8	1	0	0	1	0
30(5)	178	3	2	7.75	1	0	0	1	0
30(5)	178	3	3	7.5	1	0	0	1	0
30(5)	178	3	4	8	1	0	0	1	0
30(5)	179	1	1	7.5	0	1	0	1	0
30(5)	179	1	2	7.75	0	1	0	1	0
30(5)	179	1	3	7.5	0	1	0	1	0
30(5)	179	1	4	7.25	0	1	0	1	0
30(5)	179	2	1	7	0	1	0	1	0
30(5)	179	2	2	7	0	1	0	1	0
30(5)	179	2	3	6.75	0	1	0	1	0
30(5)	179	2	4	7	0	1	0	1	0
27(26)	180	1	1	8	1	0	0	1	0
27(26)	180	1	2	7.75	1	0	0	1	0
27(26)	180	1	3	7.75	1	0	0	1	0
27(26)	180	1	4	7.5	1	0	0	1	0
27(26)	180	2	1	8.5	1	0	0	1	0
27(26)	180	2	2	7.5	1	0	0	1	0
27(26)	180	2	3	8	1	0	0	1	0
27(26)	180	2	4	7.5	1	0	0	1	0
27(26)	180	3	1	6.5	1	0	0	1	0
27(26)	180	3	2	7.75	1	0	0	1	0
27(26)	180	3	3	7.25	1	0	0	1	0
27(26)	180	3	4	7.75	1	0	0	1	0
27(26)	181	1	1	7.25	0	1	0	1	0
27(26)	181	1	2	7.25	0	1	0	1	0
27(26)	181	1	3	7.25	0	1	0	1	0
27(26)	181	1	4	7.25	0	1	0	1	0
27(26)	181	2	1	8.5	0	1	0	1	0
27(26)	181	2	2	7.75	0	1	0	1	0
27(26)	181	2	3	7.5	0	1	0	1	0
27(26)	181	2	4	7.75	0	1	0	1	0
26(27)	182	1	1	6.75	1	0	0	1	0
26(27)	182	1	2	7	1	0	0	1	0
26(27)	182	1	3	8.5	1	0	0	1	0
26(27)	182	1	4	7	1	0	0	1	0
26(27)	182	2	1	7.75	1	0	0	1	0
26(27)	182	2	2	7.75	1	0	0	1	0
26(27)	182	2	3	7.75	1	0	0	1	0
26(27)	182	2	4	7.75	1	0	0	1	0
26(27)	182	3	1	7	1	0	0	1	0
26(27)	182	3	2	7.75	1	0	0	1	0
26(27)	182	3	3	6.5	1	0	0	1	0
26(27)	182	3	4	6.75	1	0	0	1	0
26(27)	183	1	1	6.5	0	1	0	1	0
26(27)	183	1	2	7.25	0	1	0	1	0
26(27)	183	1	3	7.5	0	1	0	1	0
26(27)	183	1	4	7.25	0	1	0	1	0
26(27)	183	2	1	7.25	0	1	0	1	0
26(27)	183	2	2	7.5	0	1	0	1	0
26(27)	183	2	3	7	0	1	0	1	0
26(27)	183	2	4	7.25	0	1	0	1	0
31(27)	184	1	1	7.75	1	0	0	1	0
31(27)	184	1	2	9	1	0	0	1	0
31(27)	184	1	3	7.5	1	0	0	1	0
31(27)	184	1	4	8	1	0	0	1	0
31(27)	184	2	1	7.5	1	0	0	1	0
31(27)	184	2	2	8.25	1	0	0	1	0
31(27)	184	2	3	6.75	1	0	0	1	0
31(27)	184	2	4	7	1	0	0	1	0
31(27)	184	3	1	7	1	0	0	1	0
31(27)	184	3	2	7.75	1	0	0	1	0
31(27)	184	3	3	7.75	1	0	0	1	0
31(27)	184	3	4	7.25	1	0	0	1	0
31(27)	185	1	1	8.25	0	1	0	1	0
31(27)	185	1	2	7.75	0	1	0	1	0
31(27)	185	1	3	7.5	0	1	0	1	0
31(27)	185	1	4	7.75	0	1	0	1	0
31(27)	185	2	1	7.5	0	1	0	1	0
31(27)	185	2	2	7.5	0	1	0	1	0
31(27)	185	2	3	7.25	0	1	0	1	0
31(27)	185	2	4	7	0	1	0	1	0
31(27)	185	3	1	7.25	0	1	0	1	0
31(27)	185	3	2	7.5	0	1	0	1	0
31(27)	185	3	3	7.25	0	1	0	1	0
31(27)	185	3	4	7	0	1	0	1	0
27(31)	186	1	1	5.25	0	1	0	0	1
27(31)	186	1	2	5	0	1	0	0	1
27(31)	186	1	3	5.25	0	1	0	0	1
27(31)	186	1	4	5.5	0	1	0	0	1
27(31)	186	2	1	4.25	0	1	0	0	1
27(31)	186	2	2	4.75	0	1	0	0	1
27(31)	186	2	3	4	0	1	0	0	1
27(31)	186	2	4	4.5	0	1	0	0	1
27(31)	186	3	1	4.25	0	1	0	0	1
27(31)	186	3	2	4.25	0	1	0	0	1
27(31)	186	3	3	5.5	0	1	0	0	1
27(31)	186	3	4	4.5	0	1	0	0	1
27(31)	187	1	1	7.5	1	0	0	0	1
27(31)	187	1	2	7.75	1	0	0	0	1
27(31)	187	1	3	8	1	0	0	0	1
27(31)	187	1	4	7.75	1	0	0	0	1
27(31)	187	2	1	7.25	1	0	0	0	1
27(31)	187	2	2	7.25	1	0	0	0	1
27(31)	187	2	3	7.75	1	0	0	0	1
27(31)	187	2	4	7.5	1	0	0	0	1
27(31)	187	3	1	8	1	0	0	0	1
27(31)	187	3	2	7	1	0	0	0	1
27(31)	187	3	3	8.25	1	0	0	0	1
27(31)	187	3	4	7.5	1	0	0	0	1
27(31)	188	1	1	7.75	0	0	0	0	1
27(31)	188	1	2	6.75	0	0	0	0	1
27(31)	188	1	3	7	0	0	0	0	1
27(31)	188	1	4	7.25	0	0	0	0	1
27(31)	188	2	1	7	0	0	0	0	1
27(31)	188	2	2	7.5	0	0	0	0	1
27(31)	188	2	3	6.75	0	0	0	0	1
27(31)	188	2	4	7	0	0	0	0	1
32(31)	189	1	1	8	1	0	0	1	0
32(31)	189	1	2	7.5	1	0	0	1	0
32(31)	189	1	3	8.25	1	0	0	1	0
32(31)	189	1	4	7.5	1	0	0	1	0
32(31)	189	2	1	7.75	1	0	0	1	0
32(31)	189	2	2	8	1	0	0	1	0
32(31)	189	2	3	7	1	0	0	1	0
32(31)	189	2	4	7.75	1	0	0	1	0
32(31)	189	3	1	7.75	1	0	0	1	0
32(31)	189	3	2	8.25	1	0	0	1	0
32(31)	189	3	3	7.5	1	0	0	1	0
32(31)	189	3	4	7.25	1	0	0	1	0
32(31)	190	1	1	7.75	0	1	0	1	0
32(31)	190	1	2	7	0	1	0	1	0
[truncated: 1,645 more rows]

## Sheet: Homokaryons
Growth rates (mm/day) calculated after raw data recorded in 2015 and published in Clergeot et al. (2019)
high_med : for each homokaryon, data of the assay with the highest median (0 = no; 1 = yes)
isolate	assay	plate	read	growth_rate	high_med
2	1	1	1	1	0
2	1	1	2	1.5	0
2	1	1	3	2	0
2	1	1	4	2	0
2	1	2	1	2	0
2	1	2	2	2	0
2	1	2	3	2.5	0
2	1	2	4	2.5	0
2	1	3	1	3	0
2	1	3	2	4.5	0
2	1	3	3	5	0
2	1	3	4	5.5	0
2	2	1	1	2.5	0
2	2	1	2	3	0
2	2	1	3	3	0
2	2	1	4	3	0
2	2	2	1	3	0
2	2	2	2	3	0
2	2	2	3	3.5	0
2	2	2	4	3.5	0
2	2	3	1	4	0
2	2	3	2	4	0
2	2	3	3	4	0
2	2	3	4	4	0
2	3	1	1	4	0
2	3	1	2	4.5	0
2	3	1	3	4.5	0
2	3	1	4	4.5	0
2	3	2	1	4.5	0
2	3	2	2	4.5	0
2	3	2	3	5	0
2	3	2	4	5	0
2	3	3	1	5	0
2	3	3	2	5	0
2	3	3	3	5	0
2	3	3	4	5	0
2	4	1	1	4.75	1
2	4	1	2	5	1
2	4	1	3	5	1
2	4	1	4	5	1
2	4	2	1	5	1
2	4	2	2	5	1
2	4	2	3	5.25	1
2	4	2	4	5.25	1
2	4	3	1	5.25	1
2	4	3	2	5.5	1
2	4	3	3	5.5	1
2	4	3	4	5.75	1
5	5	1	1	1.75	0
5	5	1	2	2.5	0
5	5	1	3	2.5	0
5	5	1	4	2.5	0
5	5	2	1	2.5	0
5	5	2	2	3	0
5	5	2	3	3.5	0
5	5	2	4	3.75	0
5	5	3	1	3.75	0
5	5	3	2	4	0
5	5	3	3	4	0
5	5	3	4	4.75	0
5	6	1	1	1.5	0
5	6	1	2	2	0
5	6	1	3	2.5	0
5	6	1	4	2.5	0
5	6	2	1	4	0
5	6	2	2	4	0
5	6	2	3	4	0
5	6	2	4	4.5	0
5	6	3	1	4.5	0
5	6	3	2	4.5	0
5	6	3	3	5	0
5	6	3	4	5.5	0
5	7	1	1	4	1
5	7	1	2	4	1
5	7	1	3	4	1
5	7	1	4	4	1
5	7	2	1	4.5	1
5	7	2	2	4.5	1
5	7	2	3	4.5	1
5	7	2	4	4.5	1
5	7	3	1	4.5	1
5	7	3	2	4.5	1
5	7	3	3	4.5	1
5	7	3	4	4.5	1
5	8	1	1	3.5	0
5	8	1	2	3.5	0
5	8	1	3	4	0
5	8	1	4	4	0
5	8	2	1	4	0
5	8	2	2	4	0
5	8	2	3	4.5	0
5	8	2	4	4.5	0
5	8	3	1	4.5	0
5	8	3	2	4.5	0
5	8	3	3	5	0
5	8	3	4	5	0
9	9	1	1	3.5	0
9	9	1	2	3.5	0
9	9	1	3	3	0
9	9	1	4	3.5	0
9	9	2	1	3.5	0
9	9	2	2	3.5	0
9	9	2	3	3.5	0
9	9	2	4	3	0
9	9	3	1	3.5	0
9	9	3	2	3	0
9	9	3	3	3	0
9	9	3	4	3	0
9	10	1	1	3.75	1
9	10	1	2	4.5	1
9	10	1	3	4.75	1
9	10	1	4	4.5	1
9	10	2	1	4	1
9	10	2	2	4.5	1
9	10	2	3	3.75	1
9	10	2	4	4.5	1
9	10	3	1	4	1
9	10	3	2	4	1
9	10	3	3	4.5	1
9	10	3	4	4	1
9	11	1	1	2.25	0
9	11	1	2	2.5	0
9	11	1	3	2.25	0
9	11	1	4	2.5	0
9	11	2	1	2.25	0
9	11	2	2	1.75	0
9	11	2	3	2	0
9	11	2	4	1.75	0
9	11	3	1	2.5	0
9	11	3	2	2.25	0
9	11	3	3	2.25	0
9	11	3	4	2.25	0
11	12	1	1	6.5	0
11	12	1	2	7.5	0
11	12	1	3	6.5	0
11	12	1	4	6	0
11	12	2	1	7	0
11	12	2	2	6.5	0
11	12	2	3	7	0
11	12	2	4	7	0
11	12	3	1	6	0
11	12	3	2	7	0
11	12	3	3	6.5	0
11	12	3	4	6.5	0
11	13	1	1	7.75	1
11	13	1	2	8	1
11	13	1	3	8	1
11	13	1	4	7.75	1
11	13	2	1	8	1
11	13	2	2	7.75	1
11	13	2	3	7.75	1
11	13	2	4	8	1
11	13	3	1	6	1
11	13	3	2	6	1
11	13	3	3	6	1
11	13	3	4	6.75	1
11	14	1	1	6.25	0
11	14	1	2	6.75	0
11	14	1	3	6.5	0
11	14	1	4	6.75	0
11	14	2	1	6.5	0
11	14	2	2	6.5	0
11	14	2	3	7	0
11	14	2	4	6	0
11	14	3	1	6.25	0
11	14	3	2	6.25	0
11	14	3	3	6	0
11	14	3	4	6.5	0
18	15	1	1	1.5	0
18	15	1	2	1.5	0
18	15	1	3	1	0
18	15	1	4	1.5	0
18	15	2	1	2.5	0
18	15	2	2	1.5	0
18	15	2	3	1.5	0
18	15	2	4	1	0
18	15	3	1	1.5	0
18	15	3	2	1.5	0
18	15	3	3	1.5	0
18	16	3	4	1.5	1
18	16	1	1	2.75	1
18	16	1	2	2.5	1
18	16	1	3	2.5	1
18	16	1	4	2.5	1
18	16	2	1	2.5	1
18	16	2	2	2.75	1
18	16	2	3	2.5	1
18	16	2	4	2.25	1
18	16	3	1	2.25	1
18	16	3	2	2.25	1
18	16	3	3	2.25	1
18	16	3	4	2	1
18	17	1	1	2.5	0
18	17	1	2	2.25	0
18	17	1	3	2	0
18	17	1	4	2	0
18	17	2	1	2.25	0
18	17	2	2	2	0
18	17	2	3	2	0
18	17	2	4	2.25	0
18	17	3	1	2.5	0
18	17	3	2	3.25	0
18	17	3	3	3	0
18	17	3	4	2.5	0
19	18	1	1	5.5	1
19	18	1	2	5	1
19	18	1	3	4.5	1
19	18	1	4	5.5	1
19	18	2	1	5	1
19	18	2	2	5.5	1
19	18	2	3	5	1
19	18	2	4	4.5	1
19	18	3	1	5.5	1
19	18	3	2	5.5	1
19	18	3	3	5.5	1
19	18	3	4	4	1
19	19	1	1	5	0
19	19	1	2	4.5	0
19	19	1	3	4.5	0
19	19	1	4	5	0
19	19	2	1	4.5	0
19	19	2	2	5	0
19	19	2	3	5	0
19	19	2	4	5	0
19	19	3	1	4.5	0
19	19	3	2	4.5	0
19	19	3	3	4.5	0
19	19	3	4	4.5	0
19	20	1	1	5.5	0
19	20	1	2	5.25	0
19	20	1	3	4.75	0
19	20	1	4	5	0
19	20	2	1	5.25	0
19	20	2	2	5	0
19	20	2	3	5	0
19	20	2	4	5.25	0
19	20	3	1	5	0
19	20	3	2	5.25	0
19	20	3	3	5.5	0
19	20	3	4	4.75	0
20	21	1	1	5.5	0
20	21	1	2	5.5	0
20	21	1	3	5	0
20	21	1	4	5.5	0
20	21	2	1	5.5	0
20	21	2	2	5	0
20	21	2	3	5.25	0
20	21	2	4	6.25	0
20	21	3	1	5.75	0
20	21	3	2	4.75	0
20	21	3	3	5.25	0
20	21	3	4	5.5	0
20	22	1	1	5.75	1
20	22	1	2	5.5	1
20	22	1	3	4.75	1
20	22	1	4	5.5	1
20	22	2	1	5.75	1
20	22	2	2	6.75	1
20	22	2	3	6	1
20	22	2	4	5.5	1
20	22	3	1	5.5	1
20	22	3	2	5.75	1
20	22	3	3	5.75	1
20	22	3	4	5.5	1
24	23	1	1	6.25	1
24	23	1	2	6.75	1
24	23	1	3	6.25	1
24	23	1	4	6.25	1
24	23	2	1	5.75	1
24	23	2	2	5.75	1
24	23	2	3	5.5	1
24	23	2	4	5.5	1
24	23	3	1	6.25	1
24	23	3	2	6.25	1
24	23	3	3	6.5	1
24	23	3	4	5.75	1
24	24	1	1	5.75	0
24	24	1	2	6.5	0
24	24	1	3	6.25	0
24	24	1	4	6.25	0
24	24	2	1	5.25	0
24	24	2	2	7.25	0
24	24	2	3	7.25	0
24	24	2	4	6.25	0
24	24	3	1	5.5	0
24	24	3	2	5.75	0
24	24	3	3	4.75	0
24	24	3	4	5.5	0
26	25	1	1	6.5	0
26	25	1	2	6.5	0
26	25	1	3	6	0
26	25	1	4	6	0
26	25	2	1	6.5	0
26	25	2	2	7	0
26	25	2	3	6	0
26	25	2	4	7.5	0
26	25	3	1	7	0
26	25	3	2	7.5	0
26	25	3	3	8	0
26	25	3	4	7	0
26	26	1	1	8.5	1
26	26	1	2	7.75	1
26	26	1	3	8	1
26	26	1	4	7.5	1
26	26	2	1	8	1
26	26	2	2	7.5	1
26	26	2	3	7.5	1
26	26	2	4	8	1
26	26	3	1	7.75	1
26	26	3	2	8	1
26	26	3	3	7.75	1
26	26	3	4	8	1
26	27	1	1	6	0
26	27	1	2	6	0
26	27	1	3	6	0
26	27	1	4	5.75	0
26	27	2	1	6.25	0
26	27	2	2	6.25	0
26	27	2	3	5.5	0
26	27	2	4	6.25	0
26	27	3	1	5.5	0
26	27	3	2	6.25	0
26	27	3	3	6.25	0
26	27	3	4	5.75	0
27	28	1	1	6	0
27	28	1	2	6.5	0
27	28	1	3	7.5	0
27	28	1	4	7	0
27	28	2	1	6.5	0
27	28	2	2	6	0
27	28	2	3	6	0
27	28	2	4	6	0
27	28	3	1	6	0
27	28	3	2	6.5	0
27	28	3	3	6	0
27	28	3	4	6.5	0
27	29	1	1	7.25	1
27	29	1	2	7	1
27	29	1	3	7.5	1
27	29	1	4	7.25	1
27	29	2	1	7	1
27	29	2	2	7.25	1
27	29	2	3	7.25	1
27	29	2	4	7	1
27	29	3	1	6.75	1
27	29	3	2	7	1
27	29	3	3	7	1
27	29	3	4	6.5	1
27	30	1	1	5	0
27	30	1	2	5.5	0
27	30	1	3	5.5	0
27	30	1	4	5.25	0
27	30	2	1	5	0
27	30	2	2	5.25	0
27	30	2	3	5.5	0
27	30	2	4	5.25	0
27	30	3	1	5.5	0
27	30	3	2	6	0
27	30	3	3	5.5	0
27	30	3	4	5.5	0
30	31	1	1	8	0
30	31	1	2	8.5	0
30	31	1	3	8	0
30	31	1	4	7.5	0
30	31	2	1	8	0
30	31	2	2	9	0
30	31	2	3	8.5	0
30	31	2	4	8	0
30	31	3	1	8.5	0
30	31	3	2	8	0
30	31	3	3	7.5	0
30	31	3	4	8.5	0
30	32	1	1	8.5	0
30	32	1	2	8.75	0
30	32	1	3	8.25	0
30	32	1	4	8	0
30	32	2	1	8.5	0
30	32	2	2	9	0
30	32	2	3	8.75	0
30	32	2	4	8.75	0
30	32	3	1	8.5	0
30	32	3	2	8.5	0
30	32	3	3	9	0
30	32	3	4	8.25	0
30	33	1	1	9	1
30	33	1	2	9	1
30	33	1	3	9	1
30	33	1	4	8.5	1
30	33	2	1	8.75	1
30	33	2	2	7.75	1
30	33	2	3	8.25	1
30	33	2	4	8.5	1
30	33	3	1	8.75	1
30	33	3	2	8.5	1
30	33	3	3	8.75	1
30	33	3	4	8.75	1
31	34	1	1	6.5	0
31	34	1	2	6.5	0
31	34	1	3	7	0
31	34	1	4	6.5	0
31	34	2	1	7.5	0
31	34	2	2	6.5	0
31	34	2	3	6.5	0
31	34	2	4	6.5	0
31	34	3	1	7	0
31	34	3	2	7	0
31	34	3	3	6	0
31	34	3	4	6.5	0
31	35	1	1	8.25	0
31	35	1	2	8.25	0
31	35	1	3	8.75	0
31	35	1	4	8.5	0
31	35	2	1	9	0
31	35	2	2	8.25	0
31	35	2	3	8.75	0
31	35	2	4	8.25	0
31	35	3	1	7.75	0
31	35	3	2	8	0
31	35	3	3	7.75	0
31	35	3	4	7.5	0
31	36	1	1	8.25	1
31	36	1	2	9	1
31	36	1	3	9	1
31	36	1	4	8.25	1
31	36	2	1	9	1
31	36	2	2	8	1
31	36	2	3	8.25	1
31	36	2	4	8.25	1
31	36	3	1	7.75	1
31	36	3	2	8.75	1
31	36	3	3	8.5	1
31	36	3	4	8.75	1
32	37	1	1	8.5	0
32	37	1	2	8.5	0
32	37	1	3	8.5	0
32	37	1	4	8.5	0
32	37	2	1	8.5	0
32	37	2	2	8	0
32	37	2	3	8	0
32	37	2	4	8	0
32	37	3	1	8.5	0
32	37	3	2	8	0
32	37	3	3	8	0
32	37	3	4	8	0
32	38	1	1	9	1
32	38	1	2	9	1
32	38	1	3	8.75	1
32	38	1	4	9	1
32	38	2	1	9.25	1
32	38	2	2	8.75	1
32	38	2	3	9	1
32	38	2	4	8.5	1
32	38	3	1	8.5	1
32	38	3	2	8.5	1
32	38	3	3	8.5	1
32	38	3	4	8.75	1
32	39	1	1	8.5	0
32	39	1	2	9.5	0
32	39	1	3	9.75	0
32	39	1	4	9.25	0
32	39	2	1	9	0
32	39	2	2	9.75	0
32	39	2	3	8.5	0
32	39	2	4	9	0
32	39	3	1	8	0
32	39	3	2	8.25	0
32	39	3	3	8.5	0
32	39	3	4	8.25	0

## Sheet: Assays 2020
Growth rates (mm/day) calculted from raw data of 2020 for heterokaryons 9(32) and 32(9)
isolate	assay	plate	read_4dpi	read_5dpi	read_6dpi	growth_rate
(32)9	1	1	25	31	38	6.5
(32)9	1	1	17.5	26	33	7.75
(32)9	1	1	20	26	33	6.5
(32)9	1	1	26	33	39	6.5
(32)9	1	2	20.5	27.5	35	7.25
(32)9	1	2	18	24.5	31	6.5
(32)9	1	2	20	28	36.5	8.25
(32)9	1	2	27	32.5	40	6.5
(32)9	1	3	21	38.5	35.5	7.25
(32)9	1	3	17.5	24	31.5	7
(32)9	1	3	23	30	38.5	7.75
(32)9	1	3	23	31	38.5	7.75
(32)9	2	1	20	26	33.5	6.75
(32)9	2	1	22	30	38	8
(32)9	2	1	19	28	35	8
(32)9	2	1	17	24	30	6.5
(32)9	2	2	21.5	26.5	34	6.25
(32)9	2	2	22	30	36.5	7.25
(32)9	2	2	17	25	31.5	7.25
(32)9	2	2	17	24	30.5	6.75
(32)9	2	3	22	27.5	35	6.5
(32)9	2	3	22.5	30	38.5	8
(32)9	2	3	20	26.5	34	7
(32)9	2	3	19	25	34.5	7.75
9(32)	3	1	12.5	15.5	19	3.25
9(32)	3	1	11	15	18	3.5
9(32)	3	1	10.5	13.5	16.5	3
9(32)	3	1	11.5	15	18.5	3.5
9(32)	3	2	11	14.5	18.5	3.75
9(32)	3	2	11	14.5	18.5	3.75
9(32)	3	2	12	14	18	3
9(32)	3	2	11.5	15	18.5	3.5
9(32)	3	3	11.5	14.5	18	3.25
9(32)	3	3	10	15	18.5	4.25
9(32)	3	3	11.5	14.5	17.5	3
9(32)	3	3	12	15	18	3
9(32)	4	1	13	17	19.5	3.25
9(32)	4	1	12.5	15	19	3.25
9(32)	4	1	12	15.5	18	3
9(32)	4	1	12.5	16	19	3.25
9(32)	4	2	13.5	17	20	3.25
9(32)	4	2	12	15	17.5	2.75
9(32)	4	2	13	16	19	3
9(32)	4	2	13.5	16.5	19.5	3
9(32)	4	3	12	16	19	3.5
9(32)	4	3	13	15.5	18.5	2.75
9(32)	4	3	13	16	20	3.5
9(32)	4	3	12	15	18	3

## Sheet: Unpaired heterokaryons
Growth rates (mm/day) calculated after raw data recorded in 2015-2017 and published in Clergeot et al. (2019)
high_med : for each heterokaryon, data of the assay with the highest median (0 = no; 1 = yes)
low_med : for each heterokaryon, data of the assay with the lowest median (0 = no; 1 = yes)
isolate	assay	plate	read	growth_rate	high_med	low_med
9(27)	1	1	1	7	1	0
9(27)	1	1	2	6.5	1	0
9(27)	1	1	3	7.5	1	0
9(27)	1	1	4	7.5	1	0
9(27)	1	2	1	7	1	0
9(27)	1	2	2	7	1	0
9(27)	1	2	3	6.5	1	0
9(27)	1	2	4	7	1	0
9(27)	1	3	1	7	1	0
9(27)	1	3	2	7	1	0
9(27)	1	3	3	7.5	1	0
9(27)	1	3	4	6.5	1	0
9(27)	2	1	1	6.75	0	1
9(27)	2	1	2	6.5	0	1
9(27)	2	1	3	6.75	0	1
9(27)	2	1	4	6.5	0	1
9(27)	2	2	1	6.25	0	1
9(27)	2	2	2	6.25	0	1
9(27)	2	2	3	6.5	0	1
9(27)	2	2	4	6.5	0	1
18(5)	1	1	1	5	0	0
18(5)	1	1	2	5.5	0	0
18(5)	1	1	3	5.5	0	0
18(5)	1	1	4	5	0	0
18(5)	1	2	1	2.75	0	0
18(5)	1	2	2	1.75	0	0
18(5)	1	2	3	2.5	0	0
18(5)	1	2	4	2.5	0	0
18(5)	1	3	1	5.5	0	0
18(5)	1	3	2	6.25	0	0
18(5)	1	3	3	6	0	0
18(5)	1	3	4	6	0	0
18(5)	2	1	1	1.75	0	1
18(5)	2	1	2	1.75	0	1
18(5)	2	1	3	1.5	0	1
18(5)	2	1	4	2	0	1
18(5)	2	2	1	1.75	0	1
18(5)	2	2	2	2	0	1
18(5)	2	2	3	2	0	1
18(5)	3	1	1	7.5	1	0
18(5)	3	1	2	7.5	1	0
18(5)	3	1	3	7.5	1	0
18(5)	3	1	4	7.5	1	0
18(5)	3	2	1	7	1	0
18(5)	3	2	2	6.75	1	0
18(5)	3	2	3	6.5	1	0
18(5)	3	2	4	7.5	1	0
24(9)	1	1	1	7	0	0
24(9)	1	1	2	7.25	0	0
24(9)	1	1	3	8.25	0	0
24(9)	1	1	4	7	0	0
24(9)	1	2	1	5	0	0
24(9)	1	2	2	5.5	0	0
24(9)	1	2	3	4.75	0	0
24(9)	1	2	4	5	0	0
24(9)	1	3	1	7.25	0	0
24(9)	1	3	2	7	0	0
24(9)	1	3	3	8.5	0	0
24(9)	1	3	4	6.75	0	0
24(9)	2	1	1	7.25	0	0
24(9)	2	1	2	7.5	0	0
24(9)	2	1	3	8	0	0
24(9)	2	1	4	7.75	0	0
24(9)	2	2	1	6.75	0	0
24(9)	2	2	2	7.75	0	0
24(9)	2	2	3	7	0	0
24(9)	2	2	4	7	0	0
24(9)	2	3	1	7.75	0	0
24(9)	2	3	2	7	0	0
24(9)	2	3	3	6.5	0	0
24(9)	2	3	4	7	0	0
24(9)	3	1	1	7.75	1	0
24(9)	3	1	2	7.75	1	0
24(9)	3	1	3	7.25	1	0
24(9)	3	1	4	7.25	1	0
24(9)	3	2	1	7.25	1	0
24(9)	3	2	2	7.5	1	0
24(9)	3	2	3	7.5	1	0
24(9)	3	2	4	7	1	0
24(9)	3	3	1	7	1	0
24(9)	3	3	2	9	1	0
24(9)	3	3	3	7.75	1	0
24(9)	3	3	4	7.75	1	0
24(9)	4	1	1	7.5	0	1
24(9)	4	1	2	7	0	1
24(9)	4	1	3	6.5	0	1
24(9)	4	1	4	6.25	0	1
24(9)	4	2	1	6	0	1
24(9)	4	2	2	6	0	1
24(9)	4	2	3	6.5	0	1
24(9)	4	2	4	6.25	0	1
27(18)	1	1	1	1.75	0	1
27(18)	1	1	2	1.75	0	1
27(18)	1	1	3	2.25	0	1
27(18)	1	1	4	2.25	0	1
27(18)	1	2	1	3	0	1
27(18)	1	2	2	3.75	0	1
27(18)	1	2	3	3.25	0	1
27(18)	1	2	4	2.5	0	1
27(18)	1	3	1	2.75	0	1
27(18)	1	3	2	3	0	1
27(18)	1	3	3	3.5	0	1
27(18)	1	3	4	2.75	0	1
27(18)	2	1	1	7	0	0
27(18)	2	1	2	6.5	0	0
27(18)	2	1	3	6.25	0	0
27(18)	2	1	4	6.25	0	0
27(18)	2	2	1	5.75	0	0
27(18)	2	2	2	6	0	0
27(18)	2	2	3	5.75	0	0
27(18)	2	2	4	5.75	1	0
27(18)	3	1	1	7	1	0
27(18)	3	1	2	6.75	1	0
27(18)	3	1	3	7	1	0
27(18)	3	1	4	6.5	1	0
27(18)	3	2	1	6.75	1	0
27(18)	3	2	2	6	1	0
27(18)	3	2	3	5.75	1	0
27(18)	3	2	4	6.25	1	0
27(18)	3	3	1	4.25	1	0
27(18)	3	3	2	3.25	1	0
27(18)	3	3	3	3.75	1	0
27(18)	3	3	4	4	1	0
