# Supplementary material for: Mitonuclear Genetic Interactions in the Basidiomycete Heterobasidion parviporum Involve a Non-conserved Mitochondrial Open Reading Frame
Source: Front Fungal Biol. 2021 Dec 14;2:779337. doi: 10.3389/ffunb.2021.779337 (PMC10512249; doi:10.3389/ffunb.2021.779337)
Supplement: Supplementary file 4 [file Table_4.XLSX]

## Sheet: Sheet1
# MAGICBLAST 1.6.0
# magicblast -outfmt tabular -no_unaligned -query /RNASeq_data/Sample_32-4/32-4_GCCAAT_L008_R1_001.fastq -query_mate /RNASeq_data/Sample_32-4/32-4_GCCAAT_L008_R2_001.fastq -db /YP_009048485.1_mt2_locus/nc_ORF5_db.fsa -infmt fastq -reftype transcriptome -out /Supplementary_Results_S7.txt
# Fields: query acc.	reference acc.	% identity	not used	not used	not used	query start	query end	reference start	reference end	not used	not used	score	query strand	reference strand	query length	BTOP	num placements	not used	compartment	left overhang	right overhang	mate reference	mate ref. start	composite score
HWI-D00458:39:C5L82ANXX:8:1101:20624:65524	nc_ORF5_Hirreg	100	0	0	0	1	50	788	739	0	99	50	plus	minus	50	50	1	-	01:00:00	-	-	-	599	100
HWI-D00458:39:C5L82ANXX:8:1101:20624:65524	nc_ORF5_Hirreg	100	0	0	0	1	50	599	648	0	99	50	plus	plus	50	50	1	-	01:00:00	-	-	-	788	100
HWI-D00458:39:C5L82ANXX:8:1109:2070:58338	nc_ORF5_Hirreg	100	0	0	0	1	50	768	719	0	99	50	plus	minus	50	50	1	-	01:00:00	-	-	-	619	100
HWI-D00458:39:C5L82ANXX:8:1109:2070:58338	nc_ORF5_Hirreg	100	0	0	0	1	50	619	668	0	99	50	plus	plus	50	50	1	-	01:00:00	-	-	-	768	100
HWI-D00458:39:C5L82ANXX:8:1109:4159:83966	nc_ORF5_Hirreg	100	0	0	0	1	50	724	675	0	99	50	plus	minus	50	50	1	-	01:01:00	-	-	-	566	100
HWI-D00458:39:C5L82ANXX:8:1109:4159:83966	nc_ORF5_Hirreg	100	0	0	0	1	50	566	615	0	99	50	plus	plus	50	50	1	-	01:01:00	-	-	-	724	100
HWI-D00458:39:C5L82ANXX:8:1112:12748:64682	nc_ORF5_Hirreg	100	0	0	0	1	50	802	753	0	99	50	plus	minus	50	50	1	-	01:00:00	-	-	-	646	100
HWI-D00458:39:C5L82ANXX:8:1112:12748:64682	nc_ORF5_Hirreg	100	0	0	0	1	50	646	695	0	99	50	plus	plus	50	50	1	-	01:00:00	-	-	-	802	100
HWI-D00458:39:C5L82ANXX:8:1113:19395:94740	nc_ORF5_Hirreg	100	0	0	0	2	50	750	702	0	99	49	plus	minus	50	49	1	-	01:00:00	C	-	-	639	99
HWI-D00458:39:C5L82ANXX:8:1113:19395:94740	nc_ORF5_Hirreg	100	0	0	0	1	50	639	688	0	99	50	plus	plus	50	50	1	-	01:00:00	-	-	-	750	99
HWI-D00458:39:C5L82ANXX:8:1114:3493:97447	nc_ORF5_Hirreg	100	0	0	0	1	50	847	798	0	99	50	plus	minus	50	50	1	-	01:00:00	-	-	-	728	100
HWI-D00458:39:C5L82ANXX:8:1114:3493:97447	nc_ORF5_Hirreg	100	0	0	0	1	50	728	777	0	99	50	plus	plus	50	50	1	-	01:00:00	-	-	-	847	100
HWI-D00458:39:C5L82ANXX:8:1207:4430:12123	nc_ORF5_Hirreg	100	0	0	0	1	50	650	601	0	99	50	plus	minus	50	50	1	-	01:00:00	-	-	-	457	100
HWI-D00458:39:C5L82ANXX:8:1207:4430:12123	nc_ORF5_Hirreg	100	0	0	0	1	50	457	506	0	99	50	plus	plus	50	50	1	-	01:00:00	-	-	-	650	100
HWI-D00458:39:C5L82ANXX:8:1212:1111:25621	nc_ORF5_Hirreg	100	0	0	0	3	50	800	753	0	99	48	plus	minus	50	48	1	-	01:00:00	NG	-	-	646	98
HWI-D00458:39:C5L82ANXX:8:1212:1111:25621	nc_ORF5_Hirreg	100	0	0	0	1	50	646	695	0	99	50	plus	plus	50	50	1	-	01:00:00	-	-	-	800	98
HWI-D00458:39:C5L82ANXX:8:1302:5796:31210	nc_ORF5_Hirreg	100	0	0	0	1	50	579	530	0	99	50	plus	minus	50	50	1	-	01:00:00	-	-	-	439	100
HWI-D00458:39:C5L82ANXX:8:1302:5796:31210	nc_ORF5_Hirreg	100	0	0	0	1	50	439	488	0	99	50	plus	plus	50	50	1	-	01:00:00	-	-	-	579	100
HWI-D00458:39:C5L82ANXX:8:1302:13041:87982	nc_ORF5_Hirreg	100	0	0	0	1	50	744	695	0	99	50	plus	minus	50	50	1	-	01:01:00	-	-	-	572	100
HWI-D00458:39:C5L82ANXX:8:1302:13041:87982	nc_ORF5_Hirreg	100	0	0	0	1	50	572	621	0	99	50	plus	plus	50	50	1	-	01:01:00	-	-	-	744	100
HWI-D00458:39:C5L82ANXX:8:1305:18123:16060	nc_ORF5_Hirreg	100	0	0	0	1	50	578	529	0	99	50	plus	minus	50	50	1	-	01:00:00	-	-	-	456	100
HWI-D00458:39:C5L82ANXX:8:1305:18123:16060	nc_ORF5_Hirreg	100	0	0	0	1	50	456	505	0	99	50	plus	plus	50	50	1	-	01:00:00	-	-	-	578	100
HWI-D00458:39:C5L82ANXX:8:2104:9640:95180	nc_ORF5_Hirreg	100	0	0	0	1	50	802	753	0	99	50	plus	minus	50	50	1	-	01:00:00	-	-	-	590	100
HWI-D00458:39:C5L82ANXX:8:2104:9640:95180	nc_ORF5_Hirreg	100	0	0	0	1	50	590	639	0	99	50	plus	plus	50	50	1	-	01:00:00	-	-	-	802	100
HWI-D00458:39:C5L82ANXX:8:2105:6521:59531	nc_ORF5_Hirreg	100	0	0	0	1	50	713	664	0	99	50	plus	minus	50	50	1	-	01:01:00	-	-	-	556	100
HWI-D00458:39:C5L82ANXX:8:2105:6521:59531	nc_ORF5_Hirreg	100	0	0	0	1	50	556	605	0	99	50	plus	plus	50	50	1	-	01:01:00	-	-	-	713	100
HWI-D00458:39:C5L82ANXX:8:2116:18196:70482	nc_ORF5_Hirreg	100	0	0	0	1	50	784	735	0	99	50	plus	minus	50	50	1	-	01:00:00	-	-	-	662	95
HWI-D00458:39:C5L82ANXX:8:2116:18196:70482	nc_ORF5_Hirreg	98	0	0	0	1	50	662	711	0	99	45	plus	plus	50	26TG23	1	-	01:00:00	-	-	-	784	95
HWI-D00458:39:C5L82ANXX:8:2203:16302:75010	nc_ORF5_Hirreg	100	0	0	0	1	50	657	608	0	99	50	plus	minus	50	50	1	-	01:00:00	-	-	-	544	100
HWI-D00458:39:C5L82ANXX:8:2203:16302:75010	nc_ORF5_Hirreg	100	0	0	0	1	50	544	593	0	99	50	plus	plus	50	50	1	-	01:00:00	-	-	-	657	100
HWI-D00458:39:C5L82ANXX:8:2204:14850:56059	nc_ORF5_Hirreg	100	0	0	0	3	50	785	738	0	99	48	plus	minus	50	48	1	-	01:01:00	CC	-	-	664	98
HWI-D00458:39:C5L82ANXX:8:2204:14850:56059	nc_ORF5_Hirreg	100	0	0	0	1	50	664	713	0	99	50	plus	plus	50	50	1	-	01:01:00	-	-	-	785	98
HWI-D00458:39:C5L82ANXX:8:2205:20554:41281	nc_ORF5_Hirreg	100	0	0	0	1	50	847	798	0	99	50	plus	minus	50	50	1	-	01:00:00	-	-	-	705	100
HWI-D00458:39:C5L82ANXX:8:2205:20554:41281	nc_ORF5_Hirreg	100	0	0	0	1	50	705	754	0	99	50	plus	plus	50	50	1	-	01:00:00	-	-	-	847	100
HWI-D00458:39:C5L82ANXX:8:2208:6490:43208	nc_ORF5_Hirreg	100	0	0	0	1	50	768	719	0	99	50	plus	minus	50	50	1	-	01:00:00	-	-	-	645	100
HWI-D00458:39:C5L82ANXX:8:2208:6490:43208	nc_ORF5_Hirreg	100	0	0	0	1	50	645	694	0	99	50	plus	plus	50	50	1	-	01:00:00	-	-	-	768	100
HWI-D00458:39:C5L82ANXX:8:2211:17321:37083	nc_ORF5_Hirreg	100	0	0	0	1	50	784	735	0	99	50	plus	minus	50	50	1	-	01:00:00	-	-	-	564	100
HWI-D00458:39:C5L82ANXX:8:2211:17321:37083	nc_ORF5_Hirreg	100	0	0	0	1	50	564	613	0	99	50	plus	plus	50	50	1	-	01:00:00	-	-	-	784	100
HWI-D00458:39:C5L82ANXX:8:2302:7961:24449	nc_ORF5_Hirreg	100	0	0	0	1	50	666	617	0	99	50	plus	minus	50	50	1	-	01:00:00	-	-	-	555	100
HWI-D00458:39:C5L82ANXX:8:2302:7961:24449	nc_ORF5_Hirreg	100	0	0	0	1	50	555	604	0	99	50	plus	plus	50	50	1	-	01:00:00	-	-	-	666	100
HWI-D00458:39:C5L82ANXX:8:2309:16606:42664	nc_ORF5_Hirreg	100	0	0	0	1	50	706	755	0	99	50	plus	plus	50	50	1	-	01:00:00	-	-	-	-	50
HWI-D00458:39:C5L82ANXX:8:2313:6954:26879	nc_ORF5_Hirreg	100	0	0	0	1	50	768	719	0	99	50	plus	minus	50	50	1	-	01:00:00	-	-	-	368	100
HWI-D00458:39:C5L82ANXX:8:2313:6954:26879	nc_ORF5_Hirreg	100	0	0	0	1	50	368	417	0	99	50	plus	plus	50	50	1	-	01:00:00	-	-	-	768	100
HWI-D00458:39:C5L82ANXX:8:2316:2879:35974	nc_ORF5_Hirreg	100	0	0	0	1	50	666	617	0	99	50	plus	minus	50	50	1	-	01:00:00	-	-	-	403	100
HWI-D00458:39:C5L82ANXX:8:2316:2879:35974	nc_ORF5_Hirreg	100	0	0	0	1	50	403	452	0	99	50	plus	plus	50	50	1	-	01:00:00	-	-	-	666	100
