# Supplementary material for: Mitonuclear Genetic Interactions in the Basidiomycete Heterobasidion parviporum Involve a Non-conserved Mitochondrial Open Reading Frame
Source: Front Fungal Biol. 2021 Dec 14;2:779337. doi: 10.3389/ffunb.2021.779337 (PMC10512249; doi:10.3389/ffunb.2021.779337)
Supplement: Supplementary file 5 [file Table_5.xlsx]

## Sheet: Mitochondrial SNPs
Heterobasidion parviporum biallelic mitochondrial SNPs
indels polymorphic in Ho9 and Ho19 are shaded in gray (alleles in bold face)
				Homokaryotic isolates (first line: isolate numeric code; second line: isolate original name)
				24	2	5	26	19	20	31	27	11	30	32	9	18
Q score	Alleles	Unitig	Position	93028_1	87_179_2	95123	Fas16_1	87074_1	87075_2	Br244_4	FSE_3	FSE_7	HR32	Sa94_B_8	95191	Sa159-5(Ref)
8179.65	TAA/TAAA	unitig_37	428	TAAA	TAAA	TAAA	TAA	TAA	TAA	TAA	TAA	TAA	TAA	TAA	TAA	TAA
4809.78	TAA/TAAA	unitig_37	472	TAAA	TAAA	TAAA	TAAA	TAAA	TAAA	TAAA	TAAA	TAAA	TAAA	TAA	TAAA	TAA
143.348	A/C	unitig_37	1091	C	A	A	A	A	A	A	A	A	A	A	A	A
7427.99	T/A	unitig_37	3690	A	T	T	A	A	A	A	T	T	T	A	T	T
2550.28	A/C	unitig_37	4337	A	A	A	A	A	A	C	A	A	A	C	A	A
6501.96	A/C	unitig_37	4525	C	A	A	C	C	C	A	A	A	A	A	A	A
1.75482e-09	C/A	unitig_37	4620	C	C	C	C	C	C	A	C	C	C	C	C	C
2.19502e-05	G/A	unitig_37	4676	G	G	G	G	G	G	A	G	G	G	G	G	G
2.01834e-12	G/A	unitig_37	4684	G	G	G	G	G	G	A	G	G	G	G	G	G
4344.35	T/A	unitig_37	4772	T	T	T	T	T	T	A	T	T	T	T	T	T
8670.06	T/G	unitig_37	5183	T	T	T	T	T	T	G	T	T	T	G	T	T
39699.9	C/A	unitig_37	5212	A	A	C	A	A	A	A	A	A	A	A	C	C
51716.4	A/T	unitig_37	5645	T	T	T	T	T	T	T	T	T	T	T	A	A
7810.74	AAT/CAG	unitig_37	6655	CAG	AAT	AAT	CAG	CAG	CAG	AAT	AAT	AAT	AAT	AAT	AAT	AAT
2.15769e-13	T/A	unitig_37	6756	T	T	T	T	T	T	T	T	T	T	A	T	T
33083.4	A/T	unitig_37	7018	T	T	T	T	T	T	A	T	T	A	A	A	A
5811.13	A/C	unitig_37	7132	A	A	A	A	A	A	A	C	C	A	A	A	A
6067.81	A/T	unitig_37	7269	A	A	A	A	A	A	T	A	A	A	T	A	A
18428.7	GAAAAG/GAAAAA	unitig_37	7817	GAAAAA	GAAAAG	GAAAAA	GAAAAA	GAAAAA	GAAAAA	GAAAAG	GAAAAA	GAAAAA	GAAAAA	GAAAAG	GAAAAG	GAAAAG
298.304	ATAATCTTAATCTT/ATAATCTT	unitig_37	9417	ATAATCTT	ATAATCTTAATCTT	ATAATCTTAATCTT	ATAATCTT	ATAATCTT	ATAATCTT	ATAATCTT	ATAATCTTAATCTT	ATAATCTTAATCTT	ATAATCTTAATCTT	ATAATCTT	ATAATCTTAATCTT	ATAATCTTAATCTT
4917.75	C/T	unitig_37	11931	T	C	C	T	T	T	C	C	C	C	C	C	C
1093.89	G/A	unitig_37	12243	G	A	G	G	G	G	G	G	G	G	G	G	G
34201.3	C/T	unitig_37	12953	T	T	T	T	T	T	T	T	T	T	T	C	C
32164.9	G/T	unitig_37	13253	T	T	T	T	T	T	T	T	T	T	T	G	G
6.51885e-12	ATTTATTTTTATTT/ATTTATTT	unitig_37	13424	ATTTATTTTTATTT	ATTTATTTTTATTT	ATTTATTTTTATTT	ATTTATTTTTATTT	ATTTATTTTTATTT	ATTTATTTTTATTT	ATTTATTT	ATTTATTTTTATTT	ATTTATTTTTATTT	ATTTATTTTTATTT	ATTTATTTTTATTT	ATTTATTTTTATTT	ATTTATTTTTATTT
1.78979e-12	ATTTTTTTA/ATTTTTTTTA	unitig_37	15679	ATTTTTTTTA	ATTTTTTTA	ATTTTTTTA	ATTTTTTTTA	ATTTTTTTTA	ATTTTTTTTA	ATTTTTTTTA	ATTTTTTTA	ATTTTTTTA	ATTTTTTTA	ATTTTTTTTA	ATTTTTTTA	ATTTTTTTA
1234.2	T/G	unitig_37	15724	T	T	T	T	T	T	G	T	T	T	T	T	T
5185.1	C/T	unitig_37	16392	C	C	C	C	C	C	C	C	C	T	C	C	C
1507.8	T/A	unitig_37	16480	A	T	T	A	T	T	T	T	T	T	T	T	T
857.782	C/A	unitig_37	17473	C	C	C	A	C	C	C	C	C	C	C	C	C
584.665	A/T	unitig_37	17900	A	A	A	A	A	A	A	A	A	A	T	A	A
25031.5	T/A	unitig_37	18625	T	T	T	T	T	T	T	A	A	T	T	T	T
5643.63	T/A	unitig_37	18861	T	T	T	T	T	T	T	T	T	A	T	T	T
2212.9	C/A	unitig_37	19581	C	C	C	C	C	C	C	C	C	C	A	C	C
1771.98	TAA/CAG	unitig_37	20194	TAA	TAA	CAG	TAA	TAA	TAA	TAA	TAA	TAA	TAA	TAA	TAA	TAA
6374	G/T	unitig_37	20336	T	G	G	T	T	T	T	G	G	G	T	G	G
3.271e-12	ATTTTTTTTTTC/ATTTTTTTTTC	unitig_37	21818	ATTTTTTTTTC	ATTTTTTTTTC	ATTTTTTTTTC	ATTTTTTTTTC	ATTTTTTTTTC	ATTTTTTTTTC	ATTTTTTTTTC	ATTTTTTTTTC	ATTTTTTTTTC	ATTTTTTTTTC	ATTTTTTTTTC	ATTTTTTTTTTC	ATTTTTTTTTTC
2339.2	A/T	unitig_37	21837	A	A	T	A	A	A	A	A	A	A	A	A	A
6619.48	ATT/ATTT	unitig_37	21953	ATTT	ATT	ATT	ATTT	ATTT	ATT	ATTT	ATT	ATTT	ATT	ATT	ATTT	ATT
18802.8	TAA/TAAA	unitig_37	22131	TAAA	TAA	TAA	TAA	TAAA	TAA	TAA	TAA	TAAA	TAA	TAAA	TAA	TAA
404.409	G/A	unitig_37	22257	G	A	G	G	G	G	G	G	G	G	G	G	G
36086.6	C/A	unitig_37	22711	C	C	A	C	C	C	C	C	C	C	C	C	C
15757.6	TAA/TAAA	unitig_37	22717	TAA	TAA	TAA	TAA	TAA	TAA	TAA	TAA	TAA	TAA	TAA	TAAA	TAA
25248.3	TAA/TA	unitig_37	22728	TAA	TAA	TA	TAA	TAA	TAA	TAA	TAA	TAA	TAA	TAA	TAA	TAA
56906.3	T/G	unitig_37	22744	T	T	G	T	T	T	T	T	T	T	T	T	T
3965.38	A/C	unitig_37	23371	A	A	A	A	A	A	A	A	A	C	A	A	A
4633.3	T/A	unitig_36	69	T	T	T	T	T	T	T	T	T	T	A	T	T
2245.66	G/T	unitig_36	497	G	G	G	T	G	G	G	G	G	G	G	G	G
3440.98	G/A	unitig_36	1578	G	G	G	G	G	G	G	G	G	A	G	G	G
28600.3	A/C	unitig_36	2238	A	A	A	A	A	A	C	A	A	A	A	A	A
47886.3	C/A	unitig_36	4709	A	A	A	A	A	A	A	A	A	A	A	C	C
68126.2	G/A	unitig_36	5009	A	A	A	A	A	A	A	A	A	A	A	G	G
1675.84	C/T	unitig_36	5719	C	T	C	C	C	C	C	C	C	C	C	C	C
14334.9	G/A	unitig_36	6031	A	G	G	A	A	A	G	G	G	G	G	G	G
53750.9	C/T	unitig_36	10140	T	T	T	T	T	T	C	T	T	T	C	C	C
21056.6	T/A	unitig_36	10693	T	T	T	T	T	T	A	T	T	T	A	T	T
9526.92	T/G	unitig_36	10830	T	T	T	T	T	T	T	G	G	T	T	T	T
59472.9	T/A	unitig_36	10944	A	A	A	A	A	A	T	A	A	T	T	T	T
1716.86	A/T	unitig_36	11206	A	A	A	A	A	A	A	A	A	A	T	A	A
100019	T/A	unitig_36	12317	A	A	A	A	A	A	A	A	A	A	A	T	T
82747.2	G/T	unitig_36	12750	T	T	G	T	T	T	T	T	T	T	T	G	G
25651.3	A/C	unitig_36	12779	A	A	A	A	A	A	C	A	A	A	C	A	A
11997.2	A/T	unitig_36	13190	A	A	A	A	A	A	T	A	A	A	A	A	A
3377.68	C/T	unitig_36	13278	C	C	C	C	C	C	T	C	C	C	C	C	C
3466.46	C/T	unitig_36	13286	C	C	C	C	C	C	T	C	C	C	C	C	C
3725.63	G/T	unitig_36	13342	G	G	G	G	G	G	T	G	G	G	G	G	G
16664.7	T/G	unitig_36	13437	G	T	T	G	G	G	T	T	T	T	T	T	T
18370.6	T/G	unitig_36	13625	T	T	T	T	T	T	G	T	T	T	G	T	T
29283.1	A/T	unitig_36	14272	T	A	A	T	T	T	T	A	A	A	T	A	A
3151.74	T/G	unitig_36	16870	G	T	T	T	T	T	T	T	T	T	T	T	T
31440.5	A/T	unitig_36	18969	A	A	A	A	A	A	A	T	T	A	A	A	A
213361	T/A	unitig_36	21714	A	A	A	A	A	A	A	A	A	A	A	T	T
10127	G/T	unitig_36	22476	G	G	T	G	G	G	G	G	G	G	G	G	G
1.06368e+06	C/T	unitig_36	24186	T	C	C	T	T	T	C	C	C	C	C	C	C
195081	T/G	unitig_36	24303	T	T	T	T	T	T	T	T	T	T	G	T	T
145761	T/G	unitig_36	24987	T	T	G	T	T	T	T	T	T	T	T	T	T
448126	G/T	unitig_36	26273	G	G	G	G	G	G	G	G	G	G	T	G	G
176285	T/A	unitig_36	31511	T	T	A	T	T	T	T	T	T	T	T	T	T
641657	T/G	unitig_36	32042	T	T	G	T	T	T	G	T	T	T	T	T	T
267136	T/A	unitig_36	32492	T	T	A	T	T	T	T	T	T	T	T	T	T
5.30302e+06	A/T	unitig_36	32547	T	T	T	T	T	T	T	T	T	T	T	A	A
369464	A/C	unitig_36	33171	A	C	C	A	A	A	A	A	A	A	A	A	A
673075	C/A	unitig_36	34795	C	C	C	C	C	C	C	C	C	C	C	C	C
260156	A/T	unitig_36	35592	A	A	A	T	A	A	A	A	A	A	A	A	A
307381	C/A	unitig_36	39644	A	C	C	C	C	C	C	C	C	C	C	C	C
105983	G/T	unitig_36	41047	G	G	G	G	G	G	G	G	G	G	G	G	G
5.81008e+06	G/T	unitig_36	41087	T	T	G	T	T	T	T	T	T	T	T	G	G
449082	A/C	unitig_36	41782	A	A	A	A	A	A	A	A	A	C	A	A	A
1.01016e+06	C/G	unitig_36	42015	C	C	C	C	C	C	C	G	G	C	C	C	C
904060	A/C	unitig_36	42536	A	A	A	A	A	A	A	A	A	A	C	A	A
173927	C/A	unitig_36	44196	C	C	C	C	C	C	C	C	C	C	A	C	C
2.87821e+06	T/A	unitig_36	44297	A	T	T	A	A	A	A	T	T	T	T	T	T
6.40583e+06	A/C	unitig_36	45006	C	C	C	C	C	C	C	C	C	C	C	A	A
230426	T/A	unitig_36	48965	T	A	A	T	T	T	T	T	T	T	T	T	T
686417	T/A	unitig_36	49572	T	T	T	T	T	T	T	T	T	T	A	T	T
2.78106e+06	A/C	unitig_36	51481	A	C	C	A	A	A	A	C	C	A	A	A	A
239141	C/T	unitig_36	53106	C	C	C	C	T	C	C	C	C	C	C	C	C
374941	T/C	unitig_36	55180	T	T	T	T	T	T	C	T	T	T	T	T	T
416838	G/T	unitig_36	56210	G	G	G	G	G	G	G	G	G	G	T	G	G
335854	C/A	unitig_36	57277	C	C	C	C	C	C	A	C	C	C	C	C	C
173328	A/T	unitig_36	57506	A	A	A	A	A	A	A	A	A	A	T	A	A
6.57037e+06	A/C	unitig_36	57835	C	C	A	C	C	C	C	C	C	C	C	A	A
1.05361e+06	G/T	unitig_36	58232	G	G	G	G	G	G	T	G	G	G	G	G	G
370115	T/G	unitig_36	58721	T	T	T	T	T	T	T	T	T	G	T	T	T
2.51695e+06	A/G	unitig_36	59356	G	A	A	G	G	G	G	A	A	A	G	A	A
1.83377e+06	T/A	unitig_36	60189	T	T	T	T	T	T	T	A	A	T	T	T	T
3.48502e+06	A/C	unitig_36	61819	C	A	A	C	C	C	C	A	A	A	C	A	A
164561	A/T	unitig_36	62810	A	A	A	A	A	A	A	A	A	A	T	A	A
351325	A/T	unitig_36	63484	A	A	A	A	A	A	T	A	A	A	A	A	A
160686	A/C	unitig_36	63865	A	A	C	A	A	A	A	A	A	A	A	A	A
333876	C/A	unitig_36	63867	C	C	C	C	C	C	A	C	C	C	C	C	C
300131	A/C	unitig_36	64737	C	A	A	A	A	A	A	A	A	A	A	A	A
5.20436e+06	T/G	unitig_36	65474	G	G	G	G	G	G	G	G	G	G	G	T	T
332277	G/T	unitig_36	65555	G	G	G	G	G	G	T	G	G	G	G	G	G
387589	T/A	unitig_36	65988	T	T	T	T	T	T	T	T	T	T	A	T	T
464679	C/A	unitig_36	66686	C	C	C	C	C	C	C	C	C	A	C	C	C
1.64642e+06	A/T	unitig_36	67096	A	A	A	A	A	A	A	T	T	A	A	A	A
241059	T/G	unitig_36	67460	T	T	G	T	T	T	T	T	T	T	T	T	T
1.13724e+06	G/T	unitig_36	67510	G	G	G	G	G	G	T	G	G	G	T	G	G
328373	G/T	unitig_36	68256	G	T	G	G	G	G	G	G	G	G	G	G	G
365168	G/T	unitig_36	69381	G	G	G	G	G	G	G	G	G	G	T	G	G
6.27402e+06	T/G	unitig_36	69386	G	G	G	G	G	G	G	G	G	G	G	T	T
184692	T/A	unitig_36	69620	T	T	A	T	T	T	T	T	T	T	T	T	T
1.79649e+06	G/A	unitig_36	71579	G	G	G	G	G	G	A	G	G	G	A	G	G
128555	A/C	unitig_36	71837	A	A	A	A	A	A	A	A	A	A	C	A	A
282489	A/T	unitig_36	72808	A	T	A	A	A	A	A	A	A	A	A	A	A
275602	A/T	unitig_36	73071	A	T	A	A	A	A	A	A	A	A	A	A	A
2.5714e+06	T/A	unitig_36	73118	A	T	T	A	A	A	A	T	T	T	A	T	T
1.40518e+06	A/C	unitig_36	74029	A	C	A	A	A	A	C	A	A	A	A	A	A
163760	A/T	unitig_36	74675	A	A	A	A	A	A	A	A	A	T	A	A	A
363793	T/A	unitig_36	74751	T	T	T	T	T	T	A	T	T	T	T	T	T
1.3762e+06	T/A	unitig_36	75226	T	T	T	T	T	T	T	A	A	T	T	T	T
206216	C/A	unitig_36	75297	C	C	C	C	C	C	C	C	C	C	A	C	C
344631	G/C	unitig_36	76042	G	G	G	G	G	G	G	G	G	G	C	G	G
1.51748e+06	A/G	unitig_36	77131	A	A	A	A	A	A	G	A	A	A	G	A	A
1.48352e+06	T/G	unitig_36	77257	T	T	T	T	T	T	G	T	T	T	G	T	T
163479	G/T	unitig_36	78311	G	G	G	G	G	G	G	G	G	G	T	G	G
281518	A/C	unitig_36	79032	A	C	A	A	A	A	A	A	A	A	A	A	A
356805	A/T	unitig_36	79199	A	A	A	A	A	A	T	A	A	A	A	A	A
6.01884e+06	A/C	unitig_36	79386	C	C	A	C	C	C	C	C	C	C	C	A	A
2.05296e+06	A/C	unitig_36	79392	C	A	A	C	C	C	C	A	A	A	A	A	A
1.2052e+06	C/A	unitig_36	79404	A	C	C	A	A	A	C	C	C	C	C	C	C
1.20912e+06	A/C	unitig_36	79410	C	A	A	C	C	C	A	A	A	A	A	A	A
215911	G/A	unitig_36	82115	G	G	G	G	A	G	G	G	G	G	G	G	G
3.24563e+06	A/C	unitig_36	83015	C	C	A	C	C	C	C	A	A	A	C	A	A
388706	C/A	unitig_36	84180	C	C	C	C	C	C	C	C	C	C	A	C	C
1.59921e+06	C/A	unitig_36	85028	C	C	C	C	C	C	C	A	A	C	C	C	C
1.60486e+06	G/T	unitig_36	85052	G	T	G	G	G	G	G	G	G	G	T	G	G
6.52646e+06	C/A	unitig_36	85807	A	A	A	A	A	A	A	A	A	A	A	C	C
1.16916e+06	A/C	unitig_36	86378	C	A	A	C	C	C	A	A	A	A	A	A	A
3.83116e+06	A/C	unitig_36	87839	C	A	A	C	C	C	C	A	A	A	C	A	A
364398	A/C	unitig_36	89419	A	A	A	A	A	A	C	A	A	A	A	A	A
1.32681e+06	A/C	unitig_36	90873	A	A	A	A	A	A	C	A	A	A	A	A	A
402082	T/G	unitig_36	91809	T	T	G	T	T	T	T	T	T	T	T	T	T
1.34305e+06	A/C	unitig_36	92312	A	A	A	A	A	A	A	C	C	A	A	A	A
5.11492e+06	T/G	unitig_36	93755	G	T	G	G	G	G	G	G	G	G	T	T	T
297157	C/A	unitig_36	95040	C	C	C	A	C	C	C	C	C	C	C	C	C
364405	A/C	unitig_36	95363	A	A	A	A	A	A	C	A	A	A	A	A	A
1.52303e+06	T/A	unitig_36	96154	T	T	T	T	T	T	A	T	T	T	A	T	T
178464	C/T	unitig_36	96539	C	C	C	C	C	C	C	C	C	C	T	C	C
428615	T/A	unitig_36	97054	T	T	T	T	T	T	T	T	T	A	T	T	T
1.53706e+06	T/A	unitig_36	99265	T	T	T	T	T	T	A	T	T	T	A	T	T
2.34479e+06	A/C	unitig_36	99579	C	A	A	C	C	C	C	A	A	A	C	A	A
2.43517e+06	A/C	unitig_36	99613	C	A	A	C	C	C	C	A	A	A	C	A	A
1.9677e+06	T/G	unitig_36	99797	T	T	T	T	T	T	G	T	T	G	T	T	T
6.85587e+06	G/T	unitig_36	101067	T	T	T	T	T	T	T	T	T	T	T	G	G
1.90446e+06	G/A	unitig_36	101601	G	G	G	G	G	G	G	A	A	G	G	G	G
390334	T/A	unitig_36	101643	T	T	T	T	T	T	A	T	T	T	T	T	T
436134	A/T	unitig_36	102479	A	A	A	A	A	A	A	A	A	T	A	A	A
144904	T/G	unitig_36	103411	T	T	G	T	T	T	T	T	T	T	T	T	T
300308	A/T	unitig_36	103490	A	A	A	A	A	A	T	A	A	A	A	A	A
396242	T/G	unitig_36	103655	T	T	G	T	T	T	T	T	T	T	T	T	T
615990	G/T	unitig_36	103987	G	G	G	G	G	G	G	G	G	G	G	G	G
426925	A/T	unitig_36	104459	A	A	A	A	A	A	A	A	A	T	A	A	A
2.31082e+06	T/A	unitig_36	104584	A	T	T	A	A	A	A	T	T	A	T	T	T
1.32731e+06	A/G	unitig_36	105028	G	A	A	G	G	G	A	A	A	A	A	A	A
183388	T/A	unitig_36	105331	T	T	A	T	T	T	T	T	T	T	T	T	T
148116	A/C	unitig_36	106131	A	A	C	A	A	A	A	A	A	A	A	A	A
317821	A/T	unitig_36	106185	A	A	A	A	A	A	T	A	A	A	A	A	A
2.344e+06	A/C	unitig_36	106672	C	A	A	C	C	C	C	A	A	A	A	A	A
4035.45	T/G	unitig_36	107266	T	T	T	T	T	T	T	T	T	G	T	T	T
29415.3	A/C	unitig_36	107893	A	A	C	A	A	A	A	A	A	A	A	A	A
40039.6	G/T	unitig_36	107927	G	G	T	G	G	G	G	G	G	G	G	G	G
56344.1	C/T	unitig_36	108386	C	T	C	C	C	C	C	C	C	C	C	C	C
9163.06	T/A	unitig_36	108809	T	T	A	T	T	T	T	T	T	T	T	T	T
152949	C/A	unitig_36	110313	A	C	C	A	A	A	A	C	C	C	A	C	C
22897.1	G/T	unitig_36	111069	G	G	G	G	G	G	G	G	G	G	T	G	G
5802.03	A/T	unitig_36	111790	A	A	A	A	A	A	A	A	A	T	A	A	A
24854.5	A/T	unitig_36	112026	A	A	A	A	A	A	A	T	T	A	A	A	A
1203.53	T/A	unitig_36	112751	T	T	T	T	T	T	T	T	T	T	A	T	T
2258.89	G/T	unitig_36	113178	G	G	G	T	G	G	G	G	G	G	G	G	G
5743.01	A/T	unitig_36	114171	T	A	A	T	A	A	A	A	A	A	A	A	A
1468.08	A/C	unitig_36	114927	A	A	A	A	A	A	C	A	A	A	A	A	A
48178.9	C/A	unitig_36	117398	A	A	A	A	A	A	A	A	A	A	A	C	C
68576.7	G/A	unitig_36	117698	A	A	A	A	A	A	A	A	A	A	A	G	G
1515.8	C/T	unitig_36	118408	C	T	C	C	C	C	C	C	C	C	C	C	C
14364.4	G/A	unitig_36	118720	A	G	G	A	A	A	G	G	G	G	G	G	G
53868.6	C/T	unitig_36	122828	T	T	T	T	T	T	C	T	T	T	C	C	C
20665.3	T/A	unitig_36	123381	T	T	T	T	T	T	A	T	T	T	A	T	T
9532.17	T/G	unitig_36	123518	T	T	T	T	T	T	T	G	G	T	T	T	T
59312.1	T/A	unitig_36	123632	A	A	A	A	A	A	T	A	A	T	T	T	T
1757.52	A/T	unitig_36	123894	A	A	A	A	A	A	A	A	A	A	T	A	A
99716.5	T/A	unitig_36	125005	A	A	A	A	A	A	A	A	A	A	A	T	T
82998.9	G/T	unitig_36	125438	T	T	G	T	T	T	T	T	T	T	T	G	G
26059.4	A/C	unitig_36	125467	A	A	A	A	A	A	C	A	A	A	C	A	A
11832.9	A/T	unitig_36	125878	A	A	A	A	A	A	T	A	A	A	A	A	A
3452.55	C/T	unitig_36	125966	C	C	C	C	C	C	T	C	C	C	C	C	C
3575.68	C/T	unitig_36	125974	C	C	C	C	C	C	T	C	C	C	C	C	C
3713.53	G/T	unitig_36	126030	G	G	G	G	G	G	T	G	G	G	G	G	G
16865.3	T/G	unitig_36	126125	G	T	T	G	G	G	T	T	T	T	T	T	T
18490.4	T/G	unitig_36	126313	T	T	T	T	T	T	G	T	T	T	G	T	T
29493.1	A/T	unitig_36	126960	T	A	A	T	T	T	T	A	A	A	T	A	A
3200.27	T/G	unitig_36	129558	G	T	T	T	T	T	T	T	T	T	T	T	T
31503.3	A/T	unitig_36	131657	A	A	A	A	A	A	A	T	T	A	A	A	A
64379.5	T/A	unitig_36	134402	A	A	A	A	A	A	A	A	A	A	A	T	T
9814.85	G/T	unitig_36	135163	G	G	T	G	G	G	G	G	G	G	G	G	G

## Sheet: Nuclear SNPs (non-syn)
Filtering of H. parviporum nuclear SNPs for nuc2
SNPs associated with a non-synonymous mutation in a putative ORF
				Homokaryotic isolates (first line: isolate numeric code; second line: isolate original name; third line: SNP filtering code (ref = 0; 9 and 32 = 1; \d = 1 or 0))
				19	20	1	2	3	4	21	22	23	24	25	5	6	7	9	31	10	26	27	11	30	12	35	13	14	34	33	15	32	18
				87074_1	87075_2	87_124_2	87_179_2	87_183_3	87_215_3	90137_1	90166_2	91132_1	93028_1	93134_1	95123	95126a	95156	95191	Br244_4	Br518_c2	Fas16_1	FSE_3	FSE_7	HR32	OH2_2	OH2_3c5	Rb31_3	RB48_9	RB48B2	RB89c6	RB94_11	Sa94_B_8	Sa159-5(ref)
Q score	Alleles	Unitig	Position	0	0	\d	0	\d	\d	\d	\d	\d	\d	\d	0	\d	\d	1	0	\d	0	0	0	0	\d	\d	\d	\d	\d	\d	\d	1	0	Alt allele	H. irregulare mRNA	NCBI link	Ref codon	base#	Ref AA	Alt codon	Alt AA	Comments
5859.86	G/A	unitig_4	492326	G	G	G	G	G	G	G	G	G	G	G	G	G	G	A	G	G	G	G	G	G	G	G	G	G	G	G	G	A	G	2	>64765	XM_009547592.1	GGC	1	G	AGC	S	glycoside hydrolase family 35 protein
5781.36	T/C	unitig_4	1478837	T	T	T	T	T	T	T	T	T	T	T	T	T	T	C	T	T	T	T	T	T	T	T	T	T	T	T	T	C	T	2	>451528	XM_009548132.1	CTA	2	L	CCA	P	hypothetical protein ; atrophin-1 family
5663.07	CA/TC	unitig_4	1586030	CA	CA	CA	CA	CA	CA	CA	CA	CA	CA	CA	CA	CA	CA	TC	CA	CA	CA	CA	CA	CA	CA	CA	CA	CA	CA	CA	CA	TC	CA	2	>417931	XM_009548177.1	ATCAAG	3	IK	ATTCAG	IQ	hypothetical protein ; high similarity to Hirreg orthologue only ; low similarity to SMC_prok_B domain
1421.45	CGCT/TGCC	unitig_4	1589693	CGCT	CGCT	CGCT	CGCT	CGCT	CGCT	CGCT	CGCT	CGCT	CGCT	CGCT	CGCT	CGCT	CGCT	TGCC	CGCT	CGCT	CGCT	CGCT	CGCT	CGCT	CGCT	CGCT	CGCT	CGCT	CGCT	CGCT	CGCT	TGCC	CGCT	2	>417929	XM_009548174.1	GAGCGT	2	ER	GGGCAT	GH	hypothetical protein ; membrane transporter major facilitator superfamily ; Fucose permease [Carbohydrate transport and metabolism]
5836.94	A/G	unitig_4	1590348	A	A	A	A	A	A	A	A	A	A	A	A	A	A	G	A	A	A	A	A	A	A	A	A	A	A	A	A	G	A	2	>417929	XM_009548174.1	TTT	2	F	TCT	S	hypothetical protein ; membrane transporter major facilitator superfamily ; Fucose permease [Carbohydrate transport and metabolism]
1566.37	A/T	unitig_24	443781	A	A	A	A	A	A	A	A	A	A	A	A	A	A	T	A	A	A	A	A	A	A	A	A	A	A	A	A	T	A	2	>458734	XM_009547356.1	TAC	2	Y	TTC	F	hypothetical protein; tentative ORF in Hparv ; uncertainty on the N terminus
2836.11	AA/GG	unitig_24	444347	AA	AA	AA	AA	AA	AA	AA	AA	AA	AA	AA	AA	AA	AA	GG	AA	AA	AA	AA	AA	AA	AA	AA	AA	AA	AA	AA	AA	GG	AA	2	>458734	XM_009547356.1	AATTCC	1	NS	GGTTCC	GS	hypothetical protein; tentative ORF in Hparv ; uncertainty on the N terminus
1714.49	C/T	unitig_24	444458	C	C	C	C	C	C	C	C	C	C	C	C	C	C	T	C	C	C	C	C	C	C	C	C	C	C	C	C	T	C	2	>458734	XM_009547356.1	CCC	1	P	TCC	S	hypothetical protein; tentative ORF in Hparv ; uncertainty on the N terminus
1806.8	C/A	unitig_24	453218	C	C	C	C	C	C	C	C	C	C	C	C	C	C	A	C	C	C	C	C	C	C	C	C	C	C	C	C	A	C	2	>68456	XM_009546413.1	GCC	1	A	TCC	S	MFS quinate transporter (qui)
1922.06	GAAGC/AGAGG	unitig_24	453275	GAAGC	GAAGC	GAAGC	GAAGC	GAAGC	GAAGC	GAAGC	GAAGC	GAAGC	GAAGC	GAAGC	GAAGC	GAAGC	GAAGC	AGAGG	GAAGC	GAAGC	GAAGC	GAAGC	GAAGC	GAAGC	GAAGC	GAAGC	GAAGC	GAAGC	GAAGC	GAAGC	GAAGC	AGAGG	GAAGC	2	>68456	XM_009546413.1	TCGCTTCTC	1	SLL	TCCCTCTTC	SLF	MFS quinate transporter (qui)
3468.92	G/A	unitig_24	457178	G	G	G	G	G	G	G	G	G	G	G	G	G	G	A	G	G	G	G	G	G	G	G	G	G	G	G	G	A	G	2	>68460	XM_009546414.1	AGG	2	R	AAG	K	mitochondrial carrier protein ; mutation in conserved motif, but R to K substitution not uncommon as both have similar properties (suppl. amine groups)
7990.68	G/A	unitig_24	468351	G	G	G	G	G	G	G	G	G	G	G	G	G	G	A	G	G	G	G	G	G	G	G	G	G	G	G	G	A	G	2	>157916	XM_009547365.1	GCC	1	A	ACC	T	hypothetical protein ; nucleoporin FG2 superfamily
3459.83	G/T	unitig_15	372139	G	G	G	G	G	G	G	G	G	G	G	G	G	G	T	G	G	G	G	G	G	G	G	G	G	G	G	G	T	G	2	>407557	XM_009544114.1	GAG	3	E	GAT	D	large hypothetical multidomain protein : formin homology 2, diaphanous GTP-ase binding, chromosome segregation, …
7756.67	T/A	unitig_15	391277	T	T	T	T	T	T	T	T	T	T	T	T	T	T	A	T	T	T	T	T	T	T	T	T	T	T	T	T	A	T	2	>60818	XM_009543559.1	ACA	1	T	TCA	S	glutamate decarboxylase/sphingosine phosphate lyase
7357.08	T/C	unitig_15	395306	T	T	T	T	T	T	T	T	T	T	T	T	T	T	C	T	T	T	T	T	T	T	T	T	T	T	T	T	C	T	2	>311041	XM_009553795.1	TGG	1	W	CGG	R	hypothetical protein ; halocyanin cupredoxin superfamily (inter molecular electron transfer)
6281.48	G/A	unitig_15	395523	G	G	G	G	G	G	G	G	G	G	G	G	G	G	A	G	G	G	G	G	G	G	G	G	G	G	G	G	A	G	2	>311041	XM_009553795.1	GAC	1	D	AAC	N	hypothetical protein ; halocyanin cupredoxin superfamily (inter molecular electron transfer)
781.995	G/A	unitig_18	535394	G	G	G	G	G	G	G	G	G	G	G	G	G	G	A	G	G	G	G	G	G	G	G	G	G	G	G	G	A	G	2	>220120	XM_009550614.1	GAC	1	D	AAC	N	hypothetical protein ; Retropepsins; pepsin-like aspartate proteases
321.902	C/T	unitig_18	535501	C	C	C	C	C	C	C	C	C	C	C	C	C	C	T	C	C	C	C	C	C	C	C	C	C	C	C	C	T	C	2	>220120	XM_009550614.1	CCA	2	P	CTA	L	hypothetical protein ; Retropepsins; pepsin-like aspartate proteases
3121.3	G/A	unitig_22	484317	G	G	G	G	G	G	G	G	G	G	G	G	G	G	A	G	G	G	G	G	G	G	G	G	G	G	G	G	A	G	2	>50042	XM_009550470.1	GTG	1	V	ATG	M	hypothetical protein ; domains Dscl1_C and Zw10 superfamily
375.995	C/T	unitig_6	215370	C	C	C	C	C	C	C	C	C	C	C	C	C	C	T	C	C	C	C	C	C	C	C	C	C	C	C	C	T	C	2	>318072	XM_009548215.1	GAA	1	E	AAA	K	hypothetical protein ; Retrotransposon gag protein ; Zinc knuckle domain
7775.14	A/G	unitig_106	259214	A	A	A	A	A	A	A	A	A	A	A	A	A	A	G	A	A	A	A	A	A	A	A	A	A	A	A	A	G	A	2	>382262	XM_009545962.1	TCC	1	S	CCC	P	hypothetical protein ; NADB-Rossmann superfamily (post translational modifications)
5721.85	C/T	unitig_19	95329	C	C	C	C	C	C	C	C	C	C	C	C	C	C	T	C	C	C	C	C	C	C	C	C	C	C	C	C	T	C	2	>423666	XM_009542161.1	CCG	2	P	CTG	L	Hypothetical protein
2421.51	T/G	unitig_2	306832	T	T	T	T	T	T	T	T	T	T	T	T	T	T	G	T	T	T	T	T	T	T	T	T	T	T	T	T	G	T	2	>430303	XM_009553748.1	CTG	2	L	CGG	R	hypothetical protein
2032.34	A/T	unitig_2	306848	A	A	A	A	A	A	A	A	A	A	A	A	A	A	T	A	A	A	A	A	A	A	A	A	A	A	A	A	T	A	2	>430303	XM_009553748.1	ACC	1	T	TCC	S	hypothetical protein
6228.14	G/C	unitig_2	445941	G	G	G	G	G	G	G	G	G	G	G	G	G	G	C	G	G	G	G	G	G	G	G	G	G	G	G	G	C	G	2	>162623	XM_009553795.1	GGT	1	G	CGT	R	hypothetical protein ; in Basidiomycetes only and with low similarity apart from Heterobasidion
6045.51	G/T	unitig_98	1702212	G	G	G	G	G	G	G	G	G	G	G	G	G	G	T	G	G	G	G	G	G	G	G	G	G	G	G	G	T	G	2	>47094	XM_009544905.1	CCA	1	P	ACA	T	hypothetical protein ; Pyr-redox domain ; NADH dehydrogenase, FAD-containing subunit [Energy production and conversion];
6820.15	G/A	unitig_8	184699	G	G	G	G	G	G	G	G	G	G	G	G	G	G	A	G	G	G	G	G	G	G	G	G	G	G	G	G	A	G	2	>458468	XM_009546765.1	CCT	1	P	TCT	S	hypothetical protein with Tetratricopeptide (TPR) repeat and putative protein binding surface
2781.14	G/C	unitig_8	523188	G	G	G	G	G	G	G	G	G	G	G	G	G	G	C	G	G	G	G	G	G	G	G	G	G	G	G	G	C	G	2	>38387	XM_009546325.1	GCG	2	A	GGG	G	Metallo peptidase M1
5292.32	G/A	unitig_4	1600485	G	G	G	G	G	G	G	A	G	G	G	G	G	G	A	G	G	G	G	G	G	G	G	G	G	G	G	G	A	G	3	>51081	XM_009547536.1	CCA	1	P	TCA	S	Membrane transporter ; major facilitator superfamily
202.926	CC/TC	unitig_11	860182	CC	CC	CC	CC	CC	CC	CC	CC	CC	CC	CC	CC	CC	CC	TC	CC	CC	CC	CC	CC	CC	CC	CC	TC	CC	CC	CC	CC	TC	CC	3	>327271	XM_009543895.1	ACCATG	2	TM	ATCATG	IM	hypothetical protein ; Retropepsins; pepsin-like aspartate proteases ; Pleckstrin homology-like domain
8287.14	G/A	unitig_5	279444	G	G	G	G	G	G	G	G	G	G	G	G	G	G	A	G	G	G	G	G	G	G	G	G	G	G	G	A	A	G	3	>460518	XM_009552345.1	GGA	2	G	GAA	E	hypothetical protein ; Peptidase C19 (contains ubiquitinyl hydrolases)
351.984	C/T	unitig_5	1756109	C	C	C	C	T	C	C	C	C	C	C	C	C	C	T	C	C	C	C	C	C	C	C	C	C	C	C	C	T	C	3	>480265	XM_009552769.1	GCG	1	A	ACG	T	hypothetical protein ; phosphoglycolate phosphatase (Haloacid Dehalogenase-like Hydrolases family)
5225.88	C/T	unitig_5	1756221	C	C	C	C	T	C	C	C	C	C	C	C	C	C	T	C	C	C	C	C	C	C	C	C	C	C	C	C	T	C	3	>480265	XM_009552769.1	CGG	2	R	CAG	Q	hypothetical protein ; phosphoglycolate phosphatase (Haloacid Dehalogenase-like Hydrolases family)
3955.98	A/T	unitig_5	1756382	A	A	A	A	T	A	A	A	A	A	A	A	A	A	T	A	A	A	A	A	A	A	A	A	A	A	A	A	T	A	3	>480265	XM_009552769.1	AAT	3	N	AAA	K	hypothetical protein ; phosphoglycolate phosphatase (Haloacid Dehalogenase-like Hydrolases family)
1847.76	C/T	unitig_5	1758395	C	C	C	C	T	C	C	C	C	C	C	C	C	C	T	C	C	C	C	C	C	C	C	C	C	C	C	C	T	C	3	>446385	XM_009552770.1	GTT	1	V	ATT	I	hypothetical protein with TIM_phosphate_binding domain
1607.14	GC/AT	unitig_5	1758405	GC	GC	GC	GC	AT	GC	GC	GC	GC	GC	GC	GC	GC	GC	AT	GC	GC	GC	GC	GC	GC	GC	GC	GC	GC	GC	GC	GC	AT	GC	3	>446385	XM_009552770.1	AACCGC	3	NR	AACCAT	NH	hypothetical protein with TIM_phosphate_binding domain
825.966	C/T	unitig_5	1758437	C	C	C	C	T	C	C	C	C	C	C	C	C	C	T	C	C	C	C	C	C	C	C	C	C	C	C	C	T	C	3	>446385	XM_009552770.1	GAT	1	D	AAT	N	hypothetical protein with TIM_phosphate_binding domain
305.174	GC/AT	unitig_5	1758461	GC	GC	GC	GC	AT	GC	GC	GC	GC	GC	GC	GC	GC	GC	AT	GC	GC	GC	GC	GC	GC	GC	GC	GC	GC	GC	GC	GC	AT	GC	3	>446385	XM_009552770.1	GAGCCA	1	EP	GAATCA	ES	hypothetical protein with TIM_phosphate_binding domain
974.257	C/T	unitig_5	1758623	C	C	C	C	T	C	C	C	C	C	C	C	C	C	T	C	C	C	C	C	C	C	C	C	C	C	C	C	T	C	3	>446385	XM_009552770.1	GCC	1	A	ACC	T	hypothetical protein with TIM_phosphate_binding domain
4129.5	T/C	unitig_5	1758676	T	T	T	T	C	T	T	T	T	T	T	T	T	T	C	T	T	T	T	T	T	T	T	T	T	T	T	T	C	T	3	>446385	XM_009552770.1	CAG	2	Q	CGG	R	hypothetical protein with TIM_phosphate_binding domain
715.023	G/A	unitig_13	535943	G	G	G	G	A	G	G	G	G	G	G	G	G	G	A	G	G	G	G	G	G	G	G	G	G	G	G	G	A	G	3	>455648	XM_009546765.1	CGT	1	R	TGT	C	hypothetical protein with Tetratricopeptide (TPR) repeat and putative protein binding surface
9019.56	C/T	unitig_13	767400	C	C	C	C	C	C	C	C	C	C	T	C	C	C	T	C	C	C	C	C	C	C	C	C	C	C	C	C	T	C	3	>215554	XM_009545981.1	CGT	2	R	CAT	H	hypothetical protein ; Retropepsins; pepsin-like aspartate proteases ; RT_LTR: Reverse transcriptases (RTs) from retrotransposons and retroviruses which have long terminal repeats (LTRs)
7586.9	T/C	unitig_101	1590695	T	T	T	T	T	T	T	T	C	T	T	T	T	T	C	T	T	T	T	T	T	T	T	T	T	T	T	T	C	T	3	>30822	XM_009541991.1	CAC	2	H	CGC	R	hypothetical protein ; NADH dehydrogenase, FAD-containing subunit [Energy production and conversion] ; Rossmann-fold NAD(P)(+)-binding protein
2971.44	CC/TA	unitig_98	633741	CC	CC	CC	CC	CC	CC	CC	CC	CC	CC	CC	CC	CC	CC	TA	CC	CC	CC	CC	CC	CC	TA	CC	CC	CC	CC	CC	CC	TA	CC	3	>472577	XM_009545537.1	AACCTT	3	NL	AATATT	NI	hypothetical protein ; GTPase-activating protein that regulates ARFs (ADP-ribosylation factors), involved in ARF-mediated vesicular transport [Intracellular trafficking and secretion]
9563.1	A/G	unitig_4	1282797	A	A	A	A	A	G	A	A	A	A	A	A	A	G	G	A	A	A	A	A	A	A	A	A	A	A	A	A	G	A	4	>444905	XM_009548068.1	CTT	2	L	CCT	P	hypothetical protein ; Serine/threonine protein kinase [Signal transduction mechanisms]
6500.76	G/T	unitig_10	723675	G	G	G	G	G	T	G	G	G	G	T	G	G	G	T	G	G	G	G	G	G	G	G	G	G	G	G	G	T	G	4	>164961	XM_009554998.1	CTT	1	L	ATT	I	hypothetical protein
13802	A/G	unitig_24	446636	A	A	A	A	G	A	A	A	A	A	A	A	A	A	G	A	A	A	A	A	A	A	A	A	A	G	A	A	G	A	4	>474524	XM_009547357.1	TTT	1	F	CTT	L	hypothetical protein
12399.5	A/G	unitig_24	449562	A	A	A	A	G	A	A	A	A	A	A	A	A	A	G	A	A	A	A	A	A	A	G	A	A	A	A	A	G	A	4	>58167	XM_009545778.1	TCA	1	S	CCA	P	hypothetical protein ; ribonucleoside-diphosphate reductase
16381.5	C/G	unitig_5	1826903	C	C	C	C	C	C	C	C	G	C	G	C	C	C	G	C	C	C	C	C	C	C	C	C	C	C	C	C	G	C	4	>245918	XM_009552795.1	ATC	3	I	ATG	M	hypothetical protein ; Mitochondrial calcium uniporter
14240.1	G/A	unitig_15	282915	G	G	G	G	G	G	G	G	G	G	G	G	A	G	A	G	A	G	G	G	G	G	G	G	G	G	G	G	A	G	4	>316111	XM_009546628.1	GGC	1	G	AGC	S	hypothetical protein with zinc finger domain
12855.5	C/T	unitig_9	1419522	C	C	T	C	C	C	C	C	C	C	C	C	C	C	T	C	C	C	C	C	C	C	T	C	C	C	C	C	T	C	4	>246205	XM_009550868.1	GCG	1	A	ACG	T	hypothetical protein ; RNA recognition motif (RRM) superfamily
2902.9	G/T	unitig_6	367456	G	G	G	G	T	G	G	G	G	G	G	G	G	T	T	G	G	G	G	G	G	G	G	G	G	G	G	G	T	G	4	>169093	XM_009548802.1	GAG	3	E	GAT	D	Esterase/lipase/thioesterase
8113.4	C/T	unitig_2	306735	C	C	C	C	C	C	C	C	C	C	C	C	C	C	T	C	C	C	C	C	C	C	T	C	C	T	C	C	T	C	4	>430303	XM_009553748.1	CCC	1	P	TCC	S	hypothetical protein
6185.6	T/C	unitig_98	656526	T	T	T	T	T	T	T	T	T	T	T	T	T	T	C	T	T	T	T	T	T	T	T	T	T	T	C	C	C	T	4	>458040	XM_009545529.1	AAG	1	K	GAG	E	hypothetical protein ; Nop14-like family
7604.88	T/C	unitig_98	657417	T	T	T	T	T	T	T	T	T	T	T	T	T	T	C	T	T	T	T	T	T	T	T	T	T	T	C	C	C	T	4	>458040	XM_009545529.1	GAG	2	E	GGG	G	hypothetical protein ; Nop14-like family
2099.96	G/A	unitig_98	1698619	G	G	G	G	G	G	G	G	G	A	G	G	G	G	A	G	G	G	G	G	G	A	G	G	G	G	G	G	A	G	4	>471922	XM_009545141.1	GAC	1	D	AAC	N	hypothetical protein ; Ribosome biogenesis regulatory protein (RRS1)
2592.09	A/C	unitig_8	169553	A	A	A	A	A	A	A	A	A	A	C	A	C	A	C	A	A	A	A	A	A	A	A	A	A	A	A	A	C	A	4	>226861	XM_009546647.1	TTC	1	F	GTC	V	hypothetical protein
2686.46	TTGCT/CTGCC	unitig_8	169558	TTGCT	TTGCT	TTGCT	TTGCT	TTGCT	TTGCT	TTGCT	TTGCT	TTGCT	TTGCT	CTGCC	TTGCT	CTGCC	TTGCT	CTGCC	TTGCT	TTGCT	TTGCT	TTGCT	TTGCT	TTGCT	TTGCT	TTGCT	TTGCT	TTGCT	TTGCT	TTGCT	TTGCT	CTGCC	TTGCT	4	>226861	XM_009546647.1	GATAGCAAG	2	DSK	GATGGCAGG	DGR	hypothetical protein
2500.7	C/T	unitig_8	169573	C	C	C	C	C	C	C	C	C	C	T	C	T	C	T	C	C	C	C	C	C	C	C	C	C	C	C	C	T	C	4	>226861	XM_009546647.1	GGA	2	G	GAA	E	hypothetical protein
4914.73	T/A	unitig_8	169861	T	T	T	T	T	T	T	T	T	T	A	T	A	T	A	T	T	T	T	T	T	T	T	T	T	T	T	T	A	T	4	>226861	XM_009546647.1	GAC	2	D	GTC	V	hypothetical protein
4957.12	G/A	unitig_8	169943	G	G	G	G	G	G	G	G	G	G	A	G	A	G	A	G	G	G	G	G	G	G	G	G	G	G	G	G	A	G	4	>226861	XM_009546647.1	CTC	1	L	TTC	F	hypothetical protein
6359.54	TTTG/GTTT	unitig_8	170154	TTTG	TTTG	TTTG	TTTG	TTTG	TTTG	TTTG	TTTG	TTTG	TTTG	GTTT	TTTG	GTTT	TTTG	GTTT	TTTG	TTTG	TTTG	TTTG	TTTG	TTTG	TTTG	TTTG	TTTG	TTTG	TTTG	TTTG	TTTG	GTTT	TTTG	4	>226861	XM_009546647.1	TCCAAA	3	SK	TCAAAC	SN	hypothetical protein
11995.9	C/A	unitig_20	199163	C	C	A	C	C	C	C	C	C	A	C	C	C	C	A	C	C	C	C	C	C	C	C	C	C	C	C	C	A	C	4	>455213	XM_009553319.1	GCC	2	A	GAC	D	hypothetical protein
3721.03	A/T	unitig_10	723836	A	A	A	A	A	T	A	A	A	A	T	A	A	T	T	A	A	A	A	A	A	A	A	A	A	A	A	A	T	A	5	>164961	XM_009554998.1	CTG	2	L	CAG	Q	hypothetical protein
4213.31	T/C	unitig_10	723848	T	T	T	T	T	C	T	T	T	T	C	T	T	C	C	T	T	T	T	T	T	T	T	T	T	T	T	T	C	T	5	>164961	XM_009554998.1	GAC	2	D	GGC	G	hypothetical protein
4993.09	G/A	unitig_10	723870	G	G	G	G	G	A	G	G	G	G	A	G	G	A	A	G	G	G	G	G	G	G	G	G	G	G	G	G	A	G	5	>164961	XM_009554998.1	CTC	1	L	TTC	F	hypothetical protein
5620.52	C/T	unitig_10	723977	C	C	C	C	C	T	C	C	C	C	T	C	C	T	T	C	C	C	C	C	C	C	C	C	C	C	C	C	T	C	5	>164961	XM_009554998.1	CGA	2	R	CAA	Q	hypothetical protein
13201.4	A/C	unitig_24	449532	A	A	A	A	C	A	A	A	A	A	A	A	A	A	C	A	A	A	A	A	A	A	C	A	A	C	A	A	C	A	5	>58167	XM_009545778.1	TCA	1	S	GCA	A	hypothetical protein ; ribonucleoside-diphosphate reductase
5805.31	T/A	unitig_5	1879525	T	T	T	T	A	T	T	T	A	T	A	T	T	T	A	T	T	T	T	T	T	T	T	T	T	T	T	T	A	T	5	>327460	XM_009552817.1	AAT	3	N	AAA	K	hypothetical protein
20384.4	G/A	unitig_5	1884085	G	G	G	G	A	G	G	G	A	G	A	G	G	G	A	G	G	G	G	G	G	G	G	G	G	G	G	G	A	G	5	>326574	XM_009552821.1	GCA	1	A	ACA	T	hypothetical protein
21675.8	A/G	unitig_5	1884103	A	A	A	A	G	A	A	A	G	A	G	A	A	A	G	A	A	A	A	A	A	A	A	A	A	A	A	A	G	A	5	>326574	XM_009552821.1	AAA	1	K	GAA	E	hypothetical protein
22811.6	AT/TC	unitig_5	1884497	AT	AT	AT	AT	TC	AT	AT	AT	TC	AT	TC	AT	AT	AT	TC	AT	AT	AT	AT	AT	AT	AT	AT	AT	AT	AT	AT	AT	TC	AT	5	>326574	XM_009552821.1	TATTAT	2	YY	TTCTAT	FY	hypothetical protein
11392.8	C/T	unitig_18	495002	C	C	C	C	C	C	T	C	C	C	C	C	T	C	T	C	C	C	C	C	C	C	T	C	C	C	C	C	T	C	5	>455688	XM_009547232.1	CCT	1	P	TCT	S	hypothetical protein
235.968	CAG/CAA	unitig_18	535457	CAG	CAG	CAG	CAG	CAG	CAG	CAG	CAG	CAG	CAG	CAG	CAG	CAG	CAG	CAA	CAG	CAG	CAG	CAG	CAG	CAG	CAG	CAA	CAG	CAG	CAG	CAA	CAA	CAA	CAG	5	>220120	XM_009550614.1	ATCAGC	3	IS	ATCAAC	IN	hypothetical protein ; Retropepsins; pepsin-like aspartate proteases
12223.2	G/C	unitig_9	88176	G	G	G	G	G	G	G	G	C	G	G	G	C	G	C	G	G	G	G	G	G	G	G	G	G	G	C	G	C	G	5	>420504	XM_009551311.1	GAA	1	E	CAA	Q	hypothetical protein
12514.5	C/T	unitig_9	88227	C	C	C	C	C	C	C	C	T	C	C	C	T	C	T	C	C	C	C	C	C	C	C	C	C	C	T	C	T	C	5	>420504	XM_009551311.1	CCT	1	P	TCT	S	hypothetical protein
4563.25	A/C	unitig_9	1234504	A	A	C	A	A	A	A	A	A	A	A	A	A	C	C	A	A	A	A	A	A	A	C	A	A	A	A	A	C	A	5	>155979	XM_009550932.1	ATT	3	I	ATG	M	hypothetical protein with Phox Homology domain (phosphoinositid binding module) and Pleckstrin homology domain ; Bud emergence protein 3 (Bem3)
2920.27	G/A	unitig_9	1234526	G	G	A	G	G	G	G	G	G	G	G	G	G	A	A	G	G	G	G	G	G	G	A	G	G	G	G	G	A	G	5	>155979	XM_009550932.1	ACG	2	T	ATG	M	hypothetical protein with Phox Homology domain (phosphoinositid binding module) and Pleckstrin homology domain ; Bud emergence protein 3 (Bem3)
12517.1	A/T	unitig_9	1442043	A	A	T	A	A	A	A	A	A	A	T	A	A	A	T	A	A	A	A	A	A	A	T	A	A	A	A	A	T	A	5	>435469	XM_009550860.1	ACT	1	T	TCT	S	hypothetical protein ; Splicing factor [RNA processing and modification]
14666.6	G/T	unitig_20	199168	G	G	T	G	G	G	G	G	T	T	G	G	G	G	T	G	G	G	G	G	G	G	G	G	G	G	G	G	T	G	5	>455213	XM_009553319.1	GAG	1	E	TAG	stop	hypothetical protein
11461.6	G/A	unitig_4	1504084	G	G	G	G	G	G	G	A	G	G	A	G	A	G	A	G	G	G	G	G	G	G	A	G	G	G	G	G	A	G	6	>156419	XM_009548210.1	GCT	2	A	GTT	V	hypothetical protein ; Uncharacterized alpha/beta hydrolase domain
8174.86	GCCCC/TCCCA	unitig_24	457097	GCCCC	GCCCC	GCCCC	GCCCC	GCCCC	GCCCC	GCCCC	GCCCC	GCCCC	GCCCC	GCCCC	GCCCC	GCCCC	TCCCA	TCCCA	GCCCC	GCCCC	GCCCC	GCCCC	GCCCC	GCCCC	TCCCA	TCCCA	GCCCC	GCCCC	GCCCC	GCCCC	TCCCA	TCCCA	GCCCC	6	>68460	XM_009546414.1	GGCCCCCCA	2	GPP	GTCCCACCA	VPP	mitochondrial carrier protein
6400.12	CCGGCGGG/CCGGG	unitig_24	457111	CCGGCGGG	CCGGCGGG	CCGGCGGG	CCGGCGGG	CCGGCGGG	CCGGCGGG	CCGGCGGG	CCGGCGGG	CCGGCGGG	CCGGCGGG	CCGGCGGG	CCGGCGGG	CCGGCGGG	CCGGG	CCGGG	CCGGCGGG	CCGGCGGG	CCGGCGGG	CCGGCGGG	CCGGCGGG	CCGGCGGG	CCGGG	CCGGG	CCGGCGGG	CCGGCGGG	CCGGCGGG	CCGGCGGG	CCGGG	CCGGG	CCGGCGGG	6	>68460	XM_009546414.1	CCGGCGGGCTAT	1	PAGY	CCGGGCTAT	PGY	mitochondrial carrier protein
3089.14	T/G	unitig_5	391662	T	T	T	T	T	T	G	T	G	T	G	T	G	T	G	T	T	T	T	T	T	T	T	T	T	T	T	T	G	T	6	>441691	XM_009552358.1	ATT	1	I	CTT	L	hypothetical protein ; AAA ATPase domain, WD40 domain
1183.59	TAAC/CAGA	unitig_5	391756	TAAC	TAAC	TAAC	TAAC	TAAC	TAAC	CAGA	TAAC	CAGA	TAAC	CAGA	TAAC	CAGA	TAAC	CAGA	TAAC	TAAC	TAAC	TAAC	TAAC	TAAC	TAAC	TAAC	TAAC	TAAC	TAAC	TAAC	TAAC	CAGA	TAAC	6	>162826	XM_009553993.1	GAGTTA	3	EL	GATCTG	DL	hypothetical protein ; AAA ATPase domain, WD40 domain, proteine kinase C
1301.8	CTCGA/TTCGC	unitig_5	391777	CTCGA	CTCGA	CTCGA	CTCGA	CTCGA	CTCGA	TTCGC	CTCGA	TTCGC	CTCGA	TTCGC	CTCGA	TTCGC	CTCGA	TTCGC	CTCGA	CTCGA	CTCGA	CTCGA	CTCGA	CTCGA	CTCGA	CTCGA	CTCGA	CTCGA	CTCGA	CTCGA	CTCGA	TTCGC	CTCGA	6	>162826	XM_009553993.1	ACTCTCGAG	3	TLE	ACTCGCGAA	TRE	hypothetical protein ; AAA ATPase domain, WD40 domain, proteine kinase C
2173.07	AAC/GAT	unitig_5	391801	AAC	AAC	AAC	AAC	AAC	AAC	GAT	AAC	GAT	AAC	GAT	AAC	GAT	AAC	GAT	AAC	AAC	AAC	AAC	AAC	AAC	AAC	AAC	AAC	AAC	AAC	AAC	AAC	GAT	AAC	6	>162826	XM_009553993.1	GATGTT	3	DV	GATATC	DI	hypothetical protein ; AAA ATPase domain, WD40 domain, proteine kinase C
2439.11	A/G	unitig_5	391896	A	A	A	A	A	A	G	A	G	A	G	A	G	A	G	A	A	A	A	A	A	A	A	A	A	A	A	A	G	A	6	>162826	XM_009553993.1	TCT	1	S	CCT	P	hypothetical protein ; AAA ATPase domain, WD40 domain, proteine kinase C
1451.66	A/C	unitig_5	391909	A	A	A	A	A	A	C	A	C	A	C	A	C	A	C	A	A	A	A	A	A	A	A	A	A	A	A	A	C	A	6	>162826	XM_009553993.1	CAT	3	H	CAG	Q	hypothetical protein ; AAA ATPase domain, WD40 domain, proteine kinase C
337.287	AATGCCATC/GATTTCATT	unitig_5	391924	AATGCCATC	AATGCCATC	AATGCCATC	AATGCCATC	AATGCCATC	AATGCCATC	GATTTCATT	AATGCCATC	GATTTCATT	AATGCCATC	GATTTCATT	AATGCCATC	GATTTCATT	AATGCCATC	GATTTCATT	AATGCCATC	AATGCCATC	AATGCCATC	AATGCCATC	AATGCCATC	AATGCCATC	AATGCCATC	AATGCCATC	AATGCCATC	AATGCCATC	AATGCCATC	AATGCCATC	AATGCCATC	GATTTCATT	AATGCCATC	6	>162826	XM_009553993.1	GGCGATGGCATT	3	GDGI	GGCAATGAAATC	GNEI	hypothetical protein ; AAA ATPase domain, WD40 domain, proteine kinase C
523.182	G/C	unitig_5	391945	G	G	G	G	G	G	C	G	C	G	C	G	C	G	C	G	G	G	G	G	G	G	G	G	G	G	G	G	C	G	6	>162826	XM_009553993.1	GAC	3	D	GAG	E	hypothetical protein ; AAA ATPase domain, WD40 domain, proteine kinase C
1738.63	GTTTTTG/CTTATTT	unitig_5	391978	GTTTTTG	GTTTTTG	GTTTTTG	GTTTTTG	GTTTTTG	GTTTTTG	CTTATTT	GTTTTTG	CTTATTT	GTTTTTG	CTTATTT	GTTTTTG	CTTATTT	GTTTTTG	CTTATTT	GTTTTTG	GTTTTTG	GTTTTTG	GTTTTTG	GTTTTTG	GTTTTTG	GTTTTTG	GTTTTTG	GTTTTTG	GTTTTTG	GTTTTTG	GTTTTTG	GTTTTTG	CTTATTT	GTTTTTG	6	>162826	XM_009553993.1	ACCAAAAAC	3	TKN	ACAAATAAG	TNK	hypothetical protein ; AAA ATPase domain, WD40 domain, proteine kinase C
5902.86	C/A	unitig_5	392021	C	C	C	C	C	C	A	C	A	C	A	C	A	C	A	C	C	C	C	C	C	C	C	C	C	C	C	C	A	C	6	>162826	XM_009553993.1	AGA	2	R	ATA	I	hypothetical protein ; AAA ATPase domain, WD40 domain, proteine kinase C
1284.61	G/T	unitig_5	392205	G	G	G	G	G	G	T	G	T	G	T	G	T	G	T	G	G	G	G	G	G	G	G	G	G	G	G	G	T	G	6	>162826	XM_009553993.1	CTG	1	L	ATG	M	hypothetical protein ; AAA ATPase domain, WD40 domain, proteine kinase C
5250.11	AC/GT	unitig_5	392308	AC	AC	AC	AC	AC	AC	GT	AC	GT	AC	GT	AC	GT	AC	GT	AC	AC	AC	AC	AC	AC	AC	AC	AC	AC	AC	AC	AC	GT	AC	6	>162826	XM_009553993.1	GGGCGT	3	GR	GGGCAC	GH	hypothetical protein ; AAA ATPase domain, WD40 domain, proteine kinase C
8599.04	A/C	unitig_5	392481	A	A	A	A	A	A	C	A	C	A	C	A	C	A	C	A	A	A	A	A	A	A	A	A	A	A	A	A	C	A	6	>162826	XM_009553993.1	TCC	1	S	GCC	A	hypothetical protein ; AAA ATPase domain, WD40 domain, proteine kinase C
9461.05	G/A	unitig_5	392496	G	G	G	G	G	G	A	G	A	G	A	G	A	G	A	G	G	G	G	G	G	G	G	G	G	G	G	G	A	G	6	>162826	XM_009553993.1	CTT	1	L	TTT	F	hypothetical protein ; AAA ATPase domain, WD40 domain, proteine kinase C
9639.32	T/A	unitig_5	392513	T	T	T	T	T	T	A	T	A	T	A	T	A	T	A	T	T	T	T	T	T	T	T	T	T	T	T	T	A	T	6	>162826	XM_009553993.1	GAG	2	E	GTG	V	hypothetical protein ; AAA ATPase domain, WD40 domain, proteine kinase C
9182.8	G/A	unitig_13	932251	G	G	G	G	G	A	G	A	G	G	A	G	G	G	A	G	G	G	G	G	G	G	G	G	A	G	G	G	A	G	6	>162730	XM_009553901.1	TCG	2	S	TTG	L	glycoside hydrolase family 51 protein
8179.92	C/T	unitig_41	87422	C	C	C	C	C	C	C	C	C	C	C	C	C	C	T	C	C	C	C	C	C	C	C	T	T	T	C	T	T	C	6	>434865	XM_009549406.1	CCT	1	P	TCT	S	hypothetical protein ; Fungal protein of unknown function ; zinc finger domain
11455.9	G/A	unitig_6	827358	G	G	G	G	G	G	A	G	G	A	G	G	A	G	A	G	G	G	G	G	G	G	A	G	G	G	G	G	A	G	6	>46540	XM_009548655.1	GCC	1	A	ACC	T	hypothetical protein ; Domain found in Syg1, Pho81, XPR1, and related proteins ; Protein kinase C conserved region 1 ; GTPase-activator protein for Rho-like GTPases
4789.59	G/A	unitig_98	1650894	G	G	G	G	G	G	G	G	G	G	G	G	G	A	A	G	G	G	G	G	G	G	G	G	A	A	G	A	A	G	6	>62330	XM_009544960.1	CCT	1	P	TCT	S	serine protease S53
3322.67	G/A	unitig_8	474585	G	G	G	G	G	G	G	G	G	G	A	G	A	G	A	G	G	G	G	G	G	A	G	G	A	G	G	G	A	G	6	>18749	XM_009546310.1	CAG	1	Q	TAG	stop	hypothetical protein
26758.1	G/A	unitig_4	1479400	G	G	A	G	G	G	G	G	A	G	G	G	A	G	A	G	G	G	G	G	G	G	A	A	G	G	G	G	A	G	7	>451528	XM_009548132.1	GTC	1	V	ATC	I	hypothetical protein ; atrophin-1 family
22258	T/C	unitig_4	1482926	T	T	C	T	T	T	T	T	C	T	T	T	C	T	C	T	T	T	T	T	T	T	C	C	T	T	T	T	C	T	7	>118199	XM_009548133.1	ATC	1	I	GTC	V	2-oxoglutarate and FeII dependent oxygenases family protein (oxr1)
5260.2	G/C	unitig_4	1503424	G	G	G	G	G	G	G	C	G	G	C	G	C	G	C	G	G	G	G	G	G	G	C	G	G	C	G	G	C	G	7	>384409	XM_009548252.1	GCC	2	A	GGC	G	hypothetical protein ; Forkhead associated (FHA) domain, binds pSer, pThr, pTyr [Signal transduction mechanisms]
9823	A/G	unitig_19	216501	A	A	A	A	A	A	A	A	G	G	A	A	A	A	G	A	A	A	A	A	A	A	A	G	A	A	G	G	G	A	7	>99057	XM_009542296.1	TAC	2	Y	TGC	C	hypothetical protein
10914.7	C/G	unitig_109	944214	C	C	C	C	C	G	C	C	G	C	G	C	C	C	G	C	C	C	C	C	C	C	C	C	C	C	G	G	G	C	7	>120964	XM_009552113.1	CGC	1	R	GGC	G	hypothetical protein
3538.94	T/A	unitig_0	742224	T	T	A	T	T	A	T	T	T	T	T	T	T	A	A	T	T	T	T	T	T	T	T	A	T	A	T	T	A	T	7	>154132	XM_009544797.1	ACC	1	T	TCC	S	hypothetical protein ; Conserved oligomeric complex COG6
1197.76	T/C	unitig_4	1503115	T	T	C	T	T	T	T	C	T	T	T	T	C	T	C	T	T	T	T	T	T	T	C	C	T	C	T	T	C	T	8	>384409	XM_009548252.1	GAA	2	E	GGA	G	hypothetical protein ; Forkhead associated (FHA) domain, binds pSer, pThr, pTyr [Signal transduction mechanisms]
18681.9	T/C	unitig_10	525125	T	T	C	T	C	T	T	C	T	C	C	T	T	T	C	T	T	T	T	T	T	C	T	T	T	T	T	T	C	T	8	>153222	XM_009554948.1	ATA	3	I	ATG	M	serine protease S8
7203.38	T/C	unitig_10	725018	T	T	C	T	T	C	T	T	T	C	C	T	T	T	C	T	T	T	T	T	T	T	C	C	T	T	T	T	C	T	8	>164961	XM_009554998.1	CAG	2	Q	CGG	R	hypothetical protein
4843.14	CAAACCGT/TAAATTGG	unitig_5	391099	CAAACCGT	CAAACCGT	CAAACCGT	CAAACCGT	TAAATTGG	CAAACCGT	TAAATTGG	CAAACCGT	TAAATTGG	CAAACCGT	TAAATTGG	CAAACCGT	TAAATTGG	CAAACCGT	TAAATTGG	CAAACCGT	CAAACCGT	CAAACCGT	CAAACCGT	CAAACCGT	CAAACCGT	CAAACCGT	CAAACCGT	TAAATTGG	CAAACCGT	CAAACCGT	CAAACCGT	CAAACCGT	TAAATTGG	CAAACCGT	8	>441691	XM_009552358.1	TGAGACGGTTTG	3	stopDGL	TGAGCCAATTTA	stopANL	hypothetical protein ; AAA ATPase
7042.48	G/T	unitig_5	391143	G	G	G	G	T	G	T	G	T	G	T	G	T	G	T	G	G	G	G	G	G	G	G	T	G	G	G	G	T	G	8	>441691	XM_009552358.1	CTG	1	L	ATG	M	hypothetical protein ; AAA ATPase
6406.62	CAGAG/TAACC	unitig_5	391231	CAGAG	CAGAG	CAGAG	CAGAG	TAACC	CAGAG	TAACC	CAGAG	TAACC	CAGAG	TAACC	CAGAG	TAACC	CAGAG	TAACC	CAGAG	CAGAG	CAGAG	CAGAG	CAGAG	CAGAG	CAGAG	CAGAG	TAACC	CAGAG	CAGAG	CAGAG	CAGAG	TAACC	CAGAG	8	>441691	XM_009552358.1	CTAGCTCTG	3	LAL	CTAGGGTTA	LGL	hypothetical protein ; AAA ATPase
6225.65	ATGGGT/GTGGAG	unitig_5	391252	ATGGGT	ATGGGT	ATGGGT	ATGGGT	GTGGAG	ATGGGT	GTGGAG	ATGGGT	GTGGAG	ATGGGT	GTGGAG	ATGGGT	GTGGAG	ATGGGT	GTGGAG	ATGGGT	ATGGGT	ATGGGT	ATGGGT	ATGGGT	ATGGGT	ATGGGT	ATGGGT	GTGGAG	ATGGGT	ATGGGT	ATGGGT	ATGGGT	GTGGAG	ATGGGT	8	>441691	XM_009552358.1	GATACCCAT	3	DTH	GATCTCCAC	DLH	hypothetical protein ; AAA ATPase
4830	T/C	unitig_5	391328	T	T	T	T	C	T	C	T	C	T	C	T	C	T	C	T	T	T	T	T	T	T	T	C	T	T	T	T	C	T	8	>441691	XM_009552358.1	TAT	2	Y	TGT	C	hypothetical protein ; AAA ATPase
4656.14	T/C	unitig_5	391334	T	T	T	T	C	T	C	T	C	T	C	T	C	T	C	T	T	T	T	T	T	T	T	C	T	T	T	T	C	T	8	>441691	XM_009552358.1	CAA	2	Q	CGA	R	hypothetical protein ; AAA ATPase
3392.65	TA/CG	unitig_5	391374	TA	TA	TA	TA	CG	TA	CG	TA	CG	TA	CG	TA	CG	TA	CG	TA	TA	TA	TA	TA	TA	TA	TA	CG	TA	TA	TA	TA	CG	TA	8	>441691	XM_009552358.1	TATATG	1	YM	TACGTG	YV	hypothetical protein ; AAA ATPase
14858.6	AGG/GGA	unitig_5	1888242	AGG	AGG	GGA	AGG	GGA	AGG	AGG	AGG	GGA	AGG	GGA	AGG	AGG	AGG	GGA	AGG	AGG	AGG	AGG	AGG	AGG	AGG	AGG	GGA	AGG	GGA	AGG	AGG	GGA	AGG	8	>460712	XM_009552823.1	GAACCT	3	EP	GAATCC	ES	hypothetical protein
8005.65	CT/AC	unitig_5	1888454	CT	CT	AC	CT	AC	CT	CT	CT	AC	CT	AC	CT	CT	CT	AC	CT	CT	CT	CT	CT	CT	CT	CT	AC	CT	AC	CT	CT	AC	CT	8	>460712	XM_009552823.1	AAAGCT	1	KA	AAGTCT	KS	hypothetical protein
5121.24	T/G	unitig_5	1888499	T	T	G	T	G	T	T	T	G	T	G	T	T	T	G	T	T	T	T	T	T	T	T	G	T	G	T	T	G	T	8	>460712	XM_009552823.1	ACT	1	T	CCT	P	hypothetical protein
4800.31	C/T	unitig_5	1888511	C	C	T	C	T	C	C	C	T	C	T	C	C	C	T	C	C	C	C	C	C	C	C	T	C	T	C	C	T	C	8	>460712	XM_009552823.1	GCC	1	A	ACC	T	hypothetical protein
5789.29	C/G	unitig_5	1888538	C	C	G	C	G	C	C	C	G	C	G	C	C	C	G	C	C	C	C	C	C	C	C	G	C	G	C	C	G	C	8	>460712	XM_009552823.1	GCA	1	A	CCA	P	hypothetical protein
6754.21	CGG/TGC	unitig_5	1888543	CGG	CGG	TGC	CGG	TGC	CGG	CGG	CGG	TGC	CGG	TGC	CGG	CGG	CGG	TGC	CGG	CGG	CGG	CGG	CGG	CGG	CGG	CGG	TGC	CGG	TGC	CGG	CGG	TGC	CGG	8	>460712	XM_009552823.1	ATCCGT	2	IR	ATGCAT	MH	hypothetical protein
8868.34	T/C	unitig_5	1888562	T	T	C	T	C	T	T	T	C	T	C	T	T	T	C	T	T	T	T	T	T	T	T	C	T	C	T	T	C	T	8	>460712	XM_009552823.1	ATC	1	I	GTC	V	hypothetical protein
12648.3	C/T	unitig_5	1888622	C	C	T	C	T	C	C	C	T	C	T	C	C	C	T	C	C	C	C	C	C	C	C	T	C	T	C	C	T	C	8	>460712	XM_009552823.1	GGT	1	G	AGT	S	hypothetical protein
11840.8	G/A	unitig_5	1888655	G	G	A	G	A	G	G	G	A	G	A	G	G	G	A	G	G	G	G	G	G	G	G	A	G	A	G	G	A	G	8	>460712	XM_009552823.1	GCG	1	A	TCG	S	hypothetical protein
130.497	GG/TT	unitig_5	1888844	GG	GG	TT	GG	TT	GG	GG	GG	TT	GG	TT	GG	GG	GG	TT	GG	GG	GG	GG	GG	GG	GG	GG	TT	GG	TT	GG	GG	TT	GG	8	>460712	XM_009552823.1	GCTCCC	3	AP	GCTCAA	AQ	hypothetical protein
667.828	AGCG/GGCA	unitig_5	1888866	AGCG	AGCG	GGCA	AGCG	GGCA	AGCG	AGCG	AGCG	GGCA	AGCG	GGCA	AGCG	AGCG	AGCG	GGCA	AGCG	AGCG	AGCG	AGCG	AGCG	AGCG	AGCG	AGCG	GGCA	AGCG	GGCA	AGCG	AGCG	GGCA	AGCG	8	>460712	XM_009552823.1	TCGCTC	2	SL	TTGCCC	LP	hypothetical protein
156.217	GGCTGCTG/GGCTG	unitig_5	1888902	GGCTGCTG	GGCTGCTG	GGCTG	GGCTGCTG	GGCTG	GGCTGCTG	GGCTGCTG	GGCTGCTG	GGCTG	GGCTGCTG	GGCTG	GGCTGCTG	GGCTGCTG	GGCTGCTG	GGCTG	GGCTGCTG	GGCTGCTG	GGCTGCTG	GGCTGCTG	GGCTGCTG	GGCTGCTG	GGCTGCTG	GGCTGCTG	GGCTG	GGCTGCTG	GGCTG	GGCTGCTG	GGCTGCTG	GGCTG	GGCTGCTG	8	>460712	XM_009552823.1	TTCCAGCAGCCC	2	FQQP	TTCCAGCCC	FQP	hypothetical protein
763.75	C/T	unitig_5	1888945	C	C	T	C	T	C	C	C	T	C	T	C	C	C	T	C	C	C	C	C	C	C	C	T	C	T	C	C	T	C	8	>460712	XM_009552823.1	GTC	1	V	ATC	I	hypothetical protein
1904.79	CG/CGCAG	unitig_5	1889038	CG	CG	CGCAG	CG	CGCAG	CG	CG	CG	CGCAG	CG	CGCAG	CG	CG	CG	CGCAG	CG	CG	CG	CG	CG	CG	CG	CG	CGCAG	CG	CGCAG	CG	CG	CGCAG	CG	8	>460712	XM_009552823.1	AGCGTG	1	SV	AGCTGCGTG	SCV	hypothetical protein
1868.1	GA/TG	unitig_5	1889043	GA	GA	TG	GA	TG	GA	GA	GA	TG	GA	TG	GA	GA	GA	TG	GA	GA	GA	GA	GA	GA	GA	GA	TG	GA	TG	GA	GA	TG	GA	8	>460712	XM_009552823.1	TCGTCC	2	SS	TCGCAC	SH	hypothetical protein
454.251	A/G	unitig_5	1889068	A	A	G	A	G	A	A	A	G	A	G	A	A	A	G	A	A	A	A	A	A	A	A	G	A	G	A	A	G	A	8	>460712	XM_009552823.1	TTC	1	F	CTC	L	hypothetical protein
10979.7	A/G	unitig_5	1889749	A	A	G	A	G	A	A	A	G	A	G	A	A	A	G	A	A	A	A	A	A	A	A	G	A	G	A	A	G	A	8	>441917	XM_009552824.1	AGT	1	S	GGT	G	hypothetical protein with F-box-like domain
7039.85	TG/TGCAG	unitig_5	1889811	TG	TG	TGCAG	TG	TGCAG	TG	TG	TG	TGCAG	TG	TGCAG	TG	TG	TG	TGCAG	TG	TG	TG	TG	TG	TG	TG	TG	TGCAG	TG	TGCAG	TG	TG	TGCAG	TG	8	>441917	XM_009552824.1	CCTGCT	3	PA	CCTGCAGCT	PAA	hypothetical protein with F-box-like domain
12665.5	A/G	unitig_5	1889899	A	A	G	A	G	A	A	A	G	A	G	A	A	A	G	A	A	A	A	A	A	A	A	G	A	G	A	A	G	A	8	>441917	XM_009552824.1	ACA	1	T	GCA	A	hypothetical protein with F-box-like domain
10036.3	T/C	unitig_5	1889996	T	T	C	T	C	T	T	T	C	T	C	T	T	T	C	T	T	T	T	T	T	T	T	C	T	C	T	T	C	T	8	>441917	XM_009552824.1	GTG	2	V	GCG	A	hypothetical protein with F-box-like domain
20781.2	G/A	unitig_16	803250	G	G	G	G	G	G	G	G	G	G	A	G	G	A	A	G	G	G	G	G	G	G	G	G	A	A	A	A	A	G	8	>319748	XM_009546863.1	GGC	1	G	AGC	S	hypothetical protein ; Reverse transcriptase (RT, RNA-dependent DNA polymerase)_like family ; Ribonuclease H-like superfamily ; Integrase core domain
15590.4	C/A	unitig_98	1957052	C	C	C	C	C	C	A	C	A	A	C	C	C	A	A	C	C	C	C	C	C	C	C	C	C	C	A	A	A	C	8	>432775	XM_009545083.1	TGC	2	C	TTC	F	ARF guanine nucleotide exchange factor
5970.47	A/C	unitig_4	1503297	A	A	A	A	A	A	C	C	A	C	A	A	C	C	C	A	A	A	A	A	A	A	C	A	A	C	A	A	C	A	9	>384409	XM_009548252.1	GAT	3	D	GAG	E	hypothetical protein ; Forkhead associated (FHA) domain, binds pSer, pThr, pTyr [Signal transduction mechanisms]
14146.5	A/G	unitig_94	25420	A	A	G	A	G	A	A	A	A	A	A	A	G	A	G	A	A	A	A	A	A	A	G	A	G	G	G	A	G	A	9	>429794	XM_009552916.1	AAG	1	K	GAG	E	hypothetical protein
3968.19	C/T	unitig_94	244047	C	C	C	C	T	C	C	C	C	T	C	C	C	C	T	C	C	C	C	C	C	T	C	C	T	T	T	T	T	C	9	>105836	XM_009552969.1	CAC	1	H	TAC	Y	hypothetical protein ; DNA polymerase III subunits gamma and tau
6989.38	TGTG/CGTA	unitig_32	237773	TGTG	TGTG	TGTG	TGTG	TGTG	CGTA	TGTG	CGTA	TGTG	TGTG	CGTA	TGTG	TGTG	TGTG	CGTA	TGTG	CGTA	TGTG	TGTG	TGTG	TGTG	TGTG	CGTA	TGTG	CGTA	CGTA	TGTG	TGTG	CGTA	TGTG	9	>67904	XM_009554238.1	TGTGGA	3	CG	TGCGTA	CV	Metallo peptidase M14
102.728	G/A	unitig_109	383803	G	G	G	G	A	G	G	A	G	A	A	G	A	G	A	G	G	G	G	G	G	G	G	G	A	A	G	G	A	G	9	>312221	XM_009555038.1	CGA	1	R	TGA	stop	hypothetical protein ; Reverse transcriptase (RT, RNA-dependent DNA polymerase)_like family ; Ribonuclease H-like superfamily ; Integrase core domain
4169.57	C/T	unitig_109	384411	C	C	C	C	T	C	C	T	C	T	T	C	T	C	T	C	C	C	C	C	C	C	C	C	T	T	C	C	T	C	9	>315669	XM_009547201.1	GCC	1	A	ACC	T	hypothetical protein ; Reverse transcriptase (RT, RNA-dependent DNA polymerase)_like family ; Ribonuclease H-like superfamily ; Integrase core domain
6847.05	C/A	unitig_109	385092	C	C	C	C	A	C	C	A	C	A	A	C	A	C	A	C	C	C	C	C	C	C	C	C	A	A	C	C	A	C	9	>324349	XM_009552129.1	GTG	1	V	TTG	L	hypothetical protein ; Retropepsins; pepsin-like aspartate proteases ; RT_LTR: Reverse transcriptases (RTs) from retrotransposons and retroviruses which have long terminal repeats (LTRs)
6306.67	TCG/TG	unitig_109	386282	TCG	TCG	TCG	TCG	TG	TCG	TCG	TG	TCG	TG	TG	TCG	TG	TCG	TG	TCG	TCG	TCG	TCG	TCG	TCG	TCG	TCG	TCG	TG	TG	TCG	TCG	TG	TCG	9	>215554	XM_009545981.1	CTCGAT	2	LD	ACTCAT	TH	hypothetical protein ; Retropepsins; pepsin-like aspartate proteases ; RT_LTR: Reverse transcriptases (RTs) from retrotransposons and retroviruses which have long terminal repeats (LTRs)
8337.88	G/A	unitig_109	386470	G	G	G	G	A	G	G	A	G	A	A	G	A	G	A	G	G	G	G	G	G	G	G	G	A	A	G	G	A	G	9	>225500	XM_009545981.1	CCA	2	P	CTA	L	hypothetical protein ; Retropepsins; pepsin-like aspartate proteases ; RT_LTR: Reverse transcriptases (RTs) from retrotransposons and retroviruses which have long terminal repeats (LTRs)
5857.75	AG/GA	unitig_109	388575	AG	AG	AG	AG	GA	AG	AG	GA	AG	GA	GA	AG	GA	AG	GA	AG	AG	AG	AG	AG	AG	AG	AG	AG	GA	GA	AG	AG	GA	AG	9	>453479	XM_009550924.1	GCGACT	3	AT	GCGATC	AI	hypothetical protein
7656.58	C/G	unitig_4	1501092	C	C	G	C	C	C	G	C	C	C	G	C	G	C	G	C	C	C	C	C	C	C	G	G	G	C	C	G	G	C	10	>427159	XM_009548253.1	GAC	3	D	GAG	E	hypothetical protein
6560.08	G/A	unitig_4	1501162	G	G	A	G	G	G	A	G	G	G	A	G	A	G	A	G	G	G	G	G	G	G	A	A	A	G	G	A	A	G	10	>427159	XM_009548253.1	GTC	1	V	ATC	I	hypothetical protein
8545.59	G/A	unitig_5	1566123	G	G	A	G	A	A	G	G	A	G	G	G	G	A	A	G	G	G	G	G	G	G	A	G	G	A	G	A	A	G	10	>454793	XM_009552718.1	GGT	1	G	AGT	S	hypothetical protein
21051.1	G/A	unitig_8	655634	G	G	A	G	A	G	G	G	A	G	G	G	A	A	A	G	A	G	G	G	G	G	G	G	A	G	A	A	A	G	11	>315906	XM_009546814.1	GCG	2	A	GTG	V	Glycosyltransferase, catalytic subunit of cellulose synthase and poly-beta-1,6-N-acetylglucosamine synthase [Cell motility]; COG1215
28672.9	C/G	unitig_8	655716	C	C	G	C	G	C	C	C	G	C	C	C	G	G	G	C	G	C	C	C	C	C	C	C	G	C	G	G	G	C	11	>315906	XM_009546814.1	GGT	2	G	GCT	A	Glycosyltransferase, catalytic subunit of cellulose synthase and poly-beta-1,6-N-acetylglucosamine synthase [Cell motility]; COG1215
24628.8	C/G	unitig_8	655775	C	C	G	C	G	C	C	C	G	C	C	C	G	G	G	C	G	C	C	C	C	C	C	C	G	C	G	G	G	C	11	>315906	XM_009546814.1	CGA	2	R	CCA	P	Glycosyltransferase, catalytic subunit of cellulose synthase and poly-beta-1,6-N-acetylglucosamine synthase [Cell motility]; COG1215
26441.3	G/C	unitig_10	1006784	G	G	C	G	C	C	C	G	G	C	C	G	G	C	C	G	G	G	G	G	G	C	G	C	C	C	C	C	C	G	15	>431107	XM_009555083.1	GCC	2	A	GGC	G	hypothetical protein ; Uncharacterized protein of the Zinc-finger containing family

## Sheet: Nuclear SNPs (All)
Filtering of H. parviporum nuclear SNPs for nuc2
Number of nuclear SNPs potentially associated with nuc2 phenotype
Hirreg mRNA ID: identification number of H. irregulare transcript; Hparv SNPs: H. parviporum candidate nuclear SNPs for nuc2
ORF (n-s): Number of SNPs responsible of non-synonymous mutations into an ORF; intron(s): Number of SNPs localized in one or more introns; 5'end: Number of SNPs localized less than 800bp upstream of start codon; 3'end: Number of SNPs localized less than 800bp downstream of stop codon
mt-related: Genome sequence annotation links ORF to the mitochondria (1 = yes; 0 = no)
SNP number: 1-1242
Hirreg	Hparv SNPs in
mRNA ID	ORF (n-s)	intron(s)	5'UTR	3'UTR	mt-related
14859	0	1	0	0	0
18749	1	0	0	0	0
30822	1	0	0	0	0
34134	0	1	0	0	0
36898	0	1	0	0	0
38387	1	2	0	0	0
39267	0	0	0	1	0
44428	0	1	0	0	0
46540	1	0	0	0	0
47094	1	4	0	2	0
50042	1	0	0	0	0
51081	1	0	0	0	0
53822	0	1	0	0	0
54831	0	5	0	0	0
58167	2	0	2	0	0
59902	0	1	0	0	0
60818	1	0	0	0	0
62330	1	5	0	0	0
64447	0	1	0	0	0
64765	1	0	0	0	0
65409	0	1	0	0	0			SNPs				Homokaryotic isolates (first line: isolate numeric code; second line: isolate original name; third line: SNP filtering code (ref = 0; 9 and 32 = 1; \d = 1 or 0))
67904	1	10	1	0	0							19	20	1	2	3	4	21	22	23	24	25	5	6	7	9	31	10	26	27	11	30	12	35	13	14	34	33	15	32	18
67962	0	0	0	1	0							87074_1	87075_2	87_124_2	87_179_2	87_183_3	87_215_3	90137_1	90166_2	91132_1	93028_1	93134_1	95123	95126a	95156	95191	Br244_4	Br518_c2	Fas16_1	FSE_3	FSE_7	HR32	OH2_2	OH2_3c5	Rb31_3	RB48_9	RB48B2	RB89c6	RB94_11	Sa94_B_8	Sa159-5(ref)
68456	2	4	0	0	0		SNP number	Q score	Alleles	Unitig	Position	0	0	\d	0	\d	\d	\d	\d	\d	\d	\d	0	\d	\d	1	0	\d	0	0	0	0	\d	\d	\d	\d	\d	\d	\d	1	0	Alt allele	NCBI link
68460	3	5	0	0	1	mt carrier 1	291	2012.32	C/T	unitig_24	456944	C	C	C	C	C	C	C	C	C	C	C	C	C	T	T	C	C	C	C	C	C	T	T	C	C	C	C	T	T	C	6	XM_009546414.1
99057	1	0	0	0	0		292	1012.73	T/C	unitig_24	456954	T	T	T	T	T	T	T	T	T	T	T	T	T	C	C	T	T	T	T	T	T	C	C	T	T	T	T	C	C	T	6	XM_009546414.1
102234	0	0	0	1	0		293	534.486	C/T	unitig_24	457015	C	C	C	C	C	C	C	C	C	C	C	C	C	T	T	C	C	C	C	C	C	T	T	C	C	C	C	T	T	C	6	XM_009546414.1
105836	1	0	0	0	0		303	11623.7	T/C	unitig_24	457247	T	T	T	T	T	T	T	T	T	T	T	T	T	C	C	T	T	T	T	T	T	C	C	T	T	T	T	C	C	T	6	XM_009546414.1
108030	0	0	0	5	0		304	11230.4	G/A	unitig_24	457257	G	G	G	G	G	G	G	G	G	G	G	G	G	A	A	G	G	G	G	G	G	A	A	G	G	G	G	A	A	G	6	XM_009546414.1
108395	0	0	1	0	0
117037	0	0	0	1	0
118191	0	3	0	0	0
118199	1	0	0	0	0
120490	0	0	0	7	0
120964	1	0	0	0	0
123162	0	0	1	0	0
125346	0	0	1	0	0
127391	0	0	0	1	0
145114	0	0	0	1	0
145736	0	0	1	0	1	F1F0-type ATPase	1200	6197.93	A/G	unitig_0	165211	A	A	A	A	A	A	A	A	A	A	A	A	G	A	G	A	A	A	A	A	A	A	A	A	A	A	A	A	G	A	2	XM_009544597.1
146770	0	0	1	0	1	mt carrier 2	885	9730.22	G/A	unitig_98	614351	G	G	G	G	G	G	G	G	G	G	G	G	G	G	A	G	G	G	G	G	G	G	G	G	G	G	G	G	A	G	2	XM_009545544.1
147751	0	0	1	0	0
153222	1	0	5	0	0
153687	0	1	0	0	0
154132	1	4	0	0	0
154846	0	1	0	0	0
155979	2	0	0	0	0
156419	1	4	0	4	0
156655	0	0	0	1	0
157548	0	4	1	0	0
157916	1	0	0	0	0
162623	1	0	0	0	0
162730	1	0	0	0	0
162826	14	0	0	0	0
164961	6	0	0	3	0
165684	0	0	1	1	0
168848	0	1	0	0	0
169093	1	0	0	0	0
215554	2	0	0	0	0
220120	3	0	0	0	0
225500	1	0	0	0	0
226861	6	3	4	0	0
239418	0	0	1	0	0
243531	0	0	0	1	0
243966	0	0	0	1	0
244995	0	0	1	0	0
245330	0	0	1	0	0
245918	1	0	0	1	1	mt Ca uniporter	487	16081.9	A/G	unitig_5	1828038	A	A	A	A	A	A	A	A	G	A	G	A	A	A	G	A	A	A	A	A	A	A	A	A	A	A	A	A	G	A	2	XM_009552795.1
246205	1	0	0	0	0
246221	0	0	0	1	0
305913	0	0	0	1	0
307790	0	0	0	1	0
307917	0	0	0	1	0
311041	2	0	0	0	0
311797	0	0	0	1	0
312221	1	0	0	0	0
313519	0	1	0	0	0
315669	1	0	0	0	0
315906	3	9	10	0	0
316031	0	1	0	0	0
316111	1	0	0	0	0
317149	0	0	0	1	0
318072	1	0	0	0	0
318819	0	7	0	2	0
318945	0	1	0	1	0
319546	0	1	0	0	0
319748	1	0	0	0	0
320490	0	0	1	0	0
323628	0	0	1	0	0
324349	1	0	0	0	0
326463	0	0	1	0	0
326574	3	0	5	0	0
326943	0	0	1	0	0
327271	1	0	0	0	0
327460	1	0	0	0	0
327788	0	0	1	0	0
381493	0	1	0	0	0
382262	1	0	0	0	0
383269	0	0	0	1	0
384346	0	3	0	0	0
384409	3	4	9	0	0
385320	0	1	0	0	0
406843	0	0	0	1	0
407557	1	0	0	0	0
408324	0	0	0	1	0
408451	0	1	6	1	0
409772	0	0	0	1	0
410266	0	0	1	0	0
411721	0	3	0	0	0
417929	2	3	0	0	0
417931	1	0	0	0	0
420504	2	0	0	0	0
421111	0	1	0	0	0
422476	0	0	1	0	0
423666	1	0	3	0	0
424378	0	0	0	1	0
427159	2	0	0	1	0
429794	1	0	0	0	0
430303	3	1	0	0	0
430627	0	0	0	1	0
431107	1	6	0	0	0
432775	1	0	0	0	0
434767	0	0	1	0	0
434865	1	0	0	0	0
435270	0	1	0	0	0
435469	1	0	0	0	0
439796	0	1	0	0	0
440059	0	1	0	1	0
441691	8	0	0	0	0
441917	4	0	5	0	0
444905	1	0	0	0	0
446385	6	2	0	12	0
448621	0	1	0	0	0
449083	0	2	0	0	0
451528	2	0	0	0	0
452376	0	0	0	1	0
452572	0	1	0	0	0
453479	1	0	0	0	0
454793	1	1	0	0	0
455213	2	0	0	0	0
455648	1	0	0	1	0
455688	1	0	0	0	0
456575	0	1	0	0	0
456585	0	0	0	1	0
458040	2	0	0	0	0
458468	1	0	0	0	0
458537	0	0	5	0	0
458734	3	0	0	0	0
460444	0	0	0	1	0
460518	1	0	0	0	0
460710	0	0	1	0	0
460712	16	0	0	1	0
460795	0	2	0	0	0
471921	0	0	2	1	0
471922	1	1	0	0	0
472577	1	0	0	0	0
473353	0	1	0	0	0
474524	1	0	0	0	0
475223	0	0	1	0	0
475234	0	0	1	0	0
480265	3	7	5	0	0
481260	0	0	1	0	0
481508	0	0	1	0	0
ORFs	78	52	37	40	4
SNPs	158	130	86	68
