# Supplementary material for: Mitonuclear Genetic Interactions in the Basidiomycete Heterobasidion parviporum Involve a Non-conserved Mitochondrial Open Reading Frame
Source: Front Fungal Biol. 2021 Dec 14;2:779337. doi: 10.3389/ffunb.2021.779337 (PMC10512249; doi:10.3389/ffunb.2021.779337)
Supplement: Supplementary file 7 [file Data_Sheet_2.xlsx]

## Sheet: snp_9cytn32_01
unitig_4	12853	.	G	A	2031.52	.	AB=0;ABP=0;AC=4;AF=0.133333;AN=30;AO=315;CIGAR=1X;DP=6747;DPB=6747;DPRA=1.28433;EPP=3.07234;EPPR=1133.61;GTI=3;LEN=1;MEANALT=1.35294;MQM=18.0603;MQMR=22.6983;NS=30;NUMALT=1;ODDS=133.986;PAIRED=0.647619;PAIREDR=0.724213;PAO=0;PQA=0;PQR=0;PRO=0;QA=11831;QR=238628;RO=6418;RPL=93;RPP=117.726;RPPR=203.613;RPR=222;RUN=1;SAF=182;SAP=19.5617;SAR=133;SRF=2495;SRP=692.95;SRR=3923;TYPE=snp;technology.illumi…	GT:DP:RO:QR:AO:QA:GL	0:130:130:4804:0:0:0,-209.527	0:119:119:4406:0:0:0,-298.526	0:239:238:8959:0:0:0,-429.528	0:685:667:24913:18:705:0,-1278.73	0:315:315:11807:0:0:0,-441.571	0:129:104:3868:25:996:0,-140.719	0:116:113:4210:1:32:0,-179.263	0:293:291:10782:2:78:0,-642.861	0:20:12:418:5:171:0,-2.61533	0:332:325:12053:7:246:0,-581.596	1:1:0:0:1:39:-0.599837,0	0:230:230:8567:0:0:0,-577.232	0:134:134:5105:0:0:0,-268.26	1:1:0:0:1:34:-0.199899,0	1:3:0:0:3:115:-1.21293,0	0:163:161:6078:0:0:0,-290.661	0:257:255:9558:1:39:0,-433.327	0:247:247:9139:0:0:0,-550.557	0:627:622:23005:3:101:0,-1090.03	0:252:252:9282:0:0:0,-519.196	0:354:255:9474:99:3671:0,-351.413	0:255:255:9542:0:0:0,-522.48	0:843:840:31076:3:108:0,-1728.15	0:162:162:5970:0:0:0,-300.324	0:151:150:5475:1:39:0,-289.311	0:116:115:4315:1:39:0,-270.156	0:126:126:4630:0:0:0,-202.773	0:136:116:4251:18:632:0,-211.564	1:165:38:1403:126:4786:-223.239,0	0:146:146:5538:0:0:0,-448.768
unitig_4	78025	.	CAA	CAG	107.803	.	AB=0;ABP=0;AC=5;AF=0.166667;AN=30;AO=1261;CIGAR=2M1X;DP=5348;DPB=5410.33;DPRA=1.88271;EPP=14.3085;EPPR=643.346;GTI=6;LEN=1;MEANALT=2.42308;MQM=5.4774;MQMR=10.1143;NS=30;NUMALT=1;ODDS=3.96971;PAIRED=0.983347;PAIREDR=0.953698;PAO=44;PQA=1421.5;PQR=1900.5;PRO=66;QA=45984;QR=126069;RO=3542;RPL=930;RPP=620.874;RPPR=780.299;RPR=331;RUN=1;SAF=556;SAP=41.241;SAR=705;SRF=2216;SRP=488.618;SRR=1326;TYPE=snp…	GT:DP:RO:QR:AO:QA:GL	0:76:49:1695:18:659:0,-15.1893	0:157:128:4593:26:936:0,-133.18	0:301:288:10354:13:472:0,-366.307	0:341:195:6922:135:4952:0,-64.5501	0:59:56:2038:1:33:0,-28.6374	1:59:26:941:22:807:-2.97767,0	0:155:111:3798:42:1511:0,-53.7955	0:279:215:7700:45:1602:0,-94.7451	0:101:30:1071:29:1039:0,-2.3459	0:221:126:4550:68:2546:0,-34.334	0:309:255:9080:38:1395:0,-270.652	0:94:78:2832:0:0:0,-119.835	0:344:260:9341:48:1784:0,-343.132	0:249:170:6079:74:2723:0,-219.13	1:116:5:172:51:1884:-23.5665,0	0:289:122:4407:112:4097:0,-0.706404	0:223:213:7507:6:198:0,-118.999	0:151:131:4653:3:107:0,-70.2273	0:406:207:7307:142:5142:0,-79.4186	0:162:58:2091:65:2351:0,-0.419163	0:237:104:3727:90:3307:0,-10.3243	0:155:122:4338:28:1045:0,-78.8086	0:188:180:6352:1:33:0,-94.3142	1:83:31:1134:50:1800:-7.94468,0	1:97:31:1067:58:2078:-10.8271,0	0:104:47:1597:53:1921:0,-1.75424	0:101:101:3515:0:0:0,-53.6177	0:93:62:2131:0:0:0,-33.6155	1:82:25:892:43:1562:-12.7843,0	0:116:116:4185:0:0:0,-309.793
unitig_4	79347	.	G	A	296.18	.	AB=0;ABP=0;AC=3;AF=0.1;AN=30;AO=791;CIGAR=1X;DP=5039;DPB=5039;DPRA=1.34006;EPP=109.55;EPPR=150.522;GTI=2;LEN=1;MEANALT=1.10714;MQM=5.67636;MQMR=7.68433;NS=30;NUMALT=1;ODDS=24.6252;PAIRED=0.970923;PAIREDR=0.960424;PAO=0;PQA=0;PQR=0;PRO=0;QA=26583;QR=158138;RO=4245;RPL=230;RPP=303.78;RPPR=483.323;RPR=561;RUN=1;SAF=357;SAP=19.2867;SAR=434;SRF=2353;SRP=111.723;SRR=1892;TYPE=snp;technology.illumina=1	GT:DP:RO:QR:AO:QA:GL	0:270:249:9222:21:606:0,-105.439	0:121:99:3707:22:682:0,-62.2042	0:266:251:9370:15:515:0,-225.045	0:167:100:3725:67:2391:0,-18.7818	0:290:173:6503:117:4222:0,-14.3045	1:53:21:798:32:1066:-7.7348,0	0:187:159:5884:28:821:0,-88.0027	0:247:219:8189:28:858:0,-93.8993	0:110:83:3097:27:826:0,-31.3884	0:190:148:5444:42:1265:0,-67.1796	0:266:250:9181:16:491:0,-210.386	0:95:83:3179:12:385:0,-65.0711	0:379:371:13900:8:282:0,-310.16	0:246:227:8589:19:611:0,-158.178	1:172:64:2474:108:3969:-47.5241,0	0:110:80:3008:30:937:0,-24.1664	0:156:155:5814:1:38:0,-80.519	0:180:172:6442:8:319:0,-103.623	0:299:294:10961:4:122:0,-193.743	0:108:97:3636:11:379:0,-60.0735	0:87:63:2357:24:771:0,-24.6207	0:128:109:4070:19:674:0,-52.5393	0:116:71:2635:45:1543:0,-22.7723	0:87:80:2891:7:225:0,-39.1077	0:151:144:5301:6:196:0,-87.0574	0:119:119:4299:0:0:0,-82.1	0:172:131:4765:40:1172:0,-40.2721	0:77:67:2455:10:325:0,-30.8583	1:54:30:1173:24:892:-0.27951,0	0:136:136:5069:0:0:0,-268.504
unitig_4	80973	.	T	C	0.00253251	.	AB=0;ABP=0;AC=3;AF=0.1;AN=30;AO=544;CIGAR=1X;DP=3427;DPB=3427;DPRA=0.98825;EPP=272.848;EPPR=20.1959;GTI=2;LEN=1;MEANALT=1.07143;MQM=3.93382;MQMR=9.34016;NS=30;NUMALT=1;ODDS=7.44681;PAIRED=0.998162;PAIREDR=0.89101;PAO=0;PQA=0;PQR=0;PRO=0;QA=20146;QR=107821;RO=2881;RPL=162;RPP=196.207;RPPR=57.5504;RPR=382;RUN=1;SAF=210;SAP=64.3863;SAR=334;SRF=1180;SRP=207.601;SRR=1701;TYPE=snp;technology.illumina=1	GT:DP:RO:QR:AO:QA:GL	0:175:159:6000:16:606:0,-59.7948	0:105:105:3848:0:0:0,-218.835	0:165:161:5996:4:145:0,-228.129	0:253:195:7292:58:2085:0,-98.3911	0:98:67:2539:31:1130:0,-5.12092	0:45:28:1064:17:644:0,-5.46618	0:82:79:2980:3:110:0,-31.4307	0:133:124:4619:9:337:0,-51.1633	0:81:71:2630:10:388:0,-35.8351	0:65:39:1487:26:975:0,-9.01472	0:197:190:7097:7:248:0,-162.273	0:78:71:2677:7:256:0,-118.756	0:203:194:7405:9:342:0,-260.188	0:186:178:6771:8:303:0,-207.399	1:43:10:371:33:1239:-6.39038,0	0:74:50:1871:24:903:0,-6.82969	0:69:54:2007:15:565:0,-19.6935	0:173:169:6301:4:137:0,-95.9457	0:349:284:10521:65:2413:0,-163.189	0:94:83:3072:11:405:0,-42.1699	0:121:86:3242:35:1285:0,-28.6226	0:116:107:4025:9:323:0,-56.6374	1:66:38:1374:27:960:-3.32756,0	0:25:19:730:6:228:0,-1.97411	0:79:48:1721:31:1129:0,-5.74781	0:32:25:928:6:221:0,-6.51512	0:60:49:1768:11:390:0,-7.63938	0:53:42:1580:11:418:0,-9.16919	1:81:30:1165:51:1961:-15.4958,0	0:126:126:4740:0:0:0,-270.437
unitig_4	81047	.	CGAAA	CGAAG	32.4974	.	AB=0;ABP=0;AC=6;AF=0.2;AN=30;AO=514;CIGAR=4M1X;DP=3465;DPB=3641.6;DPRA=0.926829;EPP=61.8344;EPPR=36.207;GTI=6;LEN=1;MEANALT=1.84;MQM=5.14397;MQMR=14.2816;NS=30;NUMALT=1;ODDS=7.48223;PAIRED=0.996109;PAIREDR=0.930389;PAO=66.3333;PQA=2200.33;PQR=5347.33;PRO=172.833;QA=18746;QR=100986;RO=2830;RPL=329;RPP=90.6127;RPPR=72.9916;RPR=185;RUN=1;SAF=265;SAP=4.09181;SAR=249;SRF=1025;SRP=469.839;SRR=1805;TYPE…	GT:DP:RO:QR:AO:QA:GL	0:148:118:4211:30:1031:0,-76.1782	0:83:81:2886:0:0:0,-211.451	0:143:138:4933:4:155:0,-292.507	0:402:314:11151:86:3266:0,-233.659	0:126:68:2455:49:1828:0,-31.7592	0:23:22:787:1:34:0,-5.42329	0:28:10:340:3:97:0,-1.79965	0:160:149:5270:11:417:0,-119.986	0:68:67:2356:0:0:0,-65.1979	0:12:9:346:3:98:0,-3.35579	0:193:191:6714:2:71:0,-357.38	0:75:71:2545:3:97:0,-160.983	0:215:202:7288:9:279:0,-402.159	0:183:183:6550:0:0:0,-260.706	1:46:21:785:25:873:-1.25728,0	0:24:15:531:9:305:0,-3.67574	0:118:98:3458:19:655:0,-83.414	0:221:201:7193:5:186:0,-188.639	0:396:335:11993:61:2283:0,-310.546	0:128:91:3222:37:1339:0,-59.0952	0:117:84:3002:32:1221:0,-44.9311	0:166:166:5968:0:0:0,-154.767	1:80:14:530:46:1671:-20.4247,0	0:19:15:477:3:120:0,-3.76998	1:49:5:184:14:503:-2.09025,0	1:47:10:338:22:788:-4.59133,0	0:17:13:462:4:136:0,-2.5138	1:29:9:328:20:712:-5.70143,0	1:34:15:516:16:581:-4.43106,0	0:115:115:4167:0:0:0,-322.3
unitig_4	82211	.	A	G	1112.67	.	AB=0;ABP=0;AC=6;AF=0.2;AN=30;AO=919;CIGAR=1X;DP=4740;DPB=4740;DPRA=1.63853;EPP=70.4961;EPPR=914.094;GTI=2;LEN=1;MEANALT=1.03571;MQM=4.50707;MQMR=6.6712;NS=30;NUMALT=1;ODDS=4.2453;PAIRED=0.964091;PAIREDR=0.927225;PAO=0;PQA=0;PQR=0;PRO=0;QA=33097;QR=136009;RO=3820;RPL=482;RPP=7.7951;RPPR=999.486;RPR=437;RUN=1;SAF=321;SAP=184.311;SAR=598;SRF=2487;SRP=760.022;SRR=1333;TYPE=snp;technology.illumina=1	GT:DP:RO:QR:AO:QA:GL	0:116:104:3700:12:444:0,-36.8489	0:172:169:5943:3:98:0,-186.502	0:156:154:5556:2:70:0,-152.839	0:336:294:10388:42:1495:0,-109.137	1:238:63:2309:175:6389:-66.1997,0	0:61:48:1667:13:507:0,-15.9344	0:129:115:4060:14:517:0,-42.714	0:160:156:5477:4:132:0,-60.6669	0:95:93:3207:2:66:0,-37.8496	1:117:56:1999:61:2187:-9.19748,0	0:245:239:8636:6:225:0,-193.8	0:95:91:3273:4:145:0,-85.8907	0:315:313:11430:2:66:0,-282.138	0:175:173:6329:1:41:0,-130.079	1:94:41:1475:53:1916:-5.60338,0	0:158:109:3887:49:1785:0,-18.0666	0:182:178:6330:4:138:0,-59.1729	0:241:222:7794:19:690:0,-93.0637	0:492:422:14926:70:2497:0,-139.985	0:120:71:2521:49:1751:0,-10.4387	0:88:62:2174:26:973:0,-16.5099	0:98:97:3426:1:32:0,-36.9476	0:163:124:4383:39:1363:0,-26.8469	0:47:24:842:23:819:0,-1.70775	1:191:70:2398:121:4315:-34.3802,0	1:96:42:1445:54:1893:-3.49492,0	0:43:43:1452:0:0:0,-10.3622	0:43:33:1119:10:364:0,-7.21119	1:119:59:2185:60:2179:-3.1532,0	0:155:155:5678:0:0:0,-252.684
unitig_4	124224	.	CGTCTT	TGTCTT	1581.37	.	AB=0;ABP=0;AC=3;AF=0.1;AN=30;AO=99;CIGAR=1X5M;DP=3033;DPB=3067.17;DPRA=1.19464;EPP=4.78696;EPPR=17.6666;GTI=6;LEN=1;MEANALT=3;MQM=21.6263;MQMR=29.8566;NS=30;NUMALT=1;ODDS=13.2453;PAIRED=0.909091;PAIREDR=0.921814;PAO=61.9;PQA=1756.5;PQR=3191.17;PRO=103.233;QA=2141;QR=84667;RO=2315;RPL=53;RPP=4.08507;RPPR=11.836;RPR=46;RUN=1;SAF=51;SAP=3.20771;SAR=48;SRF=1055;SRP=42.4298;SRR=1260;TYPE=snp;technolog…	GT:DP:RO:QR:AO:QA:GL	0:9:0:0:0:0:0,0	0:95:93:3418:0:0:0,-243.529	0:3:0:0:0:0:0,-0.544886	0:213:179:6519:0:0:0,-433.035	0:146:115:4186:0:0:0,-292.407	0:104:91:3352:0:0:0,-210.343	0:134:92:3351:0:0:0,-233.457	0:146:90:3329:0:0:0,-235.01	0:126:94:3368:0:0:0,-228.26	0:155:104:3745:0:0:0,-278.062	0:135:124:4502:0:0:0,-284.415	0:62:43:1620:0:0:0,-107.415	0:161:119:4341:0:0:0,-339.233	0:110:85:3153:0:0:0,-203.7	1:120:0:0:99:2141:-167.425,0	0:119:119:4432:0:0:0,-313.509	0:127:121:4496:0:0:0,-299.814	0:103:76:2819:0:0:0,-202.249	0:201:166:6028:0:0:0,-435.691	0:111:100:3649:0:0:0,-255.043	0:107:105:3857:0:0:0,-260.356	0:20:0:0:0:0:0,0	0:95:22:788:0:0:0,-8.44486	0:17:9:320:0:0:0,-5.41974	0:88:66:2381:0:0:0,-164.48	0:102:93:3345:0:0:0,-232.892	1:2:1:28:0:0:-1.12046,0	0:77:74:2631:0:0:0,-177.766	1:11:2:67:0:0:-0.0847631,0	0:134:132:4942:0:0:0,-382.016
unitig_4	492326	.	G	A	5859.86	.	AB=0;ABP=0;AC=2;AF=0.0666667;AN=30;AO=194;CIGAR=1X;DP=2242;DPB=2242;DPRA=1.12444;EPP=14.4721;EPPR=78.0321;GTI=0;LEN=1;MEANALT=1;MQM=42;MQMR=41.9497;NS=30;NUMALT=1;ODDS=244.679;PAIRED=0.907216;PAIREDR=0.90625;PAO=0;PQA=0;PQR=0;PRO=0;QA=6903;QR=73399;RO=2048;RPL=99;RPP=3.18939;RPPR=6.1021;RPR=95;RUN=1;SAF=88;SAP=6.63688;SAR=106;SRF=1014;SRP=3.43442;SRR=1034;TYPE=snp;technology.illumina=1	GT:DP:RO:QR:AO:QA:GL	0:74:74:2706:0:0:0,-235.157	0:65:65:2290:0:0:0,-199.741	0:95:95:3428:0:0:0,-298.853	0:116:116:4203:0:0:0,-365.834	0:79:79:2914:0:0:0,-252.116	0:44:44:1591:0:0:0,-138.706	0:57:57:2025:0:0:0,-176.947	0:82:82:2881:0:0:0,-251.703	0:55:55:1966:0:0:0,-171.911	0:81:81:2882:0:0:0,-251.308	0:86:86:3085:0:0:0,-268.547	0:34:34:1231:0:0:0,-107.267	0:91:91:3325:0:0:0,-288.804	0:56:55:1997:1:23:0,-170.544	1:111:0:0:111:3979:-347.269,0	0:90:90:3284:0:0:0,-285.496	0:82:82:2985:0:0:0,-259.385	0:60:60:2167:0:0:0,-188.498	0:106:106:3775:0:0:0,-329.364	0:39:39:1391:0:0:0,-121.569	0:84:84:2988:0:0:0,-260.794	0:55:55:1953:0:0:0,-169.163	0:104:104:3749:0:0:0,-325.007	0:63:63:2187:0:0:0,-191.725	0:50:50:1788:0:0:0,-156.035	0:66:66:2307:0:0:0,-201.963	0:66:66:2251:0:0:0,-196.771	0:59:59:2075:0:0:0,-181.303	1:82:0:0:82:2901:-253.159,0	0:110:110:3975:0:0:0,-346.412
unitig_4	510287	.	C	T	4303.92	.	AB=0;ABP=0;AC=2;AF=0.0666667;AN=30;AO=147;CIGAR=1X;DP=1616;DPB=1616;DPRA=1.40095;EPP=5.50675;EPPR=40.3806;GTI=1;LEN=1;MEANALT=1;MQM=42;MQMR=40.8482;NS=30;NUMALT=1;ODDS=0.897888;PAIRED=0.945578;PAIREDR=0.903336;PAO=0;PQA=0;PQR=0;PRO=0;QA=5069;QR=52673;RO=1469;RPL=79;RPP=4.7977;RPPR=16.351;RPR=68;RUN=1;SAF=78;SAP=4.20683;SAR=69;SRF=773;SRP=11.7745;SRR=696;TYPE=snp;technology.illumina=1	GT:DP:RO:QR:AO:QA:GL	0:59:59:2111:0:0:0,-184.476	0:61:61:2150:0:0:0,-187.718	0:44:44:1564:0:0:0,-136.61	0:94:94:3339:0:0:0,-290.625	0:66:66:2414:0:0:0,-207.549	0:40:40:1411:0:0:0,-123.099	0:52:52:1876:0:0:0,-163.496	0:82:82:3002:0:0:0,-260.39	0:4:4:136:0:0:0,-1.10935	0:75:75:2752:0:0:0,-238.938	0:69:69:2498:0:0:0,-217.152	0:20:20:762:0:0:0,-65.8615	0:77:77:2747:0:0:0,-239.609	0:59:59:2112:0:0:0,-183.703	1:78:0:0:78:2654:-232.504,0	0:31:31:1075:0:0:0,-19.2398	0:60:60:2186:0:0:0,-189.951	0:49:49:1751:0:0:0,-152.772	0:7:7:223:0:0:0,-3.71132	0:24:24:873:0:0:0,-76.1069	0:81:81:2951:0:0:0,-256.516	0:34:34:1245:0:0:0,-108.424	0:84:84:2977:0:0:0,-258.956	0:41:41:1453:0:0:0,-126.885	0:37:37:1222:0:0:0,-107.626	0:60:60:2062:0:0:0,-180.653	0:5:5:179:0:0:0,-6.49527	0:33:33:1155:0:0:0,-100.626	1:69:0:0:69:2415:-210.825,0	0:121:121:4447:0:0:0,-386.223
unitig_4	855730	.	C	T	18280.2	.	AB=0;ABP=0;AC=5;AF=0.166667;AN=30;AO=571;CIGAR=1X;DP=3228;DPB=3228;DPRA=1.00271;EPP=66.2948;EPPR=309.227;GTI=0;LEN=1;MEANALT=1.16667;MQM=41.9037;MQMR=41.9424;NS=30;NUMALT=1;ODDS=318.372;PAIRED=0.915937;PAIREDR=0.919804;PAO=0;PQA=0;PQR=0;PRO=0;QA=21545;QR=99742;RO=2656;RPL=303;RPP=7.66889;RPPR=3.48122;RPR=268;RUN=1;SAF=285;SAP=3.0141;SAR=286;SRF=1426;SRP=34.4182;SRR=1230;TYPE=snp;technology.illumi…	GT:DP:RO:QR:AO:QA:GL	0:92:92:3496:0:0:0,-301.406	0:93:93:3516:0:0:0,-303.578	1:138:0:0:138:5240:-449.864,0	0:147:147:5577:0:0:0,-481.071	0:116:116:4322:0:0:0,-373.743	1:75:0:0:75:2877:-247.49,0	0:94:94:3550:0:0:0,-306.378	0:145:145:5456:0:0:0,-470.256	0:99:99:3732:0:0:0,-322.094	0:95:95:3614:0:0:0,-311.624	0:101:101:3758:0:0:0,-323.883	0:42:42:1612:0:0:0,-138.648	0:142:142:5347:0:0:0,-461.662	0:101:101:3834:0:0:0,-330.574	1:151:1:39:150:5652:-482.647,0	0:108:108:4112:0:0:0,-351.224	0:115:115:4406:0:0:0,-379.161	0:89:89:3327:0:0:0,-285.492	0:180:180:6671:0:0:0,-577.858	0:75:74:2726:1:39:0,-232.852	0:105:105:3968:0:0:0,-339.898	0:79:79:2945:0:0:0,-254.711	0:159:159:5933:0:0:0,-513.048	0:93:93:3428:0:0:0,-297.636	0:73:73:2699:0:0:0,-233.979	1:100:0:0:99:3644:-316.152,0	0:91:91:3391:0:0:0,-293.65	0:81:81:3018:0:0:0,-260.947	1:108:0:0:108:4093:-352.886,0	0:141:141:5265:0:0:0,-455.427
unitig_4	1151550	.	A	G	0.655359	.	AB=0;ABP=0;AC=3;AF=0.1;AN=30;AO=134;CIGAR=1X;DP=2660;DPB=2660;DPRA=1.05442;EPP=24.012;EPPR=76.8395;GTI=2;LEN=1;MEANALT=1;MQM=14.0299;MQMR=11.0519;NS=30;NUMALT=1;ODDS=1.81473;PAIRED=1;PAIREDR=0.918812;PAO=0;PQA=0;PQR=0;PRO=0;QA=5142;QR=93512;RO=2525;RPL=60;RPP=6.18648;RPPR=218.868;RPR=74;RUN=1;SAF=123;SAP=206.286;SAR=11;SRF=1354;SRP=31.8105;SRR=1171;TYPE=snp;technology.illumina=1	GT:DP:RO:QR:AO:QA:GL	0:70:70:2581:0:0:0,-31.8386	0:24:20:745:4:133:0,-5.0064	1:90:61:2281:29:1111:-22.3978,0	0:90:89:3375:0:0:0,-40.189	0:148:141:5247:7:267:0,-162.706	0:113:106:3965:7:269:0,-111.67	0:154:149:5589:5:184:0,-159.256	0:148:135:4893:13:511:0,-170.977	0:35:35:1267:0:0:0,-13.1528	0:36:36:1317:0:0:0,-10.282	0:57:57:2153:0:0:0,-44.1496	0:69:67:2534:2:75:0,-96.2322	0:155:155:5757:0:0:0,-167.391	0:111:111:4161:0:0:0,-130.048	1:87:61:2324:26:1016:-13.3026,0	0:66:66:2352:0:0:0,-33.4136	0:73:73:2596:0:0:0,-25.6363	0:117:117:4303:0:0:0,-152.512	0:103:103:3844:0:0:0,-82.9367	0:46:46:1717:0:0:0,-24.2527	0:114:114:4218:0:0:0,-106.557	0:106:106:3938:0:0:0,-95.3326	0:109:87:3246:22:859:0,-5.00021	0:43:42:1557:1:37:0,-29.8649	0:29:29:1063:0:0:0,-20.6762	0:121:121:4331:0:0:0,-164.868	0:103:103:3825:0:0:0,-132.585	0:39:38:1377:1:41:0,-18.4987	1:74:57:2148:17:639:-4.10638,0	0:130:130:4808:0:0:0,-252.519
unitig_4	1152336	.	T	C	373.894	.	AB=0;ABP=0;AC=5;AF=0.166667;AN=30;AO=419;CIGAR=1X;DP=1972;DPB=1972;DPRA=1.51837;EPP=4.88119;EPPR=3.75092;GTI=1;LEN=1;MEANALT=1.08333;MQM=3.73747;MQMR=11.8601;NS=30;NUMALT=1;ODDS=0.970221;PAIRED=0.761337;PAIREDR=0.890393;PAO=0;PQA=0;PQR=0;PRO=0;QA=15105;QR=54971;RO=1551;RPL=164;RPP=45.9267;RPPR=10.4711;RPR=255;RUN=1;SAF=235;SAP=16.49;SAR=184;SRF=741;SRP=9.67592;SRR=810;TYPE=snp;technology.illumina…	GT:DP:RO:QR:AO:QA:GL	0:37:37:1312:0:0:0,-18.566	0:8:8:263:0:0:0,-1.45684	0:28:28:1022:0:0:0,-12.5765	0:129:74:2541:55:1984:0,-9.26827	0:75:75:2648:0:0:0,-86.9362	0:49:49:1719:0:0:0,-71.8626	0:60:60:2101:0:0:0,-83.5901	0:121:120:4214:1:39:0,-137.06	1:41:4:138:37:1312:-14.6325,0	0:6:6:165:0:0:0,-1.08347	1:50:1:33:49:1795:-13.8639,0	0:40:39:1406:0:0:0,-89.1838	0:153:108:3873:45:1642:0,-126.493	0:135:88:3195:47:1695:0,-67.1743	1:44:2:75:42:1545:-11.522,0	0:52:52:1855:0:0:0,-26.931	0:68:68:2478:0:0:0,-33.6925	0:92:56:1963:36:1313:0,-54.6533	0:107:107:3761:0:0:0,-48.2868	0:34:34:1201:0:0:0,-17.4975	0:78:78:2775:0:0:0,-79.0333	0:32:32:1102:0:0:0,-46.9862	0:184:184:6630:0:0:0,-77.8303	0:3:3:99:0:0:0,-0.559552	1:20:3:104:17:584:-5.3236,0	0:83:72:2476:10:328:0,-77.8371	0:69:42:1438:27:938:0,-58.2771	0:1:1:26:0:0:0,-0.199362	1:55:2:70:53:1930:-14.2186,0	0:118:118:4288:0:0:0,-299.714
unitig_4	1159241	.	C	T	5.02658e-14	.	AB=0;ABP=0;AC=2;AF=0.0666667;AN=30;AO=97;CIGAR=1X;DP=2249;DPB=2249;DPRA=1.34425;EPP=4.10723;EPPR=29.4918;GTI=1;LEN=1;MEANALT=1;MQM=2.76289;MQMR=20.6566;NS=30;NUMALT=1;ODDS=46.9656;PAIRED=0.360825;PAIREDR=0.7421;PAO=0;PQA=0;PQR=0;PRO=0;QA=3631;QR=81199;RO=2152;RPL=91;RPP=164.751;RPPR=169.338;RPR=6;RUN=1;SAF=45;SAP=4.10723;SAR=52;SRF=1264;SRP=145.666;SRR=888;TYPE=snp;technology.illumina=1	GT:DP:RO:QR:AO:QA:GL	0:27:27:1018:0:0:0,-4.78084	0:36:36:1334:0:0:0,-5.05279	0:22:22:834:0:0:0,-2.1704	0:40:40:1526:0:0:0,-7.758	0:163:162:6105:1:37:0,-269.198	0:108:104:3941:4:147:0,-242.859	0:119:114:4248:5:188:0,-261.317	0:145:145:5467:0:0:0,-278.654	0:5:5:171:0:0:0,-1.19518	0:21:21:823:0:0:0,-1.8996	0:13:13:464:0:0:0,-4.17246	0:62:61:2307:1:34:0,-144.174	0:134:129:4978:5:193:0,-264.252	0:99:99:3815:0:0:0,-231.122	1:67:39:1496:28:1077:-0.190492,0	0:28:28:1062:0:0:0,-4.42613	0:23:23:908:0:0:0,-6.98424	0:140:140:5344:0:0:0,-287.638	0:66:65:2449:1:34:0,-12.3258	0:52:46:1714:6:210:0,-8.01085	0:153:136:5132:17:640:0,-293.25	0:89:89:3306:0:0:0,-197.281	0:129:129:4913:0:0:0,-206.519	0:8:7:252:1:41:0,-3.35161	0:26:26:934:0:0:0,-5.23862	0:123:123:4618:0:0:0,-240.899	0:145:144:5335:1:38:0,-277.653	0:32:24:831:8:282:0,-1.97136	1:31:12:462:19:710:-0.264368,0	0:143:143:5412:0:0:0,-289.212
unitig_4	1265155	.	TGCC	AGC	13237	.	AB=0;ABP=0;AC=4;AF=0.133333;AN=30;AO=411;CIGAR=1X1M1D1M;DP=2775;DPB=2737.25;DPRA=1.15598;EPP=3.90319;EPPR=30.9625;GTI=0;LEN=3;MEANALT=2.5;MQM=41.8443;MQMR=41.943;NS=30;NUMALT=1;ODDS=279.752;PAIRED=0.948905;PAIREDR=0.921769;PAO=25.5;PQA=370;PQR=3178;PRO=112.5;QA=15113;QR=87672;RO=2352;RPL=199;RPP=3.90319;RPPR=21.1059;RPR=212;RUN=1;SAF=229;SAP=14.6813;SAR=182;SRF=1239;SRP=17.6677;SRR=1113;TYPE=comp…	GT:DP:RO:QR:AO:QA:GL	0:73:73:2709:0:0:0,-242.963	0:59:59:2275:0:0:0,-198.516	0:132:132:4845:0:0:0,-428.38	0:142:142:5429:0:0:0,-480.948	0:123:123:4624:0:0:0,-408.349	1:60:0:0:60:2255:-197.508,0	0:77:77:2836:0:0:0,-260.521	0:104:103:3826:0:0:0,-341.83	0:87:86:3194:0:0:0,-296.281	0:84:84:3113:0:0:0,-281.697	0:100:100:3742:0:0:0,-334.633	0:36:36:1359:0:0:0,-120.507	1:111:0:0:109:3980:-351.532,0	0:69:69:2580:0:0:0,-235.07	1:138:0:0:135:4951:-445.345,0	0:89:89:3329:0:0:0,-303.471	0:88:88:3279:0:0:0,-298.981	0:68:68:2548:0:0:0,-225.973	0:183:182:6712:0:0:0,-610.596	0:65:65:2454:0:0:0,-218.192	0:99:99:3722:0:0:0,-327.943	0:71:71:2652:0:0:0,-236.994	0:123:123:4607:0:0:0,-403.734	0:56:56:2059:0:0:0,-189.969	0:75:75:2759:0:0:0,-249.759	0:87:87:3213:0:0:0,-287.351	0:82:81:2975:0:0:0,-261.751	0:71:71:2631:0:0:0,-236.898	1:110:0:0:107:3927:-344.722,0	0:113:113:4200:0:0:0,-382.393
unitig_4	1269852	.	C	G	12987.7	.	AB=0;ABP=0;AC=4;AF=0.133333;AN=30;AO=420;CIGAR=1X;DP=3044;DPB=3044;DPRA=1.04327;EPP=22.8844;EPPR=204.22;GTI=0;LEN=1;MEANALT=1.25;MQM=41.4143;MQMR=41.9386;NS=30;NUMALT=1;ODDS=345.801;PAIRED=0.92619;PAIREDR=0.92337;PAO=0;PQA=0;PQR=0;PRO=0;QA=15217;QR=93507;RO=2623;RPL=186;RPP=14.9224;RPPR=58.5439;RPR=234;RUN=1;SAF=191;SAP=10.476;SAR=229;SRF=1123;SRP=120.673;SRR=1500;TYPE=snp;technology.illumina=1	GT:DP:RO:QR:AO:QA:GL	0:76:76:2675:0:0:0,-232.131	0:81:81:2930:0:0:0,-254.74	0:107:107:3872:0:0:0,-337.093	0:174:174:6280:0:0:0,-546.551	0:95:95:3368:0:0:0,-293.649	1:78:0:0:77:2793:-242.489,0	0:91:91:3199:0:0:0,-279.448	0:114:114:4045:0:0:0,-352.432	0:90:90:3212:0:0:0,-280.187	0:91:91:3226:0:0:0,-281.388	0:119:119:4246:0:0:0,-369.847	0:47:47:1703:0:0:0,-148.331	0:105:105:3830:0:0:0,-333.144	1:97:0:0:97:3555:-304.583,0	1:116:0:0:116:4226:-365.475,0	0:101:101:3587:0:0:0,-312.916	0:125:125:4407:0:0:0,-384.966	0:77:77:2781:0:0:0,-242.306	0:187:187:6647:0:0:0,-579.673	0:65:65:2327:0:0:0,-203.008	0:121:121:4408:0:0:0,-382.453	0:75:75:2675:0:0:0,-233.031	0:131:131:4589:0:0:0,-399.777	0:70:70:2475:0:0:0,-215.567	0:76:76:2664:0:0:0,-233.154	0:91:91:3210:0:0:0,-277.206	0:93:93:3251:0:0:0,-282.761	0:78:78:2737:0:0:0,-239.714	1:130:0:0:130:4643:-403.157,0	0:143:143:5163:0:0:0,-449.166
unitig_4	1274042	.	G	A	11138.1	.	AB=0;ABP=0;AC=4;AF=0.133333;AN=30;AO=351;CIGAR=1X;DP=2306;DPB=2306;DPRA=1.00208;EPP=6.28297;EPPR=3.94442;GTI=0;LEN=1;MEANALT=1;MQM=41.9373;MQMR=41.9371;NS=30;NUMALT=1;ODDS=233.922;PAIRED=0.871795;PAIREDR=0.885934;PAO=0;PQA=0;PQR=0;PRO=0;QA=13129;QR=72131;RO=1955;RPL=167;RPP=4.79821;RPPR=205.528;RPR=184;RUN=1;SAF=185;SAP=5.24364;SAR=166;SRF=898;SRP=31.0906;SRR=1057;TYPE=snp;technology.illumina=1	GT:DP:RO:QR:AO:QA:GL	0:79:79:2968:0:0:0,-256.509	0:46:46:1709:0:0:0,-148.156	0:49:49:1809:0:0:0,-156.877	0:118:118:4316:0:0:0,-375.106	0:78:78:2855:0:0:0,-247.878	1:48:0:0:48:1799:-155.733,0	0:58:58:2118:0:0:0,-184.001	0:88:88:3256:0:0:0,-281.814	0:73:73:2697:0:0:0,-234.041	0:91:91:3402:0:0:0,-293.206	0:102:102:3798:0:0:0,-328.328	0:35:35:1310:0:0:0,-113.451	0:77:77:2872:0:0:0,-248.579	1:79:0:0:79:2917:-252.047,0	1:112:0:0:112:4226:-364.906,0	0:61:61:2227:0:0:0,-193.563	0:78:78:2953:0:0:0,-254.993	0:51:51:1845:0:0:0,-160.794	0:135:135:4944:0:0:0,-429.012	0:36:34:1257:2:75:0,-101.794	0:85:85:3196:0:0:0,-274.684	0:45:45:1682:0:0:0,-145.63	0:98:98:3669:0:0:0,-317.087	0:51:51:1878:0:0:0,-162.503	0:65:65:2381:0:0:0,-206.437	0:89:89:3228:0:0:0,-280.228	0:79:79:2833:0:0:0,-246.408	0:72:72:2565:0:0:0,-222.509	1:110:0:0:110:4112:-355.992,0	0:118:118:4363:0:0:0,-378.004
unitig_4	1274647	.	C	G	3649.43	.	AB=0;ABP=0;AC=4;AF=0.133333;AN=30;AO=122;CIGAR=1X;DP=1004;DPB=1004;DPRA=0.899093;EPP=31.4886;EPPR=124.347;GTI=0;LEN=1;MEANALT=1;MQM=41.7951;MQMR=38.4807;NS=30;NUMALT=1;ODDS=40.3201;PAIRED=0.92623;PAIREDR=0.865079;PAO=0;PQA=0;PQR=0;PRO=0;QA=4495;QR=32487;RO=882;RPL=41;RPP=31.4886;RPPR=166.89;RPR=81;RUN=1;SAF=92;SAP=71.4295;SAR=30;SRF=708;SRP=705.061;SRR=174;TYPE=snp;technology.illumina=1	GT:DP:RO:QR:AO:QA:GL	0:28:28:1009:0:0:0,-88.0699	0:11:11:401:0:0:0,-35.0928	0:39:39:1452:0:0:0,-65.25	0:43:43:1589:0:0:0,-138.019	0:37:37:1375:0:0:0,-70.1129	1:14:0:0:14:499:-43.9595,0	0:25:25:914:0:0:0,-79.6312	0:34:34:1238:0:0:0,-108.027	0:35:35:1281:0:0:0,-111.569	0:30:30:1115:0:0:0,-96.7867	0:47:47:1729:0:0:0,-150.225	0:14:14:525:0:0:0,-45.7194	0:50:50:1873:0:0:0,-162.118	1:32:0:0:32:1196:-103.729,0	1:49:0:0:49:1807:-156.992,0	0:31:31:1152:0:0:0,-99.7674	0:36:36:1314:0:0:0,-114.504	0:24:24:886:0:0:0,-77.0363	0:47:47:1736:0:0:0,-150.792	0:7:7:263:0:0:0,-14.8704	0:41:41:1565:0:0:0,-74.6233	0:30:30:1137:0:0:0,-95.8635	0:52:52:1945:0:0:0,-168.179	0:19:19:685:0:0:0,-60.0057	0:27:27:975:0:0:0,-85.0775	0:29:29:1000:0:0:0,-88.0052	0:22:22:817:0:0:0,-41.5311	0:27:27:980:0:0:0,-85.4719	1:27:0:0:27:993:-85.212,0	0:97:97:3531:0:0:0,-307.387
unitig_4	1279349	.	C	T	10435.1	.	AB=0;ABP=0;AC=4;AF=0.133333;AN=30;AO=338;CIGAR=1X;DP=2662;DPB=2662;DPRA=0.945353;EPP=8.04709;EPPR=247.949;GTI=0;LEN=1;MEANALT=1;MQM=42;MQMR=41.9182;NS=30;NUMALT=1;ODDS=280.708;PAIRED=0.914201;PAIREDR=0.899742;PAO=0;PQA=0;PQR=0;PRO=0;QA=12159;QR=82473;RO=2324;RPL=153;RPP=9.58896;RPPR=14.731;RPR=185;RUN=1;SAF=194;SAP=19.0715;SAR=144;SRF=1274;SRP=49.8932;SRR=1050;TYPE=snp;technology.illumina=1	GT:DP:RO:QR:AO:QA:GL	0:56:56:2049:0:0:0,-178.545	0:71:71:2536:0:0:0,-221.649	0:63:63:2208:0:0:0,-193.188	0:152:152:5418:0:0:0,-473.445	0:103:103:3715:0:0:0,-323.525	1:70:0:0:70:2547:-221.246,0	0:92:92:3232:0:0:0,-282.493	0:102:102:3704:0:0:0,-321.375	0:89:89:3129:0:0:0,-271.493	0:72:72:2566:0:0:0,-224.029	0:83:83:2939:0:0:0,-256.472	0:36:36:1323:0:0:0,-114.904	0:117:117:4203:0:0:0,-366.462	1:82:0:0:82:2955:-257.323,0	1:94:0:0:94:3361:-292.993,0	0:87:87:3101:0:0:0,-268.155	0:106:106:3751:0:0:0,-327.931	0:62:62:2196:0:0:0,-192.266	0:183:183:6519:0:0:0,-568.783	0:48:48:1694:0:0:0,-148.665	0:112:112:4009:0:0:0,-349.594	0:66:66:2336:0:0:0,-203.479	0:105:105:3603:0:0:0,-314.157	0:82:82:2938:0:0:0,-254.487	0:78:78:2728:0:0:0,-238.931	0:82:82:2848:0:0:0,-249.249	0:76:76:2552:0:0:0,-224.221	0:77:77:2645:0:0:0,-230.52	1:92:0:0:92:3296:-287.62,0	0:124:124:4531:0:0:0,-392.528
unitig_4	1282797	.	A	G	9563.1	.	AB=0;ABP=0;AC=4;AF=0.133333;AN=30;AO=310;CIGAR=1X;DP=2465;DPB=2465;DPRA=1.07143;EPP=7.74551;EPPR=3.64008;GTI=0;LEN=1;MEANALT=1;MQM=41.8032;MQMR=41.9722;NS=30;NUMALT=1;ODDS=243.704;PAIRED=0.9;PAIREDR=0.906729;PAO=0;PQA=0;PQR=0;PRO=0;QA=11206;QR=77326;RO=2155;RPL=149;RPP=4.01898;RPPR=18.7547;RPR=161;RUN=1;SAF=185;SAP=28.2274;SAR=125;SRF=1325;SRP=249.908;SRR=830;TYPE=snp;technology.illumina=1	GT:DP:RO:QR:AO:QA:GL	0:67:67:2370:0:0:0,-207.214	0:71:71:2549:0:0:0,-221.247	0:64:64:2321:0:0:0,-202.099	0:146:146:5203:0:0:0,-454.468	0:91:91:3264:0:0:0,-284.867	1:49:0:0:49:1765:-154.194,0	0:74:74:2670:0:0:0,-232.502	0:99:99:3527:0:0:0,-308.026	0:63:63:2260:0:0:0,-197.074	0:91:91:3249:0:0:0,-283.864	0:80:80:2827:0:0:0,-246.501	0:32:32:1137:0:0:0,-99.4761	0:109:109:3948:0:0:0,-343.72	1:67:0:0:67:2381:-207.663,0	1:101:0:0:101:3658:-318.71,0	0:87:87:3182:0:0:0,-276.203	0:111:111:4083:0:0:0,-354.493	0:83:83:3006:0:0:0,-261.71	0:157:157:5677:0:0:0,-494.79	0:31:31:1131:0:0:0,-98.7379	0:73:73:2615:0:0:0,-228.588	0:58:58:2012:0:0:0,-176.589	0:107:107:3832:0:0:0,-333.561	0:57:57:2038:0:0:0,-177.99	0:66:66:2345:0:0:0,-204.756	0:81:81:2875:0:0:0,-250.95	0:78:78:2778:0:0:0,-243.061	0:54:54:1845:0:0:0,-161.903	1:92:0:0:92:3371:-291.745,0	0:126:125:4582:1:31:0,-397.043
unitig_4	1284705	.	A	G	11903.9	.	AB=0;ABP=0;AC=4;AF=0.133333;AN=30;AO=375;CIGAR=1X;DP=2621;DPB=2621;DPRA=1.10102;EPP=3.98891;EPPR=3.52197;GTI=0;LEN=1;MEANALT=1;MQM=41.8933;MQMR=41.9964;NS=30;NUMALT=1;ODDS=312.129;PAIRED=0.885333;PAIREDR=0.859243;PAO=0;PQA=0;PQR=0;PRO=0;QA=14032;QR=82903;RO=2245;RPL=171;RPP=9.31626;RPPR=77.2263;RPR=204;RUN=1;SAF=194;SAP=3.98891;SAR=181;SRF=1155;SRP=7.09692;SRR=1090;TYPE=snp;technology.illumina=1	GT:DP:RO:QR:AO:QA:GL	0:57:57:2122:0:0:0,-183.364	0:68:68:2503:0:0:0,-217.026	0:106:106:3953:0:0:0,-341.685	0:136:136:5061:0:0:0,-437.188	0:87:87:3197:0:0:0,-277.365	1:60:0:0:60:2275:-196.155,0	0:70:70:2591:0:0:0,-224.723	0:112:112:4160:0:0:0,-359.336	0:81:81:3008:0:0:0,-260.221	0:73:73:2681:0:0:0,-232.547	0:115:115:4138:0:0:0,-358.933	0:41:41:1550:0:0:0,-133.712	0:112:112:4251:0:0:0,-365.881	1:102:0:0:102:3855:-332.405,0	1:99:1:41:98:3641:-311.204,0	0:81:81:3047:0:0:0,-263.124	0:98:97:3502:1:26:0,-302.135	0:75:75:2796:0:0:0,-241.673	0:141:141:5272:0:0:0,-456.101	0:45:45:1654:0:0:0,-143.566	0:113:113:4194:0:0:0,-363.033	0:52:52:1947:0:0:0,-168.356	0:119:119:4347:0:0:0,-376.971	0:62:62:2214:0:0:0,-192.721	0:66:65:2348:0:0:0,-203.911	0:79:79:2859:0:0:0,-248.143	0:69:69:2538:0:0:0,-220.1	0:61:61:2138:0:0:0,-186.786	1:114:0:0:114:4235:-364.586,0	0:127:127:4791:0:0:0,-413.327
unitig_4	1284792	.	C	T	14687.4	.	AB=0;ABP=0;AC=4;AF=0.133333;AN=30;AO=458;CIGAR=1X;DP=3280;DPB=3280;DPRA=1.0576;EPP=8.49113;EPPR=52.6541;GTI=0;LEN=1;MEANALT=1;MQM=41.8734;MQMR=41.9706;NS=30;NUMALT=1;ODDS=425.482;PAIRED=0.919214;PAIREDR=0.863218;PAO=0;PQA=0;PQR=0;PRO=0;QA=17263;QR=106055;RO=2822;RPL=243;RPP=6.72741;RPPR=6.56838;RPR=215;RUN=1;SAF=215;SAP=6.72741;SAR=243;SRF=1331;SRP=22.709;SRR=1491;TYPE=snp;technology.illumina=1	GT:DP:RO:QR:AO:QA:GL	0:90:90:3351:0:0:0,-288.188	0:94:94:3527:0:0:0,-304.378	0:121:121:4552:0:0:0,-393.224	0:176:176:6706:0:0:0,-577.351	0:132:132:4983:0:0:0,-428.284	1:105:1:37:104:3917:-334.959,0	0:91:91:3409:0:0:0,-294.526	0:102:102:3837:0:0:0,-331.19	0:106:106:3991:0:0:0,-344.209	0:110:110:4110:0:0:0,-355.115	0:125:125:4654:0:0:0,-402.496	0:55:55:2105:0:0:0,-181.406	0:117:117:4459:0:0:0,-383.79	1:112:0:0:112:4235:-364.035,0	1:120:0:0:120:4565:-392.034,0	0:84:84:3154:0:0:0,-272.366	0:116:116:4388:0:0:0,-378.351	0:103:103:3904:0:0:0,-336.607	0:190:190:7131:0:0:0,-615.19	0:61:61:2311:0:0:0,-199.566	0:114:114:4291:0:0:0,-370.402	0:87:87:3284:0:0:0,-282.405	0:137:137:5143:0:0:0,-444.116	0:102:102:3760:0:0:0,-326.109	0:99:99:3643:0:0:0,-315.945	0:90:90:3348:0:0:0,-289.365	0:96:96:3577:0:0:0,-309.523	0:88:88:3237:0:0:0,-279.486	1:122:0:0:122:4546:-392.203,0	0:135:135:5163:0:0:0,-444.396
unitig_4	1285184	.	G	A	11798.4	.	AB=0;ABP=0;AC=4;AF=0.133333;AN=30;AO=414;CIGAR=1X;DP=3212;DPB=3212;DPRA=0.897907;EPP=8.38128;EPPR=13.8164;GTI=0;LEN=1;MEANALT=1;MQM=41.7874;MQMR=41.9732;NS=30;NUMALT=1;ODDS=352.064;PAIRED=0.92029;PAIREDR=0.904217;PAO=0;PQA=0;PQR=0;PRO=0;QA=13778;QR=104161;RO=2798;RPL=232;RPP=16.1231;RPPR=37.8904;RPR=182;RUN=1;SAF=181;SAP=17.1931;SAR=233;SRF=1267;SRP=57.1;SRR=1531;TYPE=snp;technology.illumina=1	GT:DP:RO:QR:AO:QA:GL	0:97:97:3583:0:0:0,-310.511	0:81:81:3045:0:0:0,-262.749	0:130:130:4815:0:0:0,-416.938	0:141:141:5344:0:0:0,-460.297	0:114:114:4185:0:0:0,-362.718	1:77:0:0:77:2556:-223.079,0	0:88:88:3353:0:0:0,-288.691	0:119:119:4435:0:0:0,-382.905	0:88:88:3277:0:0:0,-283.017	0:103:103:3842:0:0:0,-332.306	0:133:133:4849:0:0:0,-420.391	0:44:44:1705:0:0:0,-146.416	0:105:105:3976:0:0:0,-342.916	1:86:0:0:86:2905:-252.705,0	1:119:1:32:118:4079:-352.637,0	0:99:99:3706:0:0:0,-320.246	0:106:106:3963:0:0:0,-342.471	0:85:85:3226:0:0:0,-278.188	0:201:201:7497:0:0:0,-647.705	0:75:74:2767:1:36:0,-238.802	0:129:129:4862:0:0:0,-417.253	0:97:97:3598:0:0:0,-309.314	0:149:149:5569:0:0:0,-481.283	0:80:80:2934:0:0:0,-254.682	0:90:90:3302:0:0:0,-286.289	0:107:107:3986:0:0:0,-344.536	0:107:107:3864:0:0:0,-335.502	0:86:86:3042:0:0:0,-264.848	1:132:0:0:132:4202:-367.799,0	0:144:144:5404:0:0:0,-467.364
unitig_4	1286454	.	C	T	11176.3	.	AB=0;ABP=0;AC=4;AF=0.133333;AN=30;AO=352;CIGAR=1X;DP=2438;DPB=2438;DPRA=1.09684;EPP=13.8923;EPPR=34.9054;GTI=0;LEN=1;MEANALT=1;MQM=41.9176;MQMR=41.9549;NS=30;NUMALT=1;ODDS=267.903;PAIRED=0.892045;PAIREDR=0.893525;PAO=0;PQA=0;PQR=0;PRO=0;QA=13100;QR=76404;RO=2085;RPL=167;RPP=5.00904;RPPR=14.4925;RPR=185;RUN=1;SAF=194;SAP=11.0053;SAR=158;SRF=1172;SRP=72.8734;SRR=913;TYPE=snp;technology.illumina=1	GT:DP:RO:QR:AO:QA:GL	0:71:71:2589:0:0:0,-225.144	0:62:62:2310:0:0:0,-200.106	0:103:103:3818:0:0:0,-331.227	0:114:114:4161:0:0:0,-361.422	0:86:86:3203:0:0:0,-277.543	1:42:0:0:42:1514:-131.146,0	0:62:62:2267:0:0:0,-196.724	0:97:97:3546:0:0:0,-307.928	0:66:66:2374:0:0:0,-206.875	0:75:75:2708:0:0:0,-234.477	0:94:94:3509:0:0:0,-303.432	0:36:36:1319:0:0:0,-114.97	0:104:104:3862:0:0:0,-333.004	1:81:0:0:81:3019:-261.178,0	1:125:0:0:125:4703:-406.013,0	0:85:85:3117:0:0:0,-268.001	0:102:102:3741:0:0:0,-324.294	0:62:62:2272:0:0:0,-197.618	0:136:136:5009:0:0:0,-434.474	0:48:48:1737:0:0:0,-151.557	0:101:101:3691:0:0:0,-319.665	0:53:53:1968:0:0:0,-170.488	0:116:116:4267:0:0:0,-369.682	0:77:77:2748:0:0:0,-239.526	0:60:60:2156:0:0:0,-186.635	0:53:52:1864:0:0:0,-162.122	0:69:69:2480:0:0:0,-215.848	0:51:51:1868:0:0:0,-162.49	1:104:0:0:104:3864:-334.662,0	0:103:103:3820:0:0:0,-330.855
unitig_4	1287931	.	G	A	9411.61	.	AB=0;ABP=0;AC=4;AF=0.133333;AN=30;AO=303;CIGAR=1X;DP=1973;DPB=1973;DPRA=1.05215;EPP=23.1412;EPPR=25.3378;GTI=0;LEN=1;MEANALT=1;MQM=41.9802;MQMR=41.6075;NS=30;NUMALT=1;ODDS=203.687;PAIRED=0.914191;PAIREDR=0.880767;PAO=0;PQA=0;PQR=0;PRO=0;QA=11062;QR=60000;RO=1669;RPL=163;RPP=6.80142;RPPR=32.6758;RPR=140;RUN=1;SAF=161;SAP=5.59743;SAR=142;SRF=974;SRP=104.286;SRR=695;TYPE=snp;technology.illumina=1	GT:DP:RO:QR:AO:QA:GL	0:58:58:2118:0:0:0,-183.91	0:52:52:1840:0:0:0,-160.083	0:78:78:2819:0:0:0,-244.857	0:96:96:3436:0:0:0,-298.287	0:68:68:2478:0:0:0,-179.2	1:39:0:0:39:1411:-123.034,0	0:65:65:2335:0:0:0,-203.404	0:64:64:2214:0:0:0,-192.912	0:62:62:2235:0:0:0,-194.327	0:51:51:1783:0:0:0,-155.557	0:71:71:2479:0:0:0,-215.817	0:27:27:1033:0:0:0,-88.9306	0:86:86:3224:0:0:0,-278.882	1:67:0:0:67:2447:-212.646,0	1:110:0:0:110:4099:-354.421,0	0:77:77:2795:0:0:0,-243.1	0:70:70:2565:0:0:0,-222.275	0:43:43:1576:0:0:0,-137.016	0:105:104:3726:0:0:0,-323.83	0:37:37:1309:0:0:0,-114.006	0:69:69:2520:0:0:0,-218.443	0:52:52:1878:0:0:0,-162.552	0:99:99:3548:0:0:0,-308.062	0:41:40:1378:1:26:0,-118.233	0:41:41:1481:0:0:0,-128.725	0:57:57:1956:0:0:0,-170.713	0:50:50:1802:0:0:0,-156.956	0:44:44:1552:0:0:0,-135.665	1:86:0:0:86:3079:-267.657,0	0:108:108:3920:0:0:0,-340.541
unitig_4	1288215	.	A	G	11507.4	.	AB=0;ABP=0;AC=4;AF=0.133333;AN=30;AO=363;CIGAR=1X;DP=2642;DPB=2642;DPRA=1.04024;EPP=16.2246;EPPR=84.8088;GTI=0;LEN=1;MEANALT=1;MQM=41.8815;MQMR=41.8534;NS=30;NUMALT=1;ODDS=308.592;PAIRED=0.887052;PAIREDR=0.881527;PAO=0;PQA=0;PQR=0;PRO=0;QA=13550;QR=84324;RO=2279;RPL=185;RPP=3.30342;RPPR=38.5018;RPR=178;RUN=1;SAF=200;SAP=11.1997;SAR=163;SRF=1294;SRP=93.9863;SRR=985;TYPE=snp;technology.illumina=1	GT:DP:RO:QR:AO:QA:GL	0:86:86:3186:0:0:0,-276.14	0:70:70:2609:0:0:0,-225.756	0:103:103:3850:0:0:0,-332.974	0:150:150:5593:0:0:0,-483.681	0:103:103:3856:0:0:0,-316.541	1:56:0:0:56:2034:-176.838,0	0:62:62:2287:0:0:0,-198.506	0:93:92:3338:1:41:0,-286.072	0:76:76:2741:0:0:0,-238.665	0:64:64:2403:0:0:0,-207.509	0:108:108:3975:0:0:0,-344.623	0:40:40:1509:0:0:0,-130.473	0:121:121:4542:0:0:0,-392.308	1:99:0:0:99:3716:-320.733,0	1:121:0:0:121:4556:-393.151,0	0:90:90:3374:0:0:0,-289.419	0:94:94:3504:0:0:0,-303.107	0:72:72:2719:0:0:0,-234.783	0:153:153:5608:0:0:0,-486.722	0:52:52:1907:0:0:0,-165.645	0:88:88:3287:0:0:0,-284.421	0:63:63:2336:0:0:0,-202.179	0:127:127:4695:0:0:0,-404.91	0:56:56:2089:0:0:0,-180.862	0:71:71:2576:0:0:0,-224.312	0:76:76:2764:0:0:0,-240.076	0:75:75:2718:0:0:0,-236.337	0:65:65:2384:0:0:0,-206.459	1:86:0:0:86:3203:-275.001,0	0:122:122:4474:0:0:0,-388.649
unitig_4	1288249	.	G	C	14278.4	.	AB=0;ABP=0;AC=5;AF=0.166667;AN=30;AO=455;CIGAR=1X;DP=2628;DPB=2628;DPRA=1.04694;EPP=4.73316;EPPR=9.09282;GTI=0;LEN=1;MEANALT=1;MQM=41.2725;MQMR=41.9549;NS=30;NUMALT=1;ODDS=312.705;PAIRED=0.898901;PAIREDR=0.896869;PAO=0;PQA=0;PQR=0;PRO=0;QA=16860;QR=79715;RO=2172;RPL=224;RPP=3.24415;RPPR=50.5228;RPR=231;RUN=1;SAF=258;SAP=20.7686;SAR=197;SRF=1250;SRP=110.568;SRR=922;TYPE=snp;technology.illumina=1	GT:DP:RO:QR:AO:QA:GL	0:75:75:2736:0:0:0,-237.772	0:75:75:2751:0:0:0,-238.768	0:98:98:3630:0:0:0,-314.935	0:150:149:5538:0:0:0,-479.311	1:93:0:0:93:3447:-281.789,0	1:60:0:0:60:2282:-196.91,0	0:58:58:2134:0:0:0,-185.278	0:89:89:3269:0:0:0,-283.354	0:76:76:2756:0:0:0,-239.314	0:79:79:2965:0:0:0,-256.267	0:95:95:3489:0:0:0,-302.893	0:42:42:1530:0:0:0,-133.141	0:114:114:4198:0:0:0,-363.848	1:91:0:0:91:3381:-292.646,0	1:124:0:0:124:4557:-395.51,0	0:81:81:3011:0:0:0,-257.494	0:100:100:3685:0:0:0,-319.387	0:65:65:2424:0:0:0,-209.793	0:140:140:5175:0:0:0,-448.84	0:49:49:1786:0:0:0,-155.505	0:96:96:3593:0:0:0,-310.864	0:62:62:2267:0:0:0,-197.083	0:137:137:4942:0:0:0,-428.05	0:71:71:2564:0:0:0,-223.604	0:63:63:2297:0:0:0,-199.495	0:81:81:2962:0:0:0,-257.055	0:83:83:2942:0:0:0,-256.362	0:76:76:2743:0:0:0,-238.663	1:87:0:0:87:3193:-276.872,0	0:118:118:4328:0:0:0,-376.14
unitig_4	1296147	.	C	T	9217.36	.	AB=0;ABP=0;AC=3;AF=0.1;AN=30;AO=300;CIGAR=1X;DP=2979;DPB=2979;DPRA=1.00784;EPP=21.1059;EPPR=109.816;GTI=0;LEN=1;MEANALT=1;MQM=41.9367;MQMR=41.956;NS=30;NUMALT=1;ODDS=323.832;PAIRED=0.95;PAIREDR=0.911161;PAO=0;PQA=0;PQR=0;PRO=0;QA=10775;QR=98518;RO=2679;RPL=134;RPP=10.4223;RPPR=5.46222;RPR=166;RUN=1;SAF=159;SAP=5.35549;SAR=141;SRF=1404;SRP=16.4987;SRR=1275;TYPE=snp;technology.illumina=1	GT:DP:RO:QR:AO:QA:GL	0:80:80:2937:0:0:0,-254.369	0:66:66:2407:0:0:0,-209.355	0:102:102:3775:0:0:0,-327.562	0:160:160:5978:0:0:0,-517.229	0:107:107:3978:0:0:0,-343.538	1:63:0:0:63:2292:-199.33,0	0:82:82:3022:0:0:0,-262.068	0:94:94:3400:0:0:0,-295.012	0:101:101:3655:0:0:0,-317.029	0:106:106:3987:0:0:0,-344.34	0:127:127:4657:0:0:0,-402.092	0:41:41:1546:0:0:0,-133.626	0:109:109:4048:0:0:0,-350.474	0:98:98:3695:0:0:0,-319.132	1:137:0:0:137:4934:-427.592,0	0:97:97:3517:0:0:0,-305.986	0:120:120:4449:0:0:0,-385.162	0:111:111:4130:0:0:0,-357.347	0:183:183:6741:0:0:0,-584.043	0:65:65:2362:0:0:0,-205.64	0:111:111:4041:0:0:0,-348.026	0:53:53:1962:0:0:0,-170.006	0:136:136:5010:0:0:0,-433.909	0:62:62:2262:0:0:0,-195.384	0:84:84:3017:0:0:0,-262.473	0:89:89:3184:0:0:0,-277.232	0:81:81:2880:0:0:0,-251.286	0:82:82:2908:0:0:0,-253.174	1:100:0:0:100:3549:-309.269,0	0:132:132:4970:0:0:0,-427.718
unitig_4	1420317	.	G	A	24275.1	.	AB=0;ABP=0;AC=10;AF=0.333333;AN=30;AO=819;CIGAR=1X;DP=2247;DPB=2247;DPRA=1.14706;EPP=4.94315;EPPR=3.96137;GTI=0;LEN=1;MEANALT=1;MQM=39.4249;MQMR=40.705;NS=30;NUMALT=1;ODDS=216.207;PAIRED=0.81685;PAIREDR=0.758234;PAO=0;PQA=0;PQR=0;PRO=0;QA=29732;QR=52757;RO=1427;RPL=409;RPP=3.01295;RPPR=6.37175;RPR=410;RUN=1;SAF=374;SAP=16.3759;SAR=445;SRF=631;SRP=44.4387;SRR=796;TYPE=snp;technology.illumina=1	GT:DP:RO:QR:AO:QA:GL	0:75:75:2787:0:0:0,-239.446	0:49:49:1857:0:0:0,-151.053	0:60:60:2197:0:0:0,-179.678	0:128:128:4723:0:0:0,-409.771	1:77:0:0:77:2783:-241.032,0	1:69:0:0:69:2537:-220.157,0	1:63:0:0:63:2250:-150.851,0	0:81:81:3024:0:0:0,-261.4	0:72:72:2707:0:0:0,-227.754	0:58:58:2088:0:0:0,-158.643	0:64:64:2380:0:0:0,-192.056	0:30:30:1103:0:0:0,-96.1886	1:101:0:0:101:3682:-253.352,0	0:61:61:2297:0:0:0,-192.567	1:93:0:0:93:3416:-288.402,0	0:78:78:2899:0:0:0,-251.192	1:91:0:0:91:3379:-292.306,0	0:62:61:2306:0:0:0,-198.762	0:133:133:4921:0:0:0,-426.177	0:36:36:1275:0:0:0,-104.909	0:80:80:2936:0:0:0,-238.738	1:58:0:0:58:2102:-182.491,0	1:130:0:0:130:4692:-407.413,0	0:65:65:2421:0:0:0,-209.402	1:57:0:0:57:2011:-175.413,0	0:72:72:2629:0:0:0,-226.228	0:59:59:2112:0:0:0,-184.178	0:47:47:1688:0:0:0,-141.414	1:80:0:0:80:2880:-236.469,0	0:118:118:4407:0:0:0,-378.479
unitig_4	1426213	.	C	T	7420.58	.	AB=0;ABP=0;AC=2;AF=0.0666667;AN=30;AO=237;CIGAR=1X;DP=3421;DPB=3421;DPRA=1.04209;EPP=6.3179;EPPR=26.8665;GTI=0;LEN=1;MEANALT=1;MQM=41.9409;MQMR=41.9868;NS=30;NUMALT=1;ODDS=457.049;PAIRED=0.898734;PAIREDR=0.886585;PAO=0;PQA=0;PQR=0;PRO=0;QA=8715;QR=119092;RO=3183;RPL=131;RPP=8.73676;RPPR=3.84601;RPR=106;RUN=1;SAF=98;SAP=18.4122;SAR=139;SRF=1197;SRP=427.7;SRR=1986;TYPE=snp;technology.illumina=1	GT:DP:RO:QR:AO:QA:GL	0:93:93:3396:0:0:0,-294.196	0:79:79:3008:0:0:0,-258.819	0:111:111:4118:0:0:0,-356.316	0:185:185:6895:0:0:0,-594.579	0:112:112:4196:0:0:0,-362.105	0:95:95:3581:0:0:0,-308.78	0:107:107:3999:0:0:0,-344.812	0:136:136:5063:0:0:0,-437.251	0:113:113:4154:0:0:0,-359.058	0:118:118:4445:0:0:0,-383.542	0:132:132:4875:0:0:0,-421.766	0:57:57:2208:0:0:0,-189.597	0:118:118:4460:0:0:0,-383.684	0:122:122:4674:0:0:0,-402.084	1:122:0:0:122:4571:-394.578,0	0:124:124:4669:0:0:0,-401.662	0:115:115:4260:0:0:0,-368.299	0:88:88:3311:0:0:0,-284.425	0:213:213:7987:0:0:0,-689.339	0:102:102:3865:0:0:0,-333.219	0:118:118:4403:0:0:0,-380.284	0:74:74:2795:0:0:0,-241.362	0:155:155:5808:0:0:0,-501.179	0:81:81:2991:0:0:0,-258.963	0:101:101:3694:0:0:0,-320.303	0:95:95:3498:0:0:0,-302.94	0:109:109:4013:0:0:0,-347.265	0:78:77:2907:0:0:0,-250.186	1:115:0:0:115:4144:-360.342,0	0:153:153:5819:0:0:0,-501.176
unitig_4	1428989	.	G	A	7085.5	.	AB=0;ABP=0;AC=2;AF=0.0666667;AN=30;AO=227;CIGAR=1X;DP=3155;DPB=3155;DPRA=1.00038;EPP=9.98388;EPPR=20.5986;GTI=0;LEN=1;MEANALT=1;MQM=41.8326;MQMR=41.96;NS=30;NUMALT=1;ODDS=414.886;PAIRED=0.885463;PAIREDR=0.932377;PAO=0;PQA=0;PQR=0;PRO=0;QA=8452;QR=107891;RO=2928;RPL=126;RPP=8.98902;RPPR=8.75343;RPR=101;RUN=1;SAF=111;SAP=3.24945;SAR=116;SRF=1343;SRP=46.4427;SRR=1585;TYPE=snp;technology.illumina=1	GT:DP:RO:QR:AO:QA:GL	0:100:100:3623:0:0:0,-313.659	0:95:95:3557:0:0:0,-306.108	0:143:143:5247:0:0:0,-453.907	0:141:141:5201:0:0:0,-451.546	0:104:103:3829:1:34:0,-326.349	0:86:86:3178:0:0:0,-275.922	0:83:83:3043:0:0:0,-264.094	0:96:96:3472:0:0:0,-302.462	0:92:92:3369:0:0:0,-292.57	0:91:91:3391:0:0:0,-292.238	0:113:113:4245:0:0:0,-366.658	0:54:54:2001:0:0:0,-173.716	0:115:115:4281:0:0:0,-370.608	0:90:89:3330:1:36:0,-284.285	1:112:0:0:112:4161:-359.911,0	0:108:107:3954:1:21:0,-340.593	0:133:133:4909:0:0:0,-425.62	0:97:97:3569:0:0:0,-309.914	0:173:173:6374:0:0:0,-552.713	0:68:68:2540:0:0:0,-219.908	0:104:104:3898:0:0:0,-336.947	0:70:70:2627:0:0:0,-227.363	0:136:136:4983:0:0:0,-432.303	0:97:97:3471:0:0:0,-302.303	0:90:90:3293:0:0:0,-285.845	0:115:115:4154:0:0:0,-360.694	0:102:102:3686:0:0:0,-319.874	0:80:80:2889:0:0:0,-251.011	1:112:0:0:112:4200:-360.6,0	0:155:155:5777:0:0:0,-499.338
unitig_4	1429442	.	GACTG	AACTA	7625.93	.	AB=0;ABP=0;AC=2;AF=0.0666667;AN=30;AO=224;CIGAR=1X3M1X;DP=2876;DPB=2998.4;DPRA=1.08337;EPP=4.40625;EPPR=20.9861;GTI=0;LEN=5;MEANALT=1.33333;MQM=41.9911;MQMR=41.9486;NS=30;NUMALT=1;ODDS=354.207;PAIRED=0.955357;PAIREDR=0.909297;PAO=21;PQA=734;PQR=6187;PRO=212;QA=8249;QR=96427;RO=2646;RPL=101;RPP=7.70223;RPPR=6.80504;RPR=123;RUN=1;SAF=89;SAP=23.523;SAR=135;SRF=1234;SRP=29.0122;SRR=1412;TYPE=complex;…	GT:DP:RO:QR:AO:QA:GL	0:64:64:2327:0:0:0,-211.684	0:86:86:3056:0:0:0,-289.956	0:111:111:4103:0:0:0,-382.341	0:131:131:4769:0:0:0,-441.189	0:111:110:3976:0:0:0,-365.784	0:65:65:2398:0:0:0,-226.321	0:71:71:2582:0:0:0,-239.844	0:108:108:3887:0:0:0,-366.105	0:79:79:2860:0:0:0,-284.74	0:105:104:3742:0:0:0,-342.959	0:100:100:3608:0:0:0,-334.702	0:44:44:1638:0:0:0,-150.957	0:116:116:4273:0:0:0,-385.978	0:87:87:3276:0:0:0,-294.366	1:106:0:0:106:3944:-387.496,0	0:99:99:3633:0:0:0,-324.381	0:86:84:3071:1:40:0,-281.629	0:81:81:2996:0:0:0,-289.437	0:176:175:6444:0:0:0,-586.047	0:50:50:1828:0:0:0,-168.502	0:109:108:3968:0:0:0,-371.414	0:83:82:3006:0:0:0,-276.778	0:151:151:5463:0:0:0,-499.565	0:77:77:2758:0:0:0,-255.656	0:80:80:2924:0:0:0,-271.769	0:97:97:3471:0:0:0,-315.187	0:80:80:2888:0:0:0,-267.82	0:83:83:2934:0:0:0,-274.13	1:117:0:0:117:4265:-389.251,0	0:123:123:4548:0:0:0,-427.75
unitig_4	1431689	.	G	A	9092.65	.	AB=0;ABP=0;AC=3;AF=0.1;AN=30;AO=292;CIGAR=1X;DP=2884;DPB=2884;DPRA=0.968543;EPP=8.84055;EPPR=36.8697;GTI=0;LEN=1;MEANALT=1;MQM=41.9315;MQMR=41.9907;NS=30;NUMALT=1;ODDS=318.787;PAIRED=0.945205;PAIREDR=0.91895;PAO=0;PQA=0;PQR=0;PRO=0;QA=10730;QR=95688;RO=2591;RPL=137;RPP=5.41974;RPPR=3.19887;RPR=155;RUN=1;SAF=161;SAP=9.70319;SAR=131;SRF=1376;SRP=24.7342;SRR=1215;TYPE=snp;technology.illumina=1	GT:DP:RO:QR:AO:QA:GL	0:88:88:3290:0:0:0,-284.881	0:78:78:2894:0:0:0,-250.64	0:108:108:4020:0:0:0,-348.069	0:139:139:5110:0:0:0,-443.515	0:98:98:3650:0:0:0,-316.328	1:60:0:0:60:2213:-191.324,0	0:76:76:2833:0:0:0,-245.192	0:118:118:4403:0:0:0,-380.209	0:73:73:2698:0:0:0,-234.209	0:92:92:3415:0:0:0,-295.634	0:120:120:4447:0:0:0,-385.191	0:41:41:1522:0:0:0,-132.248	0:97:96:3546:1:37:0,-304.277	0:91:91:3367:0:0:0,-291.958	1:121:1:34:120:4431:-380.546,0	0:107:107:3984:0:0:0,-344.942	0:92:92:3434:0:0:0,-297.333	0:81:81:2979:0:0:0,-258.554	0:171:170:6272:0:0:0,-543.673	0:58:58:2162:0:0:0,-187.454	0:107:107:3966:0:0:0,-343.83	0:66:66:2435:0:0:0,-211.286	0:163:163:5952:0:0:0,-517.241	0:80:79:2817:1:10:0,-244.636	0:90:90:3290:0:0:0,-285.853	0:85:85:3087:0:0:0,-268.146	0:82:82:3045:0:0:0,-263.831	0:69:69:2508:0:0:0,-218.591	1:110:0:0:110:4039:-350.459,0	0:123:123:4528:0:0:0,-393.395
unitig_4	1442359	.	CC	TT	7406.92	.	AB=0;ABP=0;AC=5;AF=0.166667;AN=30;AO=286;CIGAR=2X;DP=1745;DPB=1761.5;DPRA=1.16272;EPP=3.76956;EPPR=17.9038;GTI=0;LEN=2;MEANALT=1;MQM=40.2203;MQMR=37.4376;NS=30;NUMALT=1;ODDS=130.548;PAIRED=0.842657;PAIREDR=0.834705;PAO=0;PQA=0;PQR=527;PRO=33;QA=9235;QR=53046;RO=1458;RPL=152;RPP=5.47029;RPPR=96.0947;RPR=134;RUN=1;SAF=44;SAP=300.669;SAR=242;SRF=255;SRP=1341.5;SRR=1203;TYPE=mnp;technology.illumina=1	GT:DP:RO:QR:AO:QA:GL	0:26:26:913:0:0:0,-68.528	0:68:68:2478:0:0:0,-207.18	0:20:20:730:0:0:0,-56.8775	0:107:106:3918:1:34:0,-278.923	1:44:1:34:43:1389:-118.377,0	0:43:43:1620:0:0:0,-132.431	1:46:0:0:46:1426:-126.183,0	0:83:83:2987:0:0:0,-260.715	0:53:53:1935:0:0:0,-154.355	1:66:0:0:66:2040:-167.027,0	0:44:44:1588:0:0:0,-131.83	0:39:39:1423:0:0:0,-124.941	0:59:59:2183:0:0:0,-160.254	0:49:49:1772:0:0:0,-154.673	1:58:0:0:58:1872:-165.473,0	0:37:37:1393:0:0:0,-110.38	0:79:79:2803:0:0:0,-237.817	0:61:61:2292:0:0:0,-183.855	0:151:150:5518:0:0:0,-438.962	0:45:45:1665:0:0:0,-136.057	0:59:59:2192:0:0:0,-159.674	0:45:45:1577:0:0:0,-128.055	0:66:66:2413:0:0:0,-159.389	0:47:47:1662:0:0:0,-138.066	0:39:39:1396:0:0:0,-97.1844	0:48:48:1666:0:0:0,-136.972	0:39:39:1386:0:0:0,-93.2531	0:32:32:1155:0:0:0,-101.385	1:72:0:0:72:2474:-208.919,0	0:120:120:4347:0:0:0,-388.331
unitig_4	1446130	.	T	C	1599.04	.	AB=0;ABP=0;AC=3;AF=0.1;AN=30;AO=57;CIGAR=1X;DP=441;DPB=441;DPRA=1.18499;EPP=6.09608;EPPR=66.5485;GTI=0;LEN=1;MEANALT=1;MQM=41.5965;MQMR=41.9531;NS=30;NUMALT=1;ODDS=11.3759;PAIRED=0.631579;PAIREDR=0.611979;PAO=0;PQA=0;PQR=0;PRO=0;QA=2034;QR=12623;RO=384;RPL=22;RPP=9.44853;RPPR=147.775;RPR=35;RUN=1;SAF=43;SAP=35.049;SAR=14;SRF=307;SRP=302.153;SRR=77;TYPE=snp;technology.illumina=1	GT:DP:RO:QR:AO:QA:GL	0:14:14:427:0:0:0,-38.0324	0:2:2:65:0:0:0,-6.07474	0:2:2:66:0:0:0,-6.16345	0:29:29:997:0:0:0,-87.2817	1:16:0:0:16:581:-50.8112,0	0:6:6:204:0:0:0,-18.2866	0:5:5:161:0:0:0,-14.516	0:21:21:648:0:0:0,-57.4122	0:23:23:760:0:0:0,-66.824	0:21:21:672:0:0:0,-59.2793	0:17:17:551:0:0:0,-48.6742	0:4:4:131:0:0:0,-11.9325	0:11:11:376:0:0:0,-33.1393	0:24:24:769:0:0:0,-68.0301	1:18:0:0:18:647:-56.6679,0	0:7:7:244:0:0:0,-21.5501	0:17:17:585:0:0:0,-51.1673	0:6:6:175:0:0:0,-15.7587	0:10:10:319:0:0:0,-28.3938	0:12:11:393:1:36:0,-31.2293	0:6:6:191:0:0:0,-17.1198	0:19:19:616:0:0:0,-54.4064	0:11:11:379:0:0:0,-33.3747	0:8:8:235:0:0:0,-21.1365	0:19:19:611:0:0:0,-53.9784	0:12:12:370:0:0:0,-32.8364	0:7:7:227:0:0:0,-20.4006	0:10:10:328:0:0:0,-29.0537	1:22:0:0:22:770:-67.282,0	0:62:62:2123:0:0:0,-186.176
unitig_4	1447543	.	C	T	16571.3	.	AB=0;ABP=0;AC=10;AF=0.333333;AN=30;AO=558;CIGAR=1X;DP=1642;DPB=1642;DPRA=1.10608;EPP=8.62967;EPPR=6.54395;GTI=0;LEN=1;MEANALT=1;MQM=41.9194;MQMR=41.69;NS=30;NUMALT=1;ODDS=141.97;PAIRED=0.78853;PAIREDR=0.799815;PAO=0;PQA=0;PQR=0;PRO=0;QA=19266;QR=39101;RO=1084;RPL=235;RPP=33.1463;RPPR=12.826;RPR=323;RUN=1;SAF=269;SAP=4.56691;SAR=289;SRF=534;SRP=3.52312;SRR=550;TYPE=snp;technology.illumina=1	GT:DP:RO:QR:AO:QA:GL	0:47:47:1733:0:0:0,-150.418	0:35:35:1258:0:0:0,-109.871	1:35:0:0:35:1209:-105.225,0	0:84:83:2924:1:31:0,-250.549	1:77:0:0:77:2730:-237.504,0	0:26:26:911:0:0:0,-79.5879	0:38:38:1346:0:0:0,-117.029	0:69:69:2452:0:0:0,-213.259	1:49:0:0:49:1685:-147.014,0	1:47:0:0:47:1603:-138.729,0	0:67:67:2392:0:0:0,-208.424	0:24:24:890:0:0:0,-77.4115	0:77:77:2818:0:0:0,-244.515	0:71:71:2569:0:0:0,-218.67	1:92:0:0:92:3208:-280.1,0	0:47:47:1696:0:0:0,-147.946	0:72:72:2634:0:0:0,-227.327	0:53:53:1922:0:0:0,-167.015	0:83:83:2991:0:0:0,-255.769	0:20:20:690:0:0:0,-60.847	0:66:66:2402:0:0:0,-208.692	0:36:36:1363:0:0:0,-114.985	1:78:0:0:78:2746:-239.413,0	1:37:0:0:37:1276:-111.345,0	1:43:0:0:43:1382:-121.643,0	0:46:46:1636:0:0:0,-142.943	1:39:0:0:39:1282:-112.093,0	0:30:30:1071:0:0:0,-93.5027	1:60:0:0:60:2114:-184.151,0	0:94:94:3403:0:0:0,-295.756
unitig_4	1449831	.	A	T	1693.67	.	AB=0;ABP=0;AC=9;AF=0.3;AN=30;AO=128;CIGAR=1X;DP=494;DPB=494;DPRA=0.816029;EPP=20.3821;EPPR=46.8907;GTI=0;LEN=1;MEANALT=1;MQM=19.1953;MQMR=26.5082;NS=30;NUMALT=1;ODDS=4.19985;PAIRED=0.25;PAIREDR=0.538251;PAO=0;PQA=0;PQR=0;PRO=0;QA=3571;QR=12191;RO=366;RPL=86;RPP=35.8538;RPPR=19.0531;RPR=42;RUN=1;SAF=88;SAP=42.0968;SAR=40;SRF=247;SRP=100.216;SRR=119;TYPE=snp;technology.illumina=1	GT:DP:RO:QR:AO:QA:GL	0:14:14:445:0:0:0,-12.4243	0:5:5:168:0:0:0,-15.0808	1:4:0:0:4:104:-3.11443,0	0:20:20:615:0:0:0,-14.4347	0:12:12:377:0:0:0,-5.52656	1:10:0:0:10:251:-11.4002,0	0:10:10:303:0:0:0,-5.81789	0:13:13:416:0:0:0,-7.58885	1:12:0:0:12:323:-17.044,0	0:19:19:630:0:0:0,-55.7424	0:29:29:976:0:0:0,-85.9285	0:4:4:138:0:0:0,-3.39704	0:13:13:441:0:0:0,-38.9125	1:14:0:0:14:408:-22.5867,0	1:20:0:0:20:556:-28.0114,0	0:13:13:386:0:0:0,-11.0199	0:15:15:472:0:0:0,-9.45399	0:13:13:456:0:0:0,-40.3374	0:40:40:1396:0:0:0,-58.8299	0:19:19:680:0:0:0,-59.5433	0:11:11:348:0:0:0,-4.7855	0:12:12:415:0:0:0,-12.8066	1:12:0:0:12:277:-16.5985,0	1:11:0:0:11:302:-14.8297,0	0:12:12:384:0:0:0,-11.9295	0:15:15:446:0:0:0,-39.8033	1:10:0:0:10:213:-9.79665,0	0:2:2:40:0:0:0,-0.544222	1:35:0:0:35:1137:-70.4131,0	0:75:75:2659:0:0:0,-231.796
unitig_4	1450820	.	T	G	5343.75	.	AB=0;ABP=0;AC=7;AF=0.233333;AN=30;AO=379;CIGAR=1X;DP=2111;DPB=2111;DPRA=0.721301;EPP=33.5427;EPPR=56.2139;GTI=0;LEN=1;MEANALT=1;MQM=17.7704;MQMR=27.127;NS=30;NUMALT=1;ODDS=89.8703;PAIRED=0.76781;PAIREDR=0.884527;PAO=0;PQA=0;PQR=0;PRO=0;QA=13962;QR=64156;RO=1732;RPL=216;RPP=19.1044;RPPR=3.41651;RPR=163;RUN=1;SAF=304;SAP=303.47;SAR=75;SRF=988;SRP=77.6528;SRR=744;TYPE=snp;technology.illumina=1	GT:DP:RO:QR:AO:QA:GL	0:67:67:2471:0:0:0,-87.5163	0:68:68:2546:0:0:0,-220.071	0:54:54:1964:0:0:0,-97.9569	0:88:88:3275:0:0:0,-128.867	0:65:65:2407:0:0:0,-90.0076	1:36:0:0:36:1362:-53.8709,0	0:59:59:2233:0:0:0,-66.9001	0:80:80:2948:0:0:0,-100.374	1:52:0:0:52:1936:-85.1555,0	0:83:83:3146:0:0:0,-271.676	0:103:103:3759:0:0:0,-325.979	0:31:31:1153:0:0:0,-27.7179	0:124:124:4671:0:0:0,-399.463	1:53:0:0:53:1998:-78.2961,0	1:73:0:0:73:2753:-127.836,0	0:88:88:3285:0:0:0,-96.63	0:79:79:2940:0:0:0,-97.8197	0:74:74:2718:0:0:0,-235.331	0:127:127:4704:0:0:0,-155.131	0:53:53:1943:0:0:0,-168.814	0:96:96:3549:0:0:0,-306.219	0:55:55:2041:0:0:0,-75.3126	1:72:0:0:72:2544:-114.197,0	0:63:63:2334:0:0:0,-87.8919	0:37:37:1341:0:0:0,-42.4447	0:68:68:2406:0:0:0,-210.17	1:40:1:30:39:1352:-50.0401,0	0:43:43:1581:0:0:0,-61.8145	1:54:0:0:54:2017:-84.3449,0	0:126:126:4711:0:0:0,-407.96
unitig_4	1451679	.	G	A	6387.8	.	AB=0;ABP=0;AC=5;AF=0.166667;AN=30;AO=270;CIGAR=1X;DP=1777;DPB=1777;DPRA=0.899734;EPP=7.64277;EPPR=9.29113;GTI=0;LEN=1;MEANALT=1;MQM=32.4556;MQMR=41.8639;NS=30;NUMALT=1;ODDS=226.844;PAIRED=0.888889;PAIREDR=0.87251;PAO=0;PQA=0;PQR=0;PRO=0;QA=9215;QR=53570;RO=1506;RPL=158;RPP=20.0282;RPPR=46.6647;RPR=112;RUN=1;SAF=155;SAP=15.8783;SAR=115;SRF=734;SRP=5.09238;SRR=772;TYPE=snp;technology.illumina=1	GT:DP:RO:QR:AO:QA:GL	0:45:45:1603:0:0:0,-140.051	0:48:48:1664:0:0:0,-146.216	0:29:29:1064:0:0:0,-92.6009	0:80:80:2861:0:0:0,-250.053	0:79:79:2869:0:0:0,-249.903	1:49:0:0:49:1675:-113.733,0	0:49:49:1738:0:0:0,-151.656	0:74:74:2639:0:0:0,-230.433	1:47:0:0:47:1531:-103.986,0	0:50:50:1793:0:0:0,-156.719	0:70:70:2473:0:0:0,-215.342	0:30:30:1100:0:0:0,-95.8468	0:72:72:2596:0:0:0,-226.731	0:60:60:2131:0:0:0,-185.695	1:72:0:0:72:2524:-170.721,0	0:54:54:1908:0:0:0,-167.28	0:75:75:2667:0:0:0,-230.75	0:51:51:1829:0:0:0,-160.011	0:102:102:3585:0:0:0,-312.692	0:33:33:1173:0:0:0,-102.957	0:71:71:2508:0:0:0,-219.752	0:53:52:1854:0:0:0,-161.688	0:93:93:3287:0:0:0,-287.399	1:39:0:0:39:1328:-115.707,0	0:43:43:1493:0:0:0,-131.105	0:51:51:1807:0:0:0,-158.058	0:47:47:1665:0:0:0,-144.879	0:32:32:1104:0:0:0,-95.842	1:64:1:35:63:2157:-151.484,0	0:115:115:4124:0:0:0,-358.038
unitig_4	1451693	.	T	C	6689.55	.	AB=0;ABP=0;AC=5;AF=0.166667;AN=30;AO=273;CIGAR=1X;DP=1740;DPB=1740;DPRA=1.09144;EPP=4.79998;EPPR=3.34335;GTI=0;LEN=1;MEANALT=1;MQM=32.6081;MQMR=41.8937;NS=30;NUMALT=1;ODDS=194.702;PAIRED=0.901099;PAIREDR=0.869121;PAO=0;PQA=0;PQR=0;PRO=0;QA=9765;QR=51879;RO=1467;RPL=151;RPP=9.69971;RPPR=29.1938;RPR=122;RUN=1;SAF=154;SAP=12.7541;SAR=119;SRF=711;SRP=6.00773;SRR=756;TYPE=snp;technology.illumina=1	GT:DP:RO:QR:AO:QA:GL	0:39:39:1371:0:0:0,-119.596	0:51:51:1811:0:0:0,-157.97	0:26:26:911:0:0:0,-79.4224	0:86:86:3045:0:0:0,-265.729	0:75:75:2659:0:0:0,-231.891	1:48:0:0:48:1700:-115.2,0	0:51:51:1819:0:0:0,-158.575	0:74:74:2576:0:0:0,-224.904	1:49:0:0:49:1786:-118.58,0	0:50:50:1785:0:0:0,-155.845	0:70:70:2481:0:0:0,-215.346	0:30:30:1080:0:0:0,-94.5781	0:72:72:2597:0:0:0,-225.362	0:57:57:2009:0:0:0,-175.603	1:69:0:0:69:2489:-163.308,0	0:54:54:1908:0:0:0,-166.732	0:71:71:2518:0:0:0,-218.12	0:43:43:1558:0:0:0,-136.016	0:100:99:3492:1:35:0,-303.214	0:33:33:1194:0:0:0,-103.904	0:65:65:2274:0:0:0,-199.366	0:56:56:1967:0:0:0,-171.959	0:90:90:3166:0:0:0,-276.479	1:42:0:0:42:1477:-127.593,0	0:37:37:1284:0:0:0,-112.777	0:52:52:1828:0:0:0,-160.069	0:45:45:1509:0:0:0,-131.986	0:33:33:1121:0:0:0,-97.7107	1:65:1:27:64:2278:-159.151,0	0:107:107:3889:0:0:0,-336.391
unitig_4	1451791	.	T	G	6339.91	.	AB=0;ABP=0;AC=5;AF=0.166667;AN=30;AO=233;CIGAR=1X;DP=1223;DPB=1223;DPRA=1.17677;EPP=52.6746;EPPR=382.592;GTI=0;LEN=1;MEANALT=1;MQM=37.5064;MQMR=41.8455;NS=30;NUMALT=1;ODDS=129.705;PAIRED=0.918455;PAIREDR=0.879798;PAO=0;PQA=0;PQR=0;PRO=0;QA=8235;QR=34650;RO=990;RPL=157;RPP=64.1564;RPPR=323.081;RPR=76;RUN=1;SAF=77;SAP=61.1741;SAR=156;SRF=401;SRP=80.5341;SRR=589;TYPE=snp;technology.illumina=1	GT:DP:RO:QR:AO:QA:GL	0:39:39:1338:0:0:0,-117.843	0:37:37:1290:0:0:0,-113.305	0:20:20:668:0:0:0,-59.1799	0:57:57:2013:0:0:0,-176.517	0:40:40:1384:0:0:0,-121.237	1:40:0:0:40:1443:-110.158,0	0:24:24:841:0:0:0,-73.8557	0:35:35:1222:0:0:0,-106.836	1:35:0:0:35:1243:-100.248,0	0:42:42:1454:0:0:0,-127.643	0:47:47:1651:0:0:0,-143.456	0:26:26:931:0:0:0,-81.5243	0:50:50:1778:0:0:0,-154.707	0:42:42:1525:0:0:0,-132.921	1:78:0:0:78:2723:-216.7,0	0:30:30:1055:0:0:0,-92.4658	0:45:45:1592:0:0:0,-139.275	0:32:32:1107:0:0:0,-97.4129	0:75:75:2597:0:0:0,-228.09	0:19:19:657:0:0:0,-57.9884	0:54:54:1948:0:0:0,-170.04	0:34:34:1228:0:0:0,-106.823	0:44:44:1534:0:0:0,-134.649	1:43:0:0:43:1522:-132.859,0	0:26:26:911:0:0:0,-78.1205	0:32:32:1106:0:0:0,-97.1902	0:35:35:1168:0:0:0,-102.884	0:30:30:1021:0:0:0,-88.8051	1:37:0:0:37:1304:-104.941,0	0:75:75:2631:0:0:0,-229.918
unitig_4	1451838	.	T	C	2916.09	.	AB=0;ABP=0;AC=4;AF=0.133333;AN=30;AO=146;CIGAR=1X;DP=1104;DPB=1104;DPRA=0.990605;EPP=43.2272;EPPR=102.971;GTI=0;LEN=1;MEANALT=1;MQM=26.2123;MQMR=41.953;NS=30;NUMALT=1;ODDS=120.959;PAIRED=0.958904;PAIREDR=0.88309;PAO=0;PQA=0;PQR=0;PRO=0;QA=5370;QR=34605;RO=958;RPL=65;RPP=6.81781;RPPR=235.118;RPR=81;RUN=1;SAF=34;SAP=93.4982;SAR=112;SRF=267;SRP=410.504;SRR=691;TYPE=snp;technology.illumina=1	GT:DP:RO:QR:AO:QA:GL	0:31:31:1084:0:0:0,-94.7985	0:32:32:1183:0:0:0,-102.8	0:19:19:704:0:0:0,-61.4034	0:57:57:2116:0:0:0,-183.452	0:42:42:1532:0:0:0,-133.369	1:26:0:0:26:957:-60.5688,0	0:40:40:1415:0:0:0,-123.905	0:33:33:1196:0:0:0,-104.514	1:35:0:0:35:1293:-69.8594,0	0:29:29:1071:0:0:0,-92.9457	0:51:51:1846:0:0:0,-160.869	0:18:18:684:0:0:0,-59.2523	0:43:43:1529:0:0:0,-133.512	0:31:31:1099:0:0:0,-96.029	1:57:0:0:57:2081:-124.709,0	0:31:31:1125:0:0:0,-98.1457	0:39:39:1413:0:0:0,-123.1	0:23:23:838:0:0:0,-73.238	0:73:73:2625:0:0:0,-228.635	0:16:16:587:0:0:0,-51.2619	0:50:50:1817:0:0:0,-158.161	0:20:20:726:0:0:0,-63.2583	0:45:45:1611:0:0:0,-140.618	0:39:39:1370:0:0:0,-119.775	0:27:27:974:0:0:0,-85.14	0:43:43:1525:0:0:0,-133.025	0:31:31:1086:0:0:0,-95.2938	0:26:26:933:0:0:0,-81.6032	1:28:0:0:28:1039:-61.928,0	0:69:69:2516:0:0:0,-216.801
unitig_4	1451856	.	A	G	3073.28	.	AB=0;ABP=0;AC=4;AF=0.133333;AN=30;AO=168;CIGAR=1X;DP=1335;DPB=1335;DPRA=0.935733;EPP=30.3605;EPPR=137.655;GTI=0;LEN=1;MEANALT=1;MQM=23.3631;MQMR=41.958;NS=30;NUMALT=1;ODDS=116.441;PAIRED=0.940476;PAIREDR=0.893745;PAO=0;PQA=0;PQR=0;PRO=0;QA=6134;QR=41177;RO=1167;RPL=65;RPP=21.6746;RPPR=462.627;RPR=103;RUN=1;SAF=44;SAP=85.7331;SAR=124;SRF=407;SRP=234.874;SRR=760;TYPE=snp;technology.illumina=1	GT:DP:RO:QR:AO:QA:GL	0:41:41:1378:0:0:0,-120.855	0:36:36:1295:0:0:0,-113.004	0:26:26:962:0:0:0,-83.5572	0:68:68:2433:0:0:0,-211.599	0:45:45:1571:0:0:0,-137.01	1:27:0:0:27:990:-53.6095,0	0:49:49:1708:0:0:0,-149.156	0:43:43:1582:0:0:0,-137.426	1:38:0:0:38:1386:-66.5877,0	0:29:29:1029:0:0:0,-89.8962	0:60:60:2124:0:0:0,-184.837	0:22:22:795:0:0:0,-69.5485	0:51:51:1829:0:0:0,-158.973	0:40:40:1355:0:0:0,-118.883	1:71:0:0:71:2575:-146.382,0	0:37:37:1309:0:0:0,-114.428	0:55:55:1936:0:0:0,-168.706	0:29:29:1039:0:0:0,-90.8053	0:93:93:3271:0:0:0,-285.408	0:22:22:785:0:0:0,-68.5072	0:58:58:2022:0:0:0,-176.666	0:23:23:797:0:0:0,-69.524	0:66:66:2335:0:0:0,-204.168	0:46:46:1556:0:0:0,-135.824	0:33:33:1180:0:0:0,-102.975	0:46:46:1631:0:0:0,-142.183	0:29:29:1039:0:0:0,-90.5608	0:34:34:1116:0:0:0,-98.0082	1:32:0:0:32:1183:-65.7297,0	0:86:86:3100:0:0:0,-267.519
unitig_4	1451874	.	CC	CCAAGGACAAGC	2126.42	.	AB=0;ABP=0;AC=4;AF=0.133333;AN=30;AO=160;CIGAR=1M10I1M;DP=1515;DPB=2324;DPRA=0.821561;EPP=12.1848;EPPR=5.08876;GTI=0;LEN=10;MEANALT=1;MQM=18.0875;MQMR=41.853;NS=30;NUMALT=1;ODDS=68.8715;PAIRED=0.95;PAIREDR=0.894387;PAO=9;PQA=139.5;PQR=139.5;PRO=9;QA=5460;QR=49747;RO=1354;RPL=62;RPP=20.5992;RPPR=288.612;RPR=98;RUN=1;SAF=57;SAP=31.728;SAR=103;SRF=537;SRP=128.744;SRR=817;TYPE=ins;technology.illumina…	GT:DP:RO:QR:AO:QA:GL	0:46:46:1682:0:0:0,-146.235	0:39:39:1441:0:0:0,-124.864	0:29:29:1081:0:0:0,-93.5387	0:74:74:2771:0:0:0,-239.225	0:45:45:1683:0:0:0,-145.864	1:25:0:0:25:833:-32.8311,0	0:57:57:2106:0:0:0,-182.672	0:56:56:2066:0:0:0,-178.777	1:39:2:71:37:1262:-49.3865,0	0:31:31:1121:0:0:0,-97.5482	0:64:64:2326:0:0:0,-201.421	0:27:27:976:0:0:0,-85.2651	0:59:59:2192:0:0:0,-190.114	0:50:50:1840:0:0:0,-159.951	1:68:3:118:65:2231:-108.428,0	0:52:52:1920:0:0:0,-166.534	0:62:62:2285:0:0:0,-198.159	0:31:31:1169:0:0:0,-101.187	0:108:108:3964:0:0:0,-343.6	0:23:23:850:0:0:0,-73.9571	0:66:66:2440:0:0:0,-211.581	0:32:32:1161:0:0:0,-101.259	0:77:77:2821:0:0:0,-244.889	0:45:45:1600:0:0:0,-139.768	0:33:32:1190:0:0:0,-102.874	0:59:59:2108:0:0:0,-183.371	0:39:39:1413:0:0:0,-122.958	0:36:36:1287:0:0:0,-112.273	1:38:5:186:33:1134:-42.1093,0	0:105:105:3879:0:0:0,-335.16
unitig_4	1451905	.	GTT	GT	2917.52	.	AB=0;ABP=0;AC=4;AF=0.133333;AN=30;AO=196;CIGAR=1M1D1M;DP=1853;DPB=1819.33;DPRA=0.799697;EPP=3.05462;EPPR=3.70691;GTI=0;LEN=1;MEANALT=1.75;MQM=17.6531;MQMR=41.9545;NS=30;NUMALT=1;ODDS=99.4002;PAIRED=0.908163;PAIREDR=0.874469;PAO=31.5;PQA=494.5;PQR=776.5;PRO=39.5;QA=6835;QR=58355;RO=1649;RPL=102;RPP=3.71935;RPPR=3.83333;RPR=94;RUN=1;SAF=73;SAP=30.7077;SAR=123;SRF=748;SRP=33.8363;SRR=901;TYPE=del;te…	GT:DP:RO:QR:AO:QA:GL	0:52:52:1856:0:0:0,-161.852	0:43:43:1544:0:0:0,-134.807	0:37:37:1252:0:0:0,-110.23	0:85:85:2969:0:0:0,-265.697	0:60:60:2106:0:0:0,-187.178	1:36:0:0:35:1201:-46.0266,0	0:61:61:2133:0:0:0,-186.016	0:85:84:2963:0:0:0,-261.504	1:37:0:0:37:1256:-55.2602,0	0:44:44:1548:0:0:0,-135.561	0:82:82:2913:0:0:0,-255.33	0:30:30:1108:0:0:0,-96.3805	0:77:77:2777:0:0:0,-242.028	0:66:66:2378:0:0:0,-206.937	1:78:0:0:74:2641:-132.552,0	0:66:66:2343:0:0:0,-204.865	0:73:73:2599:0:0:0,-229.336	0:36:36:1255:0:0:0,-109.982	0:125:125:4437:0:0:0,-390.116	0:27:27:979:0:0:0,-85.4532	0:76:76:2733:0:0:0,-240.546	0:46:46:1653:0:0:0,-144.195	0:90:90:3205:0:0:0,-279.458	0:52:52:1794:0:0:0,-157.266	0:45:45:1506:0:0:0,-132.506	0:65:65:2212:0:0:0,-194.22	0:56:56:1932:0:0:0,-169.371	0:43:43:1533:0:0:0,-137.187	1:52:0:0:50:1737:-75.2739,0	0:128:128:4627:0:0:0,-405.319
unitig_4	1451951	.	GAATGA	AGATAG	3059.49	.	AB=0;ABP=0;AC=4;AF=0.133333;AN=30;AO=176;CIGAR=2X2M2X;DP=1675;DPB=1786.17;DPRA=0.763175;EPP=4.24409;EPPR=55.4101;GTI=0;LEN=6;MEANALT=1;MQM=17.4375;MQMR=41.9813;NS=30;NUMALT=1;ODDS=116.786;PAIRED=0.914773;PAIREDR=0.809492;PAO=31;PQA=911;PQR=5508;PRO=193;QA=6353;QR=55144;RO=1496;RPL=79;RPP=7.00778;RPPR=10.9588;RPR=97;RUN=1;SAF=80;SAP=6.16881;SAR=96;SRF=754;SRP=3.21932;SRR=742;TYPE=complex;technolog…	GT:DP:RO:QR:AO:QA:GL	0:42:42:1593:0:0:0,-158.266	0:34:34:1250:0:0:0,-129.361	0:33:33:1191:0:0:0,-113.06	0:79:79:2937:0:0:0,-279.207	0:65:65:2435:0:0:0,-220.056	1:38:0:0:38:1361:-60.2307,0	0:45:45:1614:0:0:0,-162.1	0:81:81:2959:0:0:0,-274.432	1:28:0:0:28:1013:-54.0334,0	0:58:58:2163:0:0:0,-202.231	0:57:57:2107:0:0:0,-210.639	0:25:25:963:0:0:0,-92.1254	0:89:88:3311:0:0:0,-309.974	0:60:60:2246:0:0:0,-215.559	1:58:0:0:58:2091:-111.948,0	0:70:69:2565:0:0:0,-239.908	0:62:62:2290:0:0:0,-219.835	0:46:46:1699:0:0:0,-153.726	0:116:115:4188:0:0:0,-423.378	0:26:26:965:0:0:0,-98.5382	0:65:65:2390:0:0:0,-219.946	0:38:38:1409:0:0:0,-134.31	0:74:74:2736:0:0:0,-267.402	0:39:39:1413:0:0:0,-134.881	0:39:39:1426:0:0:0,-124.245	0:53:53:1906:0:0:0,-174.734	0:60:60:2146:0:0:0,-193.485	0:34:34:1233:0:0:0,-131.113	1:52:0:0:52:1888:-94.9108,0	0:109:109:4009:0:0:0,-395.693
unitig_4	1451961	.	A	G	3045.36	.	AB=0;ABP=0;AC=4;AF=0.133333;AN=30;AO=199;CIGAR=1X;DP=1778;DPB=1778;DPRA=1.11838;EPP=9.83025;EPPR=46.0946;GTI=0;LEN=1;MEANALT=1;MQM=18.0754;MQMR=41.9823;NS=30;NUMALT=1;ODDS=104.97;PAIRED=0.904523;PAIREDR=0.791007;PAO=0;PQA=0;PQR=0;PRO=0;QA=7357;QR=55923;RO=1579;RPL=92;RPP=5.46548;RPPR=7.17034;RPR=107;RUN=1;SAF=92;SAP=5.46548;SAR=107;SRF=829;SRP=11.593;SRR=750;TYPE=snp;technology.illumina=1	GT:DP:RO:QR:AO:QA:GL	0:49:49:1769:0:0:0,-153.86	0:41:41:1421:0:0:0,-124.537	0:34:34:1225:0:0:0,-106.77	0:81:81:2912:0:0:0,-253.166	0:68:68:2437:0:0:0,-211.706	1:41:0:0:41:1501:-62.4141,0	0:44:44:1499:0:0:0,-131.508	0:81:81:2758:0:0:0,-241.683	1:31:0:0:31:1131:-48.0058,0	0:63:63:2267:0:0:0,-196.994	0:66:66:2288:0:0:0,-199.27	0:24:24:883:0:0:0,-76.9192	0:96:96:3483:0:0:0,-302.479	0:65:65:2362:0:0:0,-205.255	1:69:0:0:69:2526:-115.61,0	0:73:73:2608:0:0:0,-226.975	0:64:64:2258:0:0:0,-197.317	0:48:48:1690:0:0:0,-147.393	0:127:126:4458:1:37:0,-385.821	0:29:29:1065:0:0:0,-92.8123	0:67:67:2408:0:0:0,-209.738	0:39:39:1369:0:0:0,-119.941	0:79:79:2808:0:0:0,-244.804	0:38:38:1308:0:0:0,-114.421	0:41:41:1388:0:0:0,-122.154	0:55:55:1856:0:0:0,-162.567	0:61:61:2133:0:0:0,-186.613	0:38:38:1335:0:0:0,-116.661	1:57:0:0:57:2162:-93.1114,0	0:109:109:3935:0:0:0,-342.469
unitig_4	1451967	.	CAA	CA	3174.25	.	AB=0;ABP=0;AC=4;AF=0.133333;AN=30;AO=199;CIGAR=1M1D1M;DP=1731;DPB=1705;DPRA=1.16453;EPP=14.8934;EPPR=54.38;GTI=0;LEN=1;MEANALT=1.8;MQM=18.6583;MQMR=41.9856;NS=30;NUMALT=1;ODDS=117.557;PAIRED=0.889447;PAIREDR=0.769987;PAO=29;PQA=628.5;PQR=1212.5;PRO=47;QA=7394;QR=56597;RO=1526;RPL=94;RPP=4.33064;RPPR=3.37458;RPR=105;RUN=1;SAF=92;SAP=5.46548;SAR=107;SRF=815;SRP=18.4013;SRR=711;TYPE=del;technology.i…	GT:DP:RO:QR:AO:QA:GL	0:44:44:1652:0:0:0,-151.167	0:44:43:1561:0:0:0,-141.459	0:32:32:1203:0:0:0,-106.728	0:78:78:2918:0:0:0,-255.226	0:67:67:2529:0:0:0,-218.767	1:42:0:0:42:1562:-68.3189,0	0:39:39:1432:0:0:0,-127.461	0:72:72:2657:0:0:0,-233.293	1:34:0:0:32:1170:-52.6812,0	0:61:61:2284:0:0:0,-197.332	0:66:66:2446:0:0:0,-213.819	0:23:23:881:0:0:0,-75.7894	0:91:91:3448:0:0:0,-299.851	0:61:61:2266:0:0:0,-199.64	1:69:0:0:68:2512:-117.417,0	0:65:65:2451:0:0:0,-214.54	0:68:68:2517:0:0:0,-221.311	0:49:49:1813:0:0:0,-160.175	0:124:123:4576:1:36:0,-394.004	0:29:29:1081:0:0:0,-93.8767	0:70:70:2557:0:0:0,-222.647	0:34:34:1249:0:0:0,-108.625	0:77:77:2871:0:0:0,-251.344	0:41:41:1505:0:0:0,-133.613	0:38:38:1394:0:0:0,-124.08	0:54:54:1968:0:0:0,-176.929	0:56:56:2005:0:0:0,-175.061	0:39:39:1424:0:0:0,-123.954	1:58:0:0:56:2114:-93.4519,0	0:106:106:3909:0:0:0,-339.659
unitig_4	1452000	.	A	G	5183.86	.	AB=0;ABP=0;AC=4;AF=0.133333;AN=30;AO=259;CIGAR=1X;DP=1851;DPB=1851;DPRA=1.16678;EPP=5.43329;EPPR=3.45223;GTI=0;LEN=1;MEANALT=1;MQM=24.6332;MQMR=41.9912;NS=30;NUMALT=1;ODDS=153.611;PAIRED=0.853282;PAIREDR=0.728015;PAO=0;PQA=0;PQR=0;PRO=0;QA=9497;QR=58027;RO=1592;RPL=102;RPP=28.3721;RPPR=18.9199;RPR=157;RUN=1;SAF=130;SAP=3.01868;SAR=129;SRF=913;SRP=77.6969;SRR=679;TYPE=snp;technology.illumina=1	GT:DP:RO:QR:AO:QA:GL	0:54:54:1924:0:0:0,-167.799	0:44:44:1615:0:0:0,-140.103	0:41:41:1484:0:0:0,-129.285	0:90:90:3294:0:0:0,-286.264	0:81:81:2953:0:0:0,-256.885	1:44:0:0:44:1637:-83.33,0	0:43:43:1578:0:0:0,-137.06	0:69:69:2540:0:0:0,-220.481	1:44:0:0:44:1605:-88.8986,0	0:65:65:2316:0:0:0,-201.781	0:69:69:2551:0:0:0,-221.179	0:20:20:737:0:0:0,-64.0525	0:93:93:3413:0:0:0,-296.02	0:60:60:2195:0:0:0,-191.025	1:85:0:0:85:3144:-180.896,0	0:69:69:2518:0:0:0,-219.089	0:74:74:2741:0:0:0,-237.341	0:54:54:2003:0:0:0,-173.484	0:127:126:4640:1:37:0,-400.106	0:38:38:1392:0:0:0,-121.084	0:71:71:2633:0:0:0,-228.167	0:34:33:1205:1:41:0,-101.291	0:86:86:3125:0:0:0,-271.735	0:43:43:1536:0:0:0,-134.069	0:30:30:1100:0:0:0,-95.8009	0:55:55:1998:0:0:0,-173.931	0:45:45:1582:0:0:0,-138.28	0:43:43:1520:0:0:0,-132.657	1:84:0:0:84:3033:-180.144,0	0:96:96:3434:0:0:0,-299.02
unitig_4	1452006	.	CAC	TAT	5634.66	.	AB=0;ABP=0;AC=4;AF=0.133333;AN=30;AO=265;CIGAR=1X1M1X;DP=1836;DPB=1874;DPRA=0.984355;EPP=4.39513;EPPR=6.47247;GTI=0;LEN=3;MEANALT=1.2;MQM=25.4906;MQMR=41.9796;NS=30;NUMALT=1;ODDS=153.884;PAIRED=0.833962;PAIREDR=0.722577;PAO=9;PQA=275;PQR=1798;PRO=72;QA=9290;QR=54979;RO=1568;RPL=111;RPP=18.1614;RPPR=11.4358;RPR=154;RUN=1;SAF=135;SAP=3.21516;SAR=130;SRF=882;SRP=56.2114;SRR=686;TYPE=complex;technolo…	GT:DP:RO:QR:AO:QA:GL	0:55:55:1893:0:0:0,-170.474	0:46:46:1618:0:0:0,-141.236	0:40:40:1379:0:0:0,-132.797	0:88:88:3086:0:0:0,-278.379	0:78:78:2747:0:0:0,-244.407	1:47:0:0:46:1613:-89.8611,0	0:39:39:1360:0:0:0,-136.139	0:68:68:2383:0:0:0,-217.231	1:45:0:0:45:1598:-100.906,0	0:69:69:2338:0:0:0,-205.106	0:73:72:2564:0:0:0,-226.091	0:21:21:743:0:0:0,-65.3163	0:86:86:3071:0:0:0,-276.337	0:57:57:2024:0:0:0,-176.78	1:84:0:0:84:3017:-188.869,0	0:72:72:2479:0:0:0,-220.684	0:73:73:2618:0:0:0,-236.584	0:55:55:1968:0:0:0,-174.501	0:122:121:4253:0:0:0,-389.757	0:36:36:1258:0:0:0,-118.834	0:67:67:2397:0:0:0,-211.68	0:37:36:1306:1:39:0,-114.872	0:88:88:3108:0:0:0,-283.111	0:44:44:1498:0:0:0,-136.864	0:29:29:1011:0:0:0,-94.7488	0:54:54:1839:0:0:0,-166.569	0:44:44:1479:0:0:0,-134.545	0:39:39:1327:0:0:0,-122.747	1:89:0:0:89:3023:-197.885,0	0:91:91:3232:0:0:0,-285.754
unitig_4	1454083	.	GCTG	ACTA	6879.95	.	AB=0;ABP=0;AC=3;AF=0.1;AN=30;AO=210;CIGAR=1X2M1X;DP=1808;DPB=1859.25;DPRA=1.18273;EPP=4.49931;EPPR=19.1651;GTI=0;LEN=4;MEANALT=1;MQM=41.6667;MQMR=32.7902;NS=30;NUMALT=1;ODDS=80.984;PAIRED=0.847619;PAIREDR=0.673763;PAO=19;PQA=598;PQR=1851;PRO=88;QA=7466;QR=57550;RO=1597;RPL=102;RPP=3.38255;RPPR=3.24009;RPR=108;RUN=1;SAF=101;SAP=3.67208;SAR=109;SRF=705;SRP=50.5583;SRR=892;TYPE=complex;technology.il…	GT:DP:RO:QR:AO:QA:GL	0:53:53:1930:0:0:0,-120.19	0:41:41:1433:0:0:0,-125.476	0:43:43:1556:0:0:0,-135.691	0:79:79:2899:0:0:0,-144.167	0:59:59:2098:0:0:0,-157.041	0:40:40:1458:0:0:0,-134.571	0:59:59:2143:0:0:0,-156.49	0:82:82:2882:0:0:0,-260.276	0:35:35:1237:0:0:0,-74.1361	0:62:62:2259:0:0:0,-117.082	0:68:68:2424:0:0:0,-214.294	0:23:23:844:0:0:0,-35.4068	0:98:98:3515:0:0:0,-309.278	0:77:77:2808:0:0:0,-205.918	1:91:0:0:91:3278:-302.205,0	0:55:55:2003:0:0:0,-104.56	0:67:67:2471:0:0:0,-140.751	0:48:48:1779:0:0:0,-157.234	0:90:90:3226:0:0:0,-176.651	0:38:38:1402:0:0:0,-124.947	0:63:63:2306:0:0:0,-154.639	0:48:48:1770:0:0:0,-126.661	0:72:72:2563:0:0:0,-226.646	1:46:0:0:46:1572:-140.517,0	0:46:45:1623:0:0:0,-93.1536	0:59:59:2047:0:0:0,-180.89	0:55:55:1940:0:0:0,-112.672	0:47:47:1613:0:0:0,-74.8073	1:73:0:0:73:2616:-257.971,0	0:91:91:3321:0:0:0,-313.121
unitig_4	1456810	.	C	T	3311.23	.	AB=0;ABP=0;AC=2;AF=0.0666667;AN=30;AO=181;CIGAR=1X;DP=2000;DPB=2000;DPRA=1.27397;EPP=23.1774;EPPR=102.715;GTI=0;LEN=1;MEANALT=1;MQM=22.8674;MQMR=38.0445;NS=30;NUMALT=1;ODDS=153.019;PAIRED=0.917127;PAIREDR=0.855415;PAO=0;PQA=0;PQR=0;PRO=0;QA=6625;QR=67874;RO=1819;RPL=97;RPP=5.03781;RPPR=3.2789;RPR=84;RUN=1;SAF=80;SAP=8.30101;SAR=101;SRF=862;SRP=13.7841;SRR=957;TYPE=snp;technology.illumina=1	GT:DP:RO:QR:AO:QA:GL	0:56:56:2071:0:0:0,-179.45	0:47:47:1793:0:0:0,-154.559	0:31:31:1168:0:0:0,-84.1326	0:99:99:3698:0:0:0,-217.42	0:59:59:2185:0:0:0,-170.928	0:44:44:1639:0:0:0,-99.1706	0:70:70:2581:0:0:0,-222.787	0:91:91:3308:0:0:0,-286.527	0:66:66:2507:0:0:0,-215.968	0:64:64:2371:0:0:0,-130.772	0:65:65:2419:0:0:0,-209.302	0:25:25:941:0:0:0,-68.6687	0:99:99:3727:0:0:0,-239.559	0:68:67:2527:1:15:0,-215.379	1:114:0:0:114:4208:-227.81,0	0:74:74:2779:0:0:0,-217.702	0:71:71:2624:0:0:0,-227.486	0:42:42:1560:0:0:0,-135.204	0:116:116:4342:0:0:0,-370.784	0:25:25:912:0:0:0,-79.4941	0:72:72:2768:0:0:0,-237.637	0:51:51:1901:0:0:0,-164.646	0:101:101:3786:0:0:0,-302.005	0:46:46:1657:0:0:0,-144.053	0:42:42:1586:0:0:0,-135.769	0:65:65:2419:0:0:0,-209.487	0:45:45:1627:0:0:0,-98.4784	0:48:48:1800:0:0:0,-154.355	1:66:0:0:66:2402:-119.457,0	0:138:138:5178:0:0:0,-447.753
unitig_4	1457212	.	G	C	6957.6	.	AB=0;ABP=0;AC=4;AF=0.133333;AN=30;AO=278;CIGAR=1X;DP=2034;DPB=2034;DPRA=1;EPP=9.13416;EPPR=3.03009;GTI=0;LEN=1;MEANALT=1;MQM=33.3597;MQMR=40.9516;NS=30;NUMALT=1;ODDS=204.155;PAIRED=0.913669;PAIREDR=0.903759;PAO=0;PQA=0;PQR=0;PRO=0;QA=9955;QR=63525;RO=1756;RPL=129;RPP=6.13472;RPPR=80.2979;RPR=149;RUN=1;SAF=144;SAP=3.79141;SAR=134;SRF=907;SRP=7.17023;SRR=849;TYPE=snp;technology.illumina=1	GT:DP:RO:QR:AO:QA:GL	0:61:61:2237:0:0:0,-193.198	0:55:55:2016:0:0:0,-175.375	0:55:55:2031:0:0:0,-152.162	0:107:107:3830:0:0:0,-313.365	0:80:80:2871:0:0:0,-250.878	0:62:61:2231:1:39:0,-177.271	0:47:47:1647:0:0:0,-144.379	0:92:92:3315:0:0:0,-289.092	0:55:55:1973:0:0:0,-172.258	1:48:0:0:48:1682:-106.421,0	0:69:69:2453:0:0:0,-214.18	0:27:27:985:0:0:0,-85.8394	0:83:83:3049:0:0:0,-227.367	0:72:72:2656:0:0:0,-229.327	1:93:0:0:93:3407:-216.295,0	0:65:65:2403:0:0:0,-208.542	0:87:87:3157:0:0:0,-274.81	0:49:49:1770:0:0:0,-154.408	0:109:109:3963:0:0:0,-345.426	0:47:47:1708:0:0:0,-148.761	0:85:85:3020:0:0:0,-263.804	0:52:52:1937:0:0:0,-168.085	0:82:82:3019:0:0:0,-262.104	0:41:41:1450:0:0:0,-127.003	1:56:0:0:56:1978:-173.155,0	0:70:70:2491:0:0:0,-217.479	0:48:48:1724:0:0:0,-133.132	0:53:53:1830:0:0:0,-160.536	1:80:0:0:80:2849:-213.007,0	0:104:104:3759:0:0:0,-327.807
unitig_4	1466379	.	GA	AG	10652.7	.	AB=0;ABP=0;AC=4;AF=0.133333;AN=30;AO=354;CIGAR=2X;DP=2045;DPB=2076.5;DPRA=1.36073;EPP=33.0674;EPPR=37.9709;GTI=0;LEN=2;MEANALT=1;MQM=41.8333;MQMR=41.8853;NS=30;NUMALT=1;ODDS=148.454;PAIRED=0.920904;PAIREDR=0.894145;PAO=6;PQA=201;PQR=1120;PRO=57;QA=12267;QR=56996;RO=1691;RPL=202;RPP=18.3456;RPPR=54.8906;RPR=152;RUN=1;SAF=190;SAP=7.15695;SAR=164;SRF=861;SRP=4.24435;SRR=830;TYPE=mnp;technology.illum…	GT:DP:RO:QR:AO:QA:GL	0:53:53:1837:0:0:0,-162.995	0:62:62:2019:0:0:0,-180.419	0:81:81:2744:0:0:0,-243.183	0:101:101:3391:0:0:0,-305.955	0:69:69:2354:0:0:0,-213.043	0:37:37:1242:0:0:0,-109.087	0:64:64:2071:0:0:0,-185.634	0:92:92:3118:0:0:0,-275.328	0:62:62:2074:0:0:0,-187.746	0:68:68:2351:0:0:0,-204.744	0:80:80:2575:0:0:0,-236.015	0:36:36:1279:0:0:0,-114.997	1:92:0:0:92:3210:-284.315,0	0:64:64:2267:0:0:0,-200.685	1:83:0:0:83:2934:-265.212,0	0:71:71:2402:0:0:0,-220.895	0:81:81:2671:0:0:0,-234.995	0:57:57:1958:0:0:0,-174.837	0:100:100:3372:0:0:0,-302.52	0:22:22:755:0:0:0,-69.6826	0:83:83:2871:0:0:0,-251.768	0:47:47:1635:0:0:0,-149.219	1:90:0:0:90:3023:-265.514,0	0:51:51:1633:0:0:0,-147.293	0:52:52:1757:0:0:0,-157.63	0:60:60:1904:0:0:0,-174.185	0:54:54:1759:0:0:0,-155.13	0:50:50:1645:0:0:0,-147.606	1:89:0:0:89:3100:-273.118,0	0:94:94:3312:0:0:0,-296.135
unitig_4	1466793	.	C	T	19952.2	.	AB=0;ABP=0;AC=7;AF=0.233333;AN=30;AO=642;CIGAR=1X;DP=2223;DPB=2223;DPRA=1.34009;EPP=36.8339;EPPR=14.1425;GTI=0;LEN=1;MEANALT=1.14286;MQM=41.9688;MQMR=41.4367;NS=30;NUMALT=1;ODDS=157.775;PAIRED=0.923676;PAIREDR=0.913291;PAO=0;PQA=0;PQR=0;PRO=0;QA=23259;QR=57265;RO=1580;RPL=306;RPP=6.05442;RPPR=7.32026;RPR=336;RUN=1;SAF=329;SAP=3.87618;SAR=313;SRF=787;SRP=3.05978;SRR=793;TYPE=snp;technology.illumin…	GT:DP:RO:QR:AO:QA:GL	0:65:65:2376:0:0:0,-206.661	0:46:46:1657:0:0:0,-144.569	1:113:0:0:113:4035:-352.104,0	0:109:109:3936:0:0:0,-343.594	0:74:74:2682:0:0:0,-232.9	0:46:46:1679:0:0:0,-146.394	0:58:58:2074:0:0:0,-181.419	0:74:74:2698:0:0:0,-234.987	1:79:0:0:79:2887:-251.26,0	0:62:62:2270:0:0:0,-153.315	0:89:89:3224:0:0:0,-279.439	0:23:23:855:0:0:0,-74.4413	1:103:0:0:102:3715:-323.684,0	0:86:86:3154:0:0:0,-274.148	1:99:1:35:98:3590:-308.05,0	0:79:79:2905:0:0:0,-252.612	0:85:85:3096:0:0:0,-270.116	0:55:55:1992:0:0:0,-173.751	0:132:132:4747:0:0:0,-414.276	0:35:35:1269:0:0:0,-110.828	0:80:80:2901:0:0:0,-252.304	0:44:44:1627:0:0:0,-141.204	1:106:0:0:106:3823:-333.596,0	1:67:0:0:67:2403:-209.475,0	0:51:51:1810:0:0:0,-158.457	0:62:62:2193:0:0:0,-191.106	0:49:49:1779:0:0:0,-155.294	0:58:58:2064:0:0:0,-179.699	1:77:0:0:77:2806:-244.108,0	0:117:117:4242:0:0:0,-369.504
unitig_4	1470643	.	C	G	16678.2	.	AB=0;ABP=0;AC=4;AF=0.133333;AN=30;AO=528;CIGAR=1X;DP=3058;DPB=3058;DPRA=1.35963;EPP=20.9249;EPPR=86.6257;GTI=0;LEN=1;MEANALT=1.25;MQM=41.9962;MQMR=41.9664;NS=30;NUMALT=1;ODDS=323.5;PAIRED=0.945076;PAIREDR=0.92682;PAO=0;PQA=0;PQR=0;PRO=0;QA=19565;QR=92685;RO=2528;RPL=228;RPP=24.3302;RPPR=147.403;RPR=300;RUN=1;SAF=229;SAP=23.1622;SAR=299;SRF=1039;SRP=176.951;SRR=1489;TYPE=snp;technology.illumina=1	GT:DP:RO:QR:AO:QA:GL	0:75:75:2791:0:0:0,-241.881	0:82:82:3031:0:0:0,-262.595	0:102:102:3700:0:0:0,-321.792	0:190:190:7054:0:0:0,-610.879	0:92:92:3406:0:0:0,-294.637	0:90:90:3336:0:0:0,-289.138	0:71:70:2533:0:0:0,-219.757	0:134:134:4935:0:0:0,-426.96	0:93:93:3370:0:0:0,-292.473	0:96:96:3540:0:0:0,-304.264	0:91:91:3320:0:0:0,-288.345	0:46:46:1705:0:0:0,-147.999	1:140:0:0:140:5190:-449.918,0	0:83:83:3023:0:0:0,-262.788	1:115:0:0:115:4287:-370.697,0	0:91:91:3393:0:0:0,-293.741	0:114:114:4179:0:0:0,-363.002	0:87:87:3212:0:0:0,-278.089	0:186:186:6848:0:0:0,-593.825	0:70:70:2622:0:0:0,-226.352	0:145:145:5301:0:0:0,-459.601	0:80:80:2959:0:0:0,-256.365	1:149:0:0:148:5459:-472.88,0	0:69:69:2516:0:0:0,-218.562	0:76:76:2699:0:0:0,-235.393	0:81:81:2894:0:0:0,-252.064	0:87:87:3055:0:0:0,-266.603	0:66:66:2403:0:0:0,-208.742	1:125:0:0:125:4629:-401.186,0	0:132:132:4860:0:0:0,-421.894
unitig_4	1473870	.	T	G	19917.6	.	AB=0;ABP=0;AC=7;AF=0.233333;AN=30;AO=640;CIGAR=1X;DP=2693;DPB=2693;DPRA=1.02639;EPP=29.2851;EPPR=185.174;GTI=0;LEN=1;MEANALT=1;MQM=41.9672;MQMR=40.8378;NS=30;NUMALT=1;ODDS=236.188;PAIRED=0.90625;PAIREDR=0.919143;PAO=0;PQA=0;PQR=0;PRO=0;QA=23458;QR=76624;RO=2053;RPL=284;RPP=20.5992;RPPR=69.6469;RPR=356;RUN=1;SAF=428;SAP=161.311;SAR=212;SRF=1307;SRP=335.893;SRR=746;TYPE=snp;technology.illumina=1	GT:DP:RO:QR:AO:QA:GL	0:74:74:2738:0:0:0,-204.416	0:82:82:3121:0:0:0,-269.032	1:92:0:0:92:3356:-289.589,0	0:157:157:5892:0:0:0,-509.503	0:96:96:3570:0:0:0,-309.308	0:66:66:2438:0:0:0,-211.363	0:81:81:2963:0:0:0,-257.02	0:108:108:4086:0:0:0,-352.001	1:72:0:0:72:2648:-229.24,0	0:71:71:2660:0:0:0,-101.556	0:120:120:4371:0:0:0,-378.007	0:41:41:1582:0:0:0,-135.737	1:97:0:0:97:3628:-313.448,0	0:71:71:2672:0:0:0,-231.025	1:123:0:0:123:4494:-389.264,0	0:93:93:3428:0:0:0,-297.169	0:91:91:3424:0:0:0,-295.801	0:72:72:2720:0:0:0,-234.684	0:173:173:6472:0:0:0,-559.08	0:50:50:1882:0:0:0,-162.669	0:90:90:3380:0:0:0,-290.642	0:82:82:3094:0:0:0,-267.07	1:108:0:0:108:3951:-342.71,0	1:60:1:40:59:2091:-178.357,0	0:71:71:2589:0:0:0,-224.912	0:74:74:2717:0:0:0,-235.602	0:78:78:2873:0:0:0,-249.394	0:82:82:3087:0:0:0,-266.081	1:89:0:0:89:3290:-284.774,0	0:129:129:4825:0:0:0,-417.383
unitig_4	1478837	.	T	C	5781.36	.	AB=0;ABP=0;AC=2;AF=0.0666667;AN=30;AO=192;CIGAR=1X;DP=2174;DPB=2174;DPRA=1.36396;EPP=3.41745;EPPR=3.99634;GTI=0;LEN=1;MEANALT=1;MQM=41.6927;MQMR=41.7952;NS=30;NUMALT=1;ODDS=186.973;PAIRED=0.911458;PAIREDR=0.910696;PAO=0;PQA=0;PQR=0;PRO=0;QA=6857;QR=70149;RO=1982;RPL=102;RPP=4.6389;RPPR=8.68987;RPR=90;RUN=1;SAF=85;SAP=8.48422;SAR=107;SRF=937;SRP=15.7893;SRR=1045;TYPE=snp;technology.illumina=1	GT:DP:RO:QR:AO:QA:GL	0:53:53:1871:0:0:0,-162.979	0:54:54:1920:0:0:0,-167.76	0:93:93:3263:0:0:0,-284.846	0:114:114:4077:0:0:0,-355.742	0:77:77:2650:0:0:0,-232.501	0:49:49:1774:0:0:0,-154.666	0:45:45:1613:0:0:0,-140.359	0:93:93:3253:0:0:0,-281.241	0:50:50:1786:0:0:0,-155.904	0:72:72:2495:0:0:0,-203.529	0:71:71:2519:0:0:0,-219.76	0:26:26:946:0:0:0,-82.333	0:98:98:3486:0:0:0,-302.936	0:86:86:3128:0:0:0,-270.948	1:99:0:0:99:3596:-313.343,0	0:70:70:2569:0:0:0,-223.324	0:96:96:3398:0:0:0,-296.34	0:63:63:2227:0:0:0,-194.789	0:124:124:4361:0:0:0,-381.251	0:31:31:1121:0:0:0,-97.8198	0:97:97:3513:0:0:0,-305.346	0:40:40:1451:0:0:0,-126.466	0:75:75:2626:0:0:0,-229.58	0:49:49:1675:0:0:0,-147.043	0:59:59:2021:0:0:0,-177.171	0:58:58:2019:0:0:0,-176.225	0:74:74:2529:0:0:0,-221.575	0:50:50:1703:0:0:0,-149.554	1:94:1:31:93:3261:-278.953,0	0:114:114:4124:0:0:0,-359.227
unitig_4	1479400	.	G	A	26758.1	.	AB=0;ABP=0;AC=7;AF=0.233333;AN=30;AO=858;CIGAR=1X;DP=3016;DPB=3016;DPRA=1.3085;EPP=176.738;EPPR=275.098;GTI=0;LEN=1;MEANALT=1;MQM=41.9044;MQMR=41.9778;NS=30;NUMALT=1;ODDS=265.478;PAIRED=0.916084;PAIREDR=0.887859;PAO=0;PQA=0;PQR=0;PRO=0;QA=31525;QR=80056;RO=2158;RPL=405;RPP=8.84139;RPPR=5.9445;RPR=453;RUN=1;SAF=475;SAP=24.4314;SAR=383;SRF=1111;SRP=7.13187;SRR=1047;TYPE=snp;technology.illumina=1	GT:DP:RO:QR:AO:QA:GL	0:99:99:3704:0:0:0,-320.095	0:72:72:2643:0:0:0,-228.681	1:140:0:0:140:5188:-445.422,0	0:152:152:5694:0:0:0,-491.556	0:109:109:4090:0:0:0,-353.34	0:72:72:2719:0:0:0,-234.67	0:71:71:2634:0:0:0,-227.808	0:104:104:3882:0:0:0,-335.792	1:92:0:0:92:3345:-289.745,0	0:83:83:3058:0:0:0,-264.438	0:108:108:4031:0:0:0,-348.412	0:38:38:1430:0:0:0,-123.781	1:137:0:0:137:5114:-441.714,0	0:99:99:3720:0:0:0,-321.006	1:136:0:0:136:5008:-432.04,0	0:93:93:3414:0:0:0,-296.017	0:115:115:4362:0:0:0,-375.58	0:84:84:3088:0:0:0,-267.445	0:161:161:5914:0:0:0,-512.945	0:59:59:2161:0:0:0,-187.857	0:121:121:4472:0:0:0,-386.183	0:70:70:2602:0:0:0,-224.347	1:167:1:40:166:6057:-521.19,0	1:64:0:0:64:2311:-200.054,0	0:82:82:2991:0:0:0,-259.853	0:85:85:3074:0:0:0,-267.159	0:74:74:2721:0:0:0,-235.648	0:65:65:2325:0:0:0,-202.264	1:123:0:0:123:4502:-390.638,0	0:141:141:5287:0:0:0,-456.68
unitig_4	1482926	.	T	C	22258	.	AB=0;ABP=0;AC=7;AF=0.233333;AN=30;AO=718;CIGAR=1X;DP=2770;DPB=2770;DPRA=1.13252;EPP=17.8295;EPPR=32.8776;GTI=0;LEN=1;MEANALT=1;MQM=41.9972;MQMR=41.9898;NS=30;NUMALT=1;ODDS=343.805;PAIRED=0.913649;PAIREDR=0.912768;PAO=0;PQA=0;PQR=0;PRO=0;QA=25852;QR=72700;RO=2052;RPL=351;RPP=3.78453;RPPR=3.02723;RPR=367;RUN=1;SAF=397;SAP=20.4789;SAR=321;SRF=1228;SRP=175.729;SRR=824;TYPE=snp;technology.illumina=1	GT:DP:RO:QR:AO:QA:GL	0:74:74:2646:0:0:0,-230.845	0:82:82:2853:0:0:0,-249.639	1:108:0:0:108:3897:-339.357,0	0:162:162:5832:0:0:0,-507.789	0:85:85:2952:0:0:0,-257.963	0:55:55:2001:0:0:0,-174.278	0:80:80:2819:0:0:0,-246.558	0:98:98:3509:0:0:0,-305.89	1:93:0:0:93:3336:-290.044,0	0:96:96:3390:0:0:0,-295.574	0:101:101:3570:0:0:0,-311.777	0:47:47:1750:0:0:0,-151.831	1:108:0:0:108:3999:-346.439,0	0:91:90:3229:1:31:0,-278.517	1:118:0:0:118:4298:-373.656,0	0:103:103:3659:0:0:0,-318.851	0:106:106:3813:0:0:0,-332.007	0:71:71:2563:0:0:0,-222.367	0:160:160:5689:0:0:0,-496.141	0:79:79:2779:0:0:0,-243.078	0:100:100:3636:0:0:0,-315.947	0:57:57:2002:0:0:0,-174.934	1:151:0:0:151:5417:-470.907,0	1:59:0:0:59:2019:-177.204,0	0:67:67:2309:0:0:0,-202.358	0:85:85:2885:0:0:0,-253.283	0:75:75:2523:0:0:0,-221.621	0:52:52:1795:0:0:0,-157.486	1:80:0:0:80:2855:-249.131,0	0:127:127:4496:0:0:0,-392.07
unitig_4	1485233	.	T	G	23130.4	.	AB=0;ABP=0;AC=7;AF=0.233333;AN=30;AO=749;CIGAR=1X;DP=2757;DPB=2757;DPRA=1.2301;EPP=51.2553;EPPR=135.483;GTI=0;LEN=1;MEANALT=1;MQM=41.7784;MQMR=41.6589;NS=30;NUMALT=1;ODDS=345.048;PAIRED=0.911883;PAIREDR=0.922311;PAO=0;PQA=0;PQR=0;PRO=0;QA=27054;QR=70762;RO=2008;RPL=330;RPP=25.9746;RPPR=91.4654;RPR=419;RUN=1;SAF=386;SAP=4.54396;SAR=363;SRF=968;SRP=8.61633;SRR=1040;TYPE=snp;technology.illumina=1	GT:DP:RO:QR:AO:QA:GL	0:80:80:2823:0:0:0,-245.042	0:64:64:2191:0:0:0,-192.147	1:123:0:0:123:4481:-389.655,0	0:146:146:5234:0:0:0,-455.867	0:87:87:3117:0:0:0,-270.566	0:67:67:2374:0:0:0,-207.674	0:78:78:2717:0:0:0,-237.898	0:94:94:3253:0:0:0,-285.038	1:78:0:0:78:2800:-242.025,0	0:87:87:3061:0:0:0,-234.906	0:103:103:3616:0:0:0,-315.341	0:53:53:1897:0:0:0,-165.718	1:112:0:0:112:4066:-353.055,0	0:68:68:2361:0:0:0,-206.945	1:130:1:37:129:4756:-406.562,0	0:96:96:3413:0:0:0,-297.996	0:95:95:3395:0:0:0,-296.255	0:81:81:2878:0:0:0,-251.897	0:164:164:5861:0:0:0,-511.053	0:50:50:1766:0:0:0,-154.819	0:94:94:3373:0:0:0,-294.146	0:62:62:2163:0:0:0,-188.474	1:142:1:25:141:5049:-437.815,0	1:66:0:0:66:2326:-202.03,0	0:70:70:2453:0:0:0,-214.788	0:88:88:2970:0:0:0,-260.897	0:86:86:2936:0:0:0,-257.308	0:77:77:2634:0:0:0,-231.145	1:100:0:0:100:3576:-309.455,0	0:116:116:4214:0:0:0,-366.649
unitig_4	1485595	.	A	C	32187	.	AB=0;ABP=0;AC=7;AF=0.233333;AN=30;AO=992;CIGAR=1X;DP=4031;DPB=4031;DPRA=1.07684;EPP=3.2292;EPPR=6.21996;GTI=0;LEN=1;MEANALT=1.14286;MQM=41.9234;MQMR=41.6846;NS=30;NUMALT=1;ODDS=513.487;PAIRED=0.935484;PAIREDR=0.950609;PAO=0;PQA=0;PQR=0;PRO=0;QA=37869;QR=115674;RO=3037;RPL=439;RPP=31.4583;RPPR=104.633;RPR=553;RUN=1;SAF=400;SAP=83.705;SAR=592;SRF=1096;SRP=513.542;SRR=1941;TYPE=snp;technology.illumi…	GT:DP:RO:QR:AO:QA:GL	0:90:90:3365:0:0:0,-291.021	0:117:117:4486:0:0:0,-385.43	1:151:1:39:150:5723:-486.701,0	0:250:250:9596:0:0:0,-824.524	0:116:116:4410:0:0:0,-379.361	0:107:107:4113:0:0:0,-353.485	0:121:121:4587:0:0:0,-392.765	0:148:148:5591:0:0:0,-482.383	1:136:0:0:136:5168:-444.635,0	0:109:109:4160:0:0:0,-306.242	0:157:157:5920:0:0:0,-507.932	0:67:67:2604:0:0:0,-223.472	1:139:0:0:139:5407:-462.438,0	0:103:103:3970:0:0:0,-341.039	1:152:0:0:151:5748:-494.66,0	0:132:132:5113:0:0:0,-438.962	0:146:146:5617:0:0:0,-482.827	0:130:130:4993:0:0:0,-428.869	0:245:245:9359:0:0:0,-804.978	0:81:81:3126:0:0:0,-268.482	0:189:189:7227:0:0:0,-621.538	0:85:85:3272:0:0:0,-281.332	1:190:1:34:189:7219:-617.359,0	1:96:0:0:96:3628:-312.851,0	0:136:136:5137:0:0:0,-441.701	0:124:124:4595:0:0:0,-397.678	0:122:122:4513:0:0:0,-391.16	0:106:106:3981:0:0:0,-343.431	1:131:0:0:131:4976:-427.314,0	0:155:154:5866:0:0:0,-504.609
unitig_4	1487493	.	G	A	5826.2	.	AB=0;ABP=0;AC=2;AF=0.0666667;AN=30;AO=190;CIGAR=1X;DP=2650;DPB=2650;DPRA=1.06329;EPP=3.0103;EPPR=8.10885;GTI=0;LEN=1;MEANALT=1;MQM=42;MQMR=41.1984;NS=30;NUMALT=1;ODDS=209.809;PAIRED=0.852632;PAIREDR=0.912602;PAO=0;PQA=0;PQR=0;PRO=0;QA=6861;QR=90131;RO=2460;RPL=101;RPP=4.65605;RPPR=74.2063;RPR=89;RUN=1;SAF=88;SAP=5.25035;SAR=102;SRF=1140;SRP=31.6102;SRR=1320;TYPE=snp;technology.illumina=1	GT:DP:RO:QR:AO:QA:GL	0:57:57:2100:0:0:0,-181.683	0:91:90:3327:1:40:0,-284.429	0:70:70:2537:0:0:0,-219.489	0:140:140:5120:0:0:0,-444.64	0:90:90:3286:0:0:0,-285.328	0:72:72:2677:0:0:0,-231.819	0:74:74:2722:0:0:0,-236.045	0:90:90:3234:0:0:0,-281.984	0:97:97:3571:0:0:0,-309.725	0:68:68:2467:0:0:0,-86.4767	0:83:83:3066:0:0:0,-265.89	0:38:38:1426:0:0:0,-123.292	0:125:125:4540:0:0:0,-394.492	0:89:89:3263:0:0:0,-283.413	1:96:0:0:96:3416:-297.387,0	0:107:107:3939:0:0:0,-341.663	0:99:99:3577:0:0:0,-311.501	0:82:82:3046:0:0:0,-263.588	0:152:152:5585:0:0:0,-482.847	0:57:57:2132:0:0:0,-181.536	0:116:116:4278:0:0:0,-370.636	0:57:57:2065:0:0:0,-179.364	0:119:119:4367:0:0:0,-378.157	0:80:80:2943:0:0:0,-255.376	0:62:62:2233:0:0:0,-194.829	0:91:91:3295:0:0:0,-286.511	0:79:79:2811:0:0:0,-245.285	0:61:61:2243:0:0:0,-194.533	1:93:0:0:93:3405:-295.905,0	0:115:115:4281:0:0:0,-370.782
unitig_4	1490279	.	G	A	29344.3	.	AB=0;ABP=0;AC=7;AF=0.233333;AN=30;AO=916;CIGAR=1X;DP=3413;DPB=3413;DPRA=1.20533;EPP=7.59979;EPPR=17.4819;GTI=0;LEN=1;MEANALT=1;MQM=41.9782;MQMR=41.1157;NS=30;NUMALT=1;ODDS=65.8076;PAIRED=0.908297;PAIREDR=0.917901;PAO=0;PQA=0;PQR=0;PRO=0;QA=34257;QR=93380;RO=2497;RPL=452;RPP=3.35167;RPPR=3.47034;RPR=464;RUN=1;SAF=444;SAP=4.86885;SAR=472;SRF=1157;SRP=32.1334;SRR=1340;TYPE=snp;technology.illumina=1	GT:DP:RO:QR:AO:QA:GL	0:90:90:3334:0:0:0,-288.419	0:91:91:3399:0:0:0,-293.6	1:145:0:0:145:5422:-468.435,0	0:189:189:7137:0:0:0,-615.685	0:105:105:3929:0:0:0,-339.832	0:92:92:3489:0:0:0,-301.125	0:104:104:3890:0:0:0,-336.496	0:118:118:4440:0:0:0,-383.396	1:136:0:0:136:4968:-430.562,0	0:60:60:2214:0:0:0,-33.4163	0:125:125:4666:0:0:0,-402.635	0:77:77:2913:0:0:0,-249.931	1:126:0:0:126:4790:-412.856,0	0:83:83:3148:0:0:0,-271.185	1:129:0:0:129:4890:-420.536,0	0:115:115:4277:0:0:0,-368.044	0:128:128:4794:0:0:0,-413.785	0:111:111:4220:0:0:0,-363.478	0:215:215:8028:0:0:0,-693.51	0:75:75:2845:0:0:0,-245.567	0:111:111:4237:0:0:0,-364.429	0:101:101:3799:0:0:0,-327.748	1:150:0:0:150:5693:-488.971,0	1:115:0:0:115:4226:-365.459,0	0:93:93:3402:0:0:0,-294.905	0:107:107:3876:0:0:0,-336.646	0:96:96:3556:0:0:0,-307.787	0:90:90:3255:0:0:0,-282.498	1:115:0:0:115:4268:-368.8,0	0:121:121:4532:0:0:0,-390.366
unitig_4	1491013	.	G	T	18919.9	.	AB=0;ABP=0;AC=7;AF=0.233333;AN=30;AO=617;CIGAR=1X;DP=2299;DPB=2299;DPRA=1.17443;EPP=23.8768;EPPR=55.6885;GTI=0;LEN=1;MEANALT=1;MQM=41.9384;MQMR=40.6623;NS=30;NUMALT=1;ODDS=225.72;PAIRED=0.883306;PAIREDR=0.899524;PAO=0;PQA=0;PQR=0;PRO=0;QA=22079;QR=60870;RO=1682;RPL=248;RPP=54.5379;RPPR=77.3723;RPR=369;RUN=1;SAF=290;SAP=7.82836;SAR=327;SRF=711;SRP=90.2823;SRR=971;TYPE=snp;technology.illumina=1	GT:DP:RO:QR:AO:QA:GL	0:79:79:2847:0:0:0,-248.107	0:58:58:2162:0:0:0,-186.779	1:88:0:0:88:3136:-272.969,0	0:109:109:3921:0:0:0,-342.144	0:74:74:2672:0:0:0,-232.971	0:62:62:2192:0:0:0,-190.843	0:50:50:1775:0:0:0,-155.024	0:78:78:2850:0:0:0,-247.72	1:69:0:0:69:2403:-210.353,0	0:96:96:3480:0:0:0,-170.624	0:70:70:2530:0:0:0,-220.292	0:32:32:1163:0:0:0,-101.558	1:98:0:0:98:3576:-310.488,0	0:60:60:2174:0:0:0,-188.321	1:102:0:0:102:3702:-321.619,0	0:72:71:2437:1:39:0,-209.401	0:111:111:4061:0:0:0,-350.892	0:58:58:2113:0:0:0,-184.1	0:133:133:4832:0:0:0,-418.473	0:41:41:1468:0:0:0,-128.343	0:87:87:3196:0:0:0,-276.726	0:58:58:2127:0:0:0,-181.685	1:115:0:0:115:4096:-355.734,0	1:59:0:0:59:2070:-180.745,0	0:59:59:2151:0:0:0,-187.218	0:71:71:2594:0:0:0,-225.262	0:63:63:2212:0:0:0,-193.299	0:49:49:1747:0:0:0,-152.562	1:85:0:0:85:3057:-266.4,0	0:113:113:4166:0:0:0,-362.303
unitig_4	1491102	.	GATA	GATAA	5917.96	.	AB=0;ABP=0;AC=7;AF=0.233333;AN=30;AO=210;CIGAR=3M1I1M;DP=1085;DPB=1220.75;DPRA=0.835673;EPP=21.2507;EPPR=18.1086;GTI=1;LEN=1;MEANALT=2;MQM=41.8762;MQMR=37.7182;NS=30;NUMALT=1;ODDS=9.02056;PAIRED=0.957143;PAIREDR=0.935723;PAO=44;PQA=942.5;PQR=1939.5;PRO=73.5;QA=7230;QR=28613;RO=809;RPL=2;RPP=441.813;RPPR=742.827;RPR=208;RUN=1;SAF=82;SAP=24.8905;SAR=128;SRF=345;SRP=41.0205;SRR=464;TYPE=ins;technolo…	GT:DP:RO:QR:AO:QA:GL	0:26:23:786:0:0:0,-79.9227	0:36:36:1291:0:0:0,-105.564	1:33:0:0:32:1132:-104.121,0	0:63:58:2088:0:0:0,-205.062	0:27:25:888:0:0:0,-86.5721	0:48:47:1685:0:0:0,-117.45	0:39:30:1087:0:0:0,-105.312	0:60:57:2000:0:0:0,-160.793	1:19:0:0:17:607:-57.8316,0	0:14:0:0:0:0:0,0	0:34:31:1086:0:0:0,-100.603	0:30:30:1099:0:0:0,-90.7567	1:28:0:0:24:807:-76.29,0	0:44:44:1546:0:0:0,-120.353	1:42:0:0:42:1430:-132.266,0	0:20:18:639:0:0:0,-61.5201	0:63:62:2211:0:0:0,-171.428	0:54:53:1888:0:0:0,-144.427	0:83:82:2892:0:0:0,-248.179	0:30:27:956:0:0:0,-95.5487	0:40:40:1363:0:0:0,-113.761	0:26:26:973:0:0:0,-74.9105	1:46:0:0:45:1571:-147.009,0	1:26:0:0:26:870:-79.4026,0	0:23:22:771:0:0:0,-65.5037	0:16:16:580:0:0:0,-49.4493	0:21:21:721:0:0:0,-68.8331	0:29:28:937:0:0:0,-84.1925	1:26:1:26:24:813:-72.2573,0	0:39:32:1100:0:0:0,-105.218
unitig_4	1494841	.	A	T	22000.7	.	AB=0;ABP=0;AC=7;AF=0.233333;AN=30;AO=685;CIGAR=1X;DP=2550;DPB=2550;DPRA=1.34848;EPP=3.72356;EPPR=5.47534;GTI=0;LEN=1;MEANALT=1;MQM=41.8321;MQMR=40.9372;NS=30;NUMALT=1;ODDS=256.803;PAIRED=0.890511;PAIREDR=0.914163;PAO=0;PQA=0;PQR=0;PRO=0;QA=26084;QR=68341;RO=1864;RPL=430;RPP=100.093;RPPR=459.527;RPR=255;RUN=1;SAF=380;SAP=20.8417;SAR=305;SRF=1122;SRP=171.23;SRR=742;TYPE=snp;technology.illumina=1	GT:DP:RO:QR:AO:QA:GL	0:68:68:2491:0:0:0,-215.44	0:53:53:1958:0:0:0,-169.56	1:108:0:0:108:4151:-353.913,0	0:125:125:4576:0:0:0,-396.345	0:93:93:3398:0:0:0,-294.258	0:72:72:2672:0:0:0,-230.565	0:60:60:2228:0:0:0,-192.649	0:102:102:3670:0:0:0,-318.465	1:80:0:0:80:3036:-261.579,0	0:78:78:2906:0:0:0,-117.087	0:88:88:3194:0:0:0,-275.958	0:46:46:1720:0:0:0,-148.699	1:95:0:0:95:3626:-311.417,0	0:71:71:2636:0:0:0,-225.75	1:102:0:0:102:3829:-327.925,0	0:90:89:3353:0:0:0,-289.255	0:80:80:2895:0:0:0,-250.529	0:66:66:2445:0:0:0,-211.181	0:154:153:5549:1:25:0,-478.363	0:45:45:1628:0:0:0,-141.325	0:98:98:3671:0:0:0,-316.392	0:54:54:1965:0:0:0,-170.398	1:115:0:0:115:4373:-376.71,0	1:75:1:36:74:2784:-235.032,0	0:74:74:2641:0:0:0,-229.187	0:82:82:2962:0:0:0,-258.05	0:73:73:2647:0:0:0,-229.509	0:74:74:2704:0:0:0,-234.451	1:110:0:0:110:4260:-364.167,0	0:119:119:4396:0:0:0,-379.637
unitig_4	1495175	.	G	A	20108.4	.	AB=0;ABP=0;AC=7;AF=0.233333;AN=30;AO=638;CIGAR=1X;DP=2633;DPB=2633;DPRA=1.17934;EPP=3.13283;EPPR=42.3233;GTI=0;LEN=1;MEANALT=1;MQM=41.942;MQMR=41.177;NS=30;NUMALT=1;ODDS=279.031;PAIRED=0.757053;PAIREDR=0.747242;PAO=0;PQA=0;PQR=0;PRO=0;QA=23553;QR=72561;RO=1994;RPL=316;RPP=3.13283;RPPR=24.969;RPR=322;RUN=1;SAF=316;SAP=3.13283;SAR=322;SRF=930;SRP=22.5644;SRR=1064;TYPE=snp;technology.illumina=1	GT:DP:RO:QR:AO:QA:GL	0:70:70:2533:0:0:0,-220.699	0:69:69:2543:0:0:0,-219.978	1:99:0:0:99:3656:-317.372,0	0:106:106:3903:0:0:0,-339.291	0:87:87:3232:0:0:0,-280.339	0:68:68:2440:0:0:0,-213.277	0:73:73:2647:0:0:0,-230.552	0:120:120:4366:0:0:0,-379.332	1:59:0:0:59:2160:-186.586,0	0:95:94:3430:0:0:0,-224.899	0:96:96:3537:0:0:0,-305.924	0:39:39:1429:0:0:0,-124.569	1:107:0:0:107:3995:-345.87,0	0:115:115:4218:0:0:0,-365.395	1:94:0:0:94:3483:-302.121,0	0:84:84:3056:0:0:0,-266.353	0:87:87:3177:0:0:0,-275.488	0:76:76:2756:0:0:0,-240.17	0:154:153:5587:1:39:0,-478.309	0:38:38:1370:0:0:0,-119.602	0:108:108:3971:0:0:0,-343.768	0:59:59:2143:0:0:0,-185.422	1:111:1:39:110:4040:-347.36,0	1:69:1:20:68:2450:-211.819,0	0:84:84:2979:0:0:0,-256.453	0:91:90:3253:1:35:0,-280.096	0:78:78:2797:0:0:0,-244.395	0:80:80:2815:0:0:0,-239.948	1:100:1:27:99:3695:-315.399,0	0:117:117:4293:0:0:0,-372.97
unitig_4	1498133	.	G	A	16582.9	.	AB=0;ABP=0;AC=4;AF=0.133333;AN=30;AO=523;CIGAR=1X;DP=3349;DPB=3349;DPRA=1.21336;EPP=3.71198;EPPR=6.35741;GTI=0;LEN=1;MEANALT=1;MQM=41.9598;MQMR=41.9059;NS=30;NUMALT=1;ODDS=377.224;PAIRED=0.940727;PAIREDR=0.918967;PAO=0;PQA=0;PQR=0;PRO=0;QA=19422;QR=103880;RO=2826;RPL=298;RPP=25.1361;RPPR=50.2694;RPR=225;RUN=1;SAF=257;SAP=3.34661;SAR=266;SRF=1341;SRP=18.9437;SRR=1485;TYPE=snp;technology.illumina=1	GT:DP:RO:QR:AO:QA:GL	0:83:83:3077:0:0:0,-266.721	0:74:74:2718:0:0:0,-235.846	0:146:146:5380:0:0:0,-465.629	0:180:180:6773:0:0:0,-584.868	0:110:110:4044:0:0:0,-351.05	0:85:85:3143:0:0:0,-272.893	0:92:92:3407:0:0:0,-294.877	0:107:107:3975:0:0:0,-344.149	0:97:97:3581:0:0:0,-310.398	0:117:117:4312:0:0:0,-363.071	0:124:124:4540:0:0:0,-393.288	0:51:51:1920:0:0:0,-165.716	1:135:0:0:135:5027:-434.911,0	0:107:107:3982:0:0:0,-344.997	1:133:0:0:133:4943:-426.497,0	0:107:107:3902:0:0:0,-338.632	0:132:131:4761:1:36:0,-409.137	0:97:97:3530:0:0:0,-305.252	0:210:210:7696:0:0:0,-668.288	0:88:88:3225:0:0:0,-280.235	0:143:143:5352:0:0:0,-462.598	0:72:72:2660:0:0:0,-230.356	1:132:0:0:132:4884:-422.39,0	0:88:88:3173:0:0:0,-276.568	0:89:89:3182:0:0:0,-277.172	0:97:97:3448:0:0:0,-300.266	0:96:96:3430:0:0:0,-298.93	0:88:88:3187:0:0:0,-276.944	1:122:0:0:122:4532:-392.449,0	0:147:147:5482:0:0:0,-474.576
unitig_4	1498954	.	G	A	6430.98	.	AB=0;ABP=0;AC=2;AF=0.0666667;AN=30;AO=199;CIGAR=1X;DP=2759;DPB=2759;DPRA=1.08828;EPP=5.46548;EPPR=3.49888;GTI=0;LEN=1;MEANALT=1;MQM=41.9397;MQMR=41.9227;NS=30;NUMALT=1;ODDS=439.8;PAIRED=0.889447;PAIREDR=0.873437;PAO=0;PQA=0;PQR=0;PRO=0;QA=7651;QR=97493;RO=2560;RPL=92;RPP=5.46548;RPPR=14.8211;RPR=107;RUN=1;SAF=127;SAP=36.0189;SAR=72;SRF=1533;SRP=220.188;SRR=1027;TYPE=snp;technology.illumina=1	GT:DP:RO:QR:AO:QA:GL	0:72:72:2752:0:0:0,-236.527	0:87:87:3371:0:0:0,-289.425	0:93:93:3476:0:0:0,-299.639	0:132:132:5018:0:0:0,-431.81	0:88:88:3388:0:0:0,-291.145	0:72:72:2784:0:0:0,-239.032	0:61:61:2286:0:0:0,-197.426	0:103:103:3937:0:0:0,-339.057	0:81:81:3124:0:0:0,-268.296	0:89:89:3381:0:0:0,-284.694	0:98:98:3730:0:0:0,-320.294	0:58:58:2240:0:0:0,-192.203	0:106:106:4075:0:0:0,-350.318	0:71:71:2753:0:0:0,-236.086	1:94:0:0:94:3633:-311.85,0	0:101:101:3856:0:0:0,-331.903	0:91:91:3425:0:0:0,-295.227	0:79:79:3049:0:0:0,-261.82	0:188:188:7121:0:0:0,-613.141	0:80:80:3020:0:0:0,-260.44	0:90:90:3486:0:0:0,-298.979	0:57:57:2158:0:0:0,-185.913	0:138:138:5265:0:0:0,-452.969	0:75:75:2825:0:0:0,-243.538	0:86:86:3216:0:0:0,-278.005	0:87:87:3264:0:0:0,-281.743	0:77:77:2902:0:0:0,-250.385	0:80:80:3003:0:0:0,-259.325	1:105:0:0:105:4018:-345.53,0	0:120:120:4588:0:0:0,-395.003
unitig_4	1499652	.	C	T	19518.4	.	AB=0;ABP=0;AC=6;AF=0.2;AN=30;AO=637;CIGAR=1X;DP=2675;DPB=2675;DPRA=1.25282;EPP=54.5836;EPPR=11.4542;GTI=0;LEN=1;MEANALT=1;MQM=41.9435;MQMR=41.7329;NS=30;NUMALT=1;ODDS=281.485;PAIRED=0.912088;PAIREDR=0.904762;PAO=0;PQA=0;PQR=0;PRO=0;QA=22819;QR=75648;RO=2037;RPL=339;RPP=8.74067;RPPR=63.9021;RPR=298;RUN=1;SAF=317;SAP=3.04098;SAR=320;SRF=969;SRP=13.4583;SRR=1068;TYPE=snp;technology.illumina=1	GT:DP:RO:QR:AO:QA:GL	0:73:73:2654:0:0:0,-230.183	0:72:72:2645:0:0:0,-228.935	1:110:1:35:109:3916:-336.877,0	0:131:131:4790:0:0:0,-415.785	0:94:93:3505:0:0:0,-302.079	0:49:49:1849:0:0:0,-159.656	0:65:65:2380:0:0:0,-206.213	0:104:104:3937:0:0:0,-338.213	0:75:75:2773:0:0:0,-239.853	0:86:86:3175:0:0:0,-247.814	0:111:111:4074:0:0:0,-352.294	0:39:39:1467:0:0:0,-126.882	1:127:0:0:127:4646:-402.808,0	0:114:114:4357:0:0:0,-374.666	1:114:0:0:114:4039:-351.096,0	0:86:86:3246:0:0:0,-280.213	0:85:85:3194:0:0:0,-272.51	0:64:64:2364:0:0:0,-204.66	0:158:158:5868:0:0:0,-507.242	0:54:54:1946:0:0:0,-169.196	0:92:92:3473:0:0:0,-299.539	0:71:71:2626:0:0:0,-224.509	1:129:0:0:129:4565:-397.691,0	1:66:0:0:66:2335:-203.639,0	0:76:76:2856:0:0:0,-246.671	0:60:60:2179:0:0:0,-189.186	0:90:90:3325:0:0:0,-287.618	0:66:66:2438:0:0:0,-211.126	1:92:0:0:92:3318:-285.324,0	0:122:122:4492:0:0:0,-390.086
unitig_4	1500811	.	C	A	11336.9	.	AB=0;ABP=0;AC=9;AF=0.3;AN=30;AO=720;CIGAR=1X;DP=2216;DPB=2216;DPRA=1.0885;EPP=3.44459;EPPR=11.8413;GTI=0;LEN=1;MEANALT=1;MQM=18.4806;MQMR=31.2406;NS=30;NUMALT=1;ODDS=98.3764;PAIRED=0.877778;PAIREDR=0.885027;PAO=0;PQA=0;PQR=0;PRO=0;QA=26063;QR=54056;RO=1496;RPL=362;RPP=3.05855;RPPR=4.31667;RPR=358;RUN=1;SAF=314;SAP=28.5372;SAR=406;SRF=620;SRP=98.137;SRR=876;TYPE=snp;technology.illumina=1	GT:DP:RO:QR:AO:QA:GL	0:60:59:2122:1:41:0,-184.34	0:58:58:2087:0:0:0,-100.696	1:96:0:0:96:3424:-151.23,0	0:122:122:4458:0:0:0,-387.733	0:89:89:3235:0:0:0,-281.871	0:53:53:1904:0:0:0,-92.8321	1:55:0:0:55:1999:-86.7993,0	0:94:94:3367:0:0:0,-172.586	0:71:71:2592:0:0:0,-225.245	0:62:62:2299:0:0:0,-154.665	1:90:1:28:89:3203:-134.402,0	0:23:23:791:0:0:0,-43.4527	1:109:0:0:109:3966:-181.288,0	0:70:70:2510:0:0:0,-136.827	1:97:0:0:97:3562:-165.946,0	0:78:78:2799:0:0:0,-243.977	0:93:93:3391:0:0:0,-181.411	0:49:49:1761:0:0:0,-95.5549	0:108:108:3879:0:0:0,-216.282	0:41:41:1475:0:0:0,-128.988	0:90:90:3332:0:0:0,-157.063	0:46:46:1653:0:0:0,-91.3143	1:105:0:0:105:3858:-163.336,0	1:52:0:0:52:1865:-76.8469,0	1:40:0:0:40:1383:-61.048,0	0:57:57:2046:0:0:0,-104.906	0:64:64:2319:0:0:0,-202.244	0:43:43:1521:0:0:0,-86.4375	1:77:1:37:76:2762:-132.268,0	0:124:124:4450:0:0:0,-388.652
unitig_4	1500961	.	T	C	11943.3	.	AB=0;ABP=0;AC=9;AF=0.3;AN=30;AO=611;CIGAR=1X;DP=2175;DPB=2175;DPRA=0.913628;EPP=25.1906;EPPR=65.411;GTI=0;LEN=1;MEANALT=1;MQM=23.3404;MQMR=32.727;NS=30;NUMALT=1;ODDS=193.172;PAIRED=0.808511;PAIREDR=0.839514;PAO=0;PQA=0;PQR=0;PRO=0;QA=23191;QR=59237;RO=1564;RPL=362;RPP=48.3909;RPPR=141.651;RPR=249;RUN=1;SAF=207;SAP=140.936;SAR=404;SRF=604;SRP=178.972;SRR=960;TYPE=snp;technology.illumina=1	GT:DP:RO:QR:AO:QA:GL	0:60:60:2307:0:0:0,-197.291	0:58:58:2210:0:0:0,-135.914	1:51:0:0:51:1918:-107.313,0	0:124:124:4759:0:0:0,-409.272	0:68:68:2541:0:0:0,-219.561	0:64:64:2442:0:0:0,-147.402	1:51:0:0:51:1930:-100.743,0	0:99:99:3712:0:0:0,-236.247	0:63:63:2430:0:0:0,-209.019	0:92:92:3445:0:0:0,-227.724	1:67:0:0:67:2508:-134.882,0	0:35:35:1377:0:0:0,-80.987	1:73:0:0:73:2783:-152.593,0	0:71:71:2656:0:0:0,-153.226	1:79:0:0:79:3008:-157.79,0	0:67:67:2570:0:0:0,-220.082	0:85:85:3198:0:0:0,-178.378	0:58:58:2230:0:0:0,-160.018	0:127:127:4863:0:0:0,-263.461	0:51:51:1964:0:0:0,-168.817	0:83:83:3134:0:0:0,-184.382	0:49:49:1830:0:0:0,-101.062	1:93:0:0:93:3582:-190.349,0	1:59:0:0:59:2228:-102.498,0	1:52:0:0:52:1972:-102.305,0	0:74:74:2702:0:0:0,-161.912	0:58:58:2171:0:0:0,-187.833	0:53:53:2005:0:0:0,-103.392	1:87:1:34:86:3262:-182.928,0	0:124:124:4657:0:0:0,-402.611
unitig_4	1501092	.	C	G	7656.58	.	AB=0;ABP=0;AC=10;AF=0.333333;AN=30;AO=385;CIGAR=1X;DP=1166;DPB=1166;DPRA=0.985915;EPP=3.01594;EPPR=5.03719;GTI=0;LEN=1;MEANALT=1;MQM=25.4156;MQMR=35.2561;NS=30;NUMALT=1;ODDS=32.7031;PAIRED=0.844156;PAIREDR=0.871959;PAO=0;PQA=0;PQR=0;PRO=0;QA=14069;QR=28039;RO=781;RPL=201;RPP=4.64031;RPPR=14.0456;RPR=184;RUN=1;SAF=51;SAP=454.727;SAR=334;SRF=187;SRP=463.577;SRR=594;TYPE=snp;technology.illumina=1	GT:DP:RO:QR:AO:QA:GL	0:33:33:1173:0:0:0,-102.333	0:21:21:734:0:0:0,-46.3368	1:33:0:0:33:1195:-71.9544,0	0:66:66:2332:0:0:0,-203.716	0:31:31:1114:0:0:0,-97.0866	0:22:22:770:0:0:0,-49.0932	1:31:0:0:31:1129:-65.4187,0	0:50:50:1831:0:0:0,-102.854	0:32:32:1144:0:0:0,-99.5939	0:41:41:1471:0:0:0,-115.798	1:41:0:0:41:1461:-93.5111,0	0:8:8:288:0:0:0,-14.0951	1:50:0:0:50:1883:-101.36,0	0:38:38:1332:0:0:0,-89.3465	1:65:0:0:65:2411:-140.068,0	0:36:36:1319:0:0:0,-114.557	0:48:48:1747:0:0:0,-117.695	0:25:25:915:0:0:0,-46.4959	0:62:62:2257:0:0:0,-154.763	0:23:23:828:0:0:0,-72.5783	0:34:34:1218:0:0:0,-74.7765	0:24:24:873:0:0:0,-62.3132	1:49:0:0:49:1776:-96.91,0	1:15:0:0:15:535:-29.5302,0	1:28:0:0:28:991:-61.9557,0	0:33:33:1167:0:0:0,-88.3847	0:25:25:907:0:0:0,-79.0509	1:21:0:0:21:751:-47.677,0	1:52:0:0:52:1937:-123.87,0	0:129:129:4619:0:0:0,-402.974
unitig_4	1501162	.	G	A	6560.08	.	AB=0;ABP=0;AC=10;AF=0.333333;AN=30;AO=321;CIGAR=1X;DP=1092;DPB=1092;DPRA=0.790994;EPP=19.2524;EPPR=3.14831;GTI=0;LEN=1;MEANALT=1;MQM=27.757;MQMR=36.6265;NS=30;NUMALT=1;ODDS=74.3426;PAIRED=0.900312;PAIREDR=0.906615;PAO=0;PQA=0;PQR=0;PRO=0;QA=10791;QR=27117;RO=771;RPL=193;RPP=31.5912;RPPR=6.46043;RPR=128;RUN=1;SAF=40;SAP=395.912;SAR=281;SRF=181;SRP=474.147;SRR=590;TYPE=snp;technology.illumina=1	GT:DP:RO:QR:AO:QA:GL	0:33:33:1138:0:0:0,-99.3456	0:17:17:625:0:0:0,-43.8694	1:23:0:0:23:738:-48.7343,0	0:55:55:1890:0:0:0,-164.743	0:34:34:1165:0:0:0,-102.24	0:32:32:1095:0:0:0,-74.5565	1:28:0:0:28:949:-63.5347,0	0:42:42:1399:0:0:0,-102.449	0:26:26:938:0:0:0,-81.6353	0:38:38:1281:0:0:0,-106.889	1:28:0:0:28:929:-63.1519,0	0:14:14:486:0:0:0,-31.6568	1:48:0:0:48:1613:-105.367,0	0:41:41:1470:0:0:0,-97.212	1:50:0:0:50:1723:-106.438,0	0:33:33:1152:0:0:0,-100.849	0:46:46:1667:0:0:0,-115.291	0:25:25:908:0:0:0,-67.8894	0:84:84:2907:0:0:0,-226.148	0:24:22:788:2:68:0,-67.452	0:33:33:1212:0:0:0,-79.3865	0:31:31:1092:0:0:0,-77.0089	1:43:0:0:43:1402:-90.377,0	1:17:0:0:17:583:-39.5768,0	1:17:0:0:17:583:-38.4481,0	0:15:15:489:0:0:0,-40.3781	0:17:17:577:0:0:0,-50.9109	1:17:0:0:17:576:-42.6444,0	1:48:0:0:48:1627:-124.563,0	0:133:133:4838:0:0:0,-420.758
unitig_4	1501480	.	CA	TC,CC	9398.23	.	AB=0,0;ABP=0,0;AC=10,1;AF=0.333333,0.0333333;AN=30;AO=328,48;CIGAR=2X,1M1X;DP=1307;DPB=1316.5;DPRA=0.873586,1.0477;EPP=54.2782,14.5915;EPPR=14.1388;GTI=0;LEN=2,1;MEANALT=1.18182,1.5;MQM=40.5335,38;MQMR=38.8816;NS=30;NUMALT=2;ODDS=79.0912;PAIRED=0.887195,0.895833;PAIREDR=0.8676;PAO=2,3;PQA=66,100;PQR=67;PRO=14;QA=10358,1677;QR=33298;RO=929;RPL=209,32;RPP=56.6351,14.5915;RPPR=25.9195;RPR=119,16;RUN…	GT:DP:RO:QR:AO:QA:GL	0:35:35:1246:0,0:0,0:0,-109.165,-109.224	0:28:28:999:0,0:0,0:0,-82.1882,-82.1882	1:14:0:0:14,0:472,0:-41.6452,0,-41.6452	0:78:78:2773:0,0:0,0:0,-242.498,-242.498	0:42:42:1510:0,0:0,0:0,-131.588,-131.588	0:33:33:1170:0,0:0,0:0,-94.8824,-94.8824	1:26:0:0:26,0:801,0:-69.8295,0,-69.8295	0:50:50:1773:0,0:0,0:0,-155.044,-155.044	0:43:43:1549:0,0:0,0:0,-135.091,-135.091	2:47:0:0:0,47:0,1637:-135.123,-135.123,0	1:38:0:0:38,0:1178,0:-91.4092,0,-91.4683	0:15:15:533:0,0:0,0:0,-44.5263,-44.5263	1:36:0:0:36,0:1192,0:-107.572,0,-107.572	0:48:48:1774:0,0:0,0:0,-123.088,-123.088	1:60:0:0:60,0:1937,0:-170.936,0,-170.936	0:35:35:1243:0,0:0,0:0,-108.712,-108.771	0:64:63:2248:0,0:0,0:0,-168.049,-168.049	0:52:52:1867:0,0:0,0:0,-146.17,-146.17	0:110:109:3953:1,0:30,0:0,-301.1,-303.84	0:20:20:716:0,0:0,0:0,-62.843,-62.843	0:67:67:2419:0,0:0,0:0,-184.755,-184.755	0:37:37:1312:0,0:0,0:0,-104.768,-104.768	1:44:0:0:43,1:1318,40:-115.981,0,-112.65	1:23:0:0:22,0:671,0:-57.6954,0,-57.6954	1:22:0:0:22,0:668,0:-59.0882,0,-59.0882	0:33:33:1148:0,0:0,0:0,-101.046,-101.046	0:35:35:1156:0,0:0,0:0,-100.823,-100.823	1:18:0:0:18,0:533,0:-47.2794,0,-47.2794	1:48:0:0:48,0:1558,0:-133.159,0,-133.219	0:106:106:3909:0,0:0,0:0,-338.317,-338.377
unitig_4	1501617	.	G	C	18928.1	.	AB=0;ABP=0;AC=10;AF=0.333333;AN=30;AO=622;CIGAR=1X;DP=2198;DPB=2198;DPRA=0.792884;EPP=31.2883;EPPR=39.2162;GTI=0;LEN=1;MEANALT=1;MQM=41.4228;MQMR=39.0534;NS=30;NUMALT=1;ODDS=276.641;PAIRED=0.864952;PAIREDR=0.909784;PAO=0;PQA=0;PQR=0;PRO=0;QA=23091;QR=58128;RO=1574;RPL=219;RPP=121.205;RPPR=191.876;RPR=403;RUN=1;SAF=479;SAP=397.143;SAR=143;SRF=1016;SRP=292.398;SRR=558;TYPE=snp;technology.illumina=1	GT:DP:RO:QR:AO:QA:GL	0:65:65:2382:0:0:0,-205.861	0:74:74:2744:0:0:0,-207.324	1:60:0:0:60:2268:-195.669,0	0:136:136:4994:0:0:0,-432.484	0:82:81:2948:0:0:0,-256.167	0:62:62:2338:0:0:0,-170.256	1:44:0:0:44:1620:-127.787,0	0:77:77:2825:0:0:0,-244.757	0:65:65:2403:0:0:0,-207.721	0:86:85:3135:0:0:0,-251.391	1:63:0:0:63:2301:-193.352,0	0:46:46:1702:0:0:0,-122.494	1:78:0:0:78:2900:-250.699,0	0:74:74:2738:0:0:0,-214.413	1:87:0:0:87:3210:-278.044,0	0:71:71:2645:0:0:0,-228.399	0:90:90:3405:0:0:0,-269.629	0:68:68:2501:0:0:0,-188.698	0:137:137:5043:0:0:0,-391.417	0:46:46:1715:0:0:0,-148.67	0:84:84:3093:0:0:0,-239.608	0:69:69:2529:0:0:0,-199.825	1:80:1:41:79:2939:-250.362,0	1:41:0:0:41:1534:-132.294,0	1:50:0:0:50:1845:-159.699,0	0:60:60:2189:0:0:0,-189.985	0:58:58:2125:0:0:0,-184.365	1:45:1:31:44:1619:-137.26,0	1:76:0:0:76:2855:-246.293,0	0:124:124:4602:0:0:0,-398.504
unitig_4	1501672	.	C	T	28105.7	.	AB=0;ABP=0;AC=10;AF=0.333333;AN=30;AO=914;CIGAR=1X;DP=2843;DPB=2843;DPRA=1.05653;EPP=128.69;EPPR=200.639;GTI=0;LEN=1;MEANALT=1;MQM=41.7188;MQMR=40.5858;NS=30;NUMALT=1;ODDS=342.166;PAIRED=0.863239;PAIREDR=0.918092;PAO=0;PQA=0;PQR=0;PRO=0;QA=33008;QR=69489;RO=1929;RPL=454;RPP=3.09583;RPPR=14.9528;RPR=460;RUN=1;SAF=574;SAP=133.099;SAR=340;SRF=1097;SRP=82.0625;SRR=832;TYPE=snp;technology.illumina=1	GT:DP:RO:QR:AO:QA:GL	0:91:91:3211:0:0:0,-280.465	0:80:80:2820:0:0:0,-234.341	1:75:0:0:75:2691:-234.598,0	0:172:172:6242:0:0:0,-542.825	0:92:92:3331:0:0:0,-290.045	0:94:94:3405:0:0:0,-283.155	1:62:0:0:62:2227:-187.623,0	0:106:106:3837:0:0:0,-333.693	0:85:85:3053:0:0:0,-265.752	0:111:111:3985:0:0:0,-321.143	1:106:0:0:106:3799:-327.928,0	0:50:50:1845:0:0:0,-144.689	1:113:0:0:113:4189:-362.942,0	0:90:90:3255:0:0:0,-280.74	1:128:0:0:128:4696:-406.616,0	0:84:84:3021:0:0:0,-263.48	0:101:101:3572:0:0:0,-303.806	0:74:74:2677:0:0:0,-223.369	0:164:163:5885:1:29:0,-490.878	0:54:54:1950:0:0:0,-170.233	0:117:117:4259:0:0:0,-362.268	0:75:75:2686:0:0:0,-226.983	1:116:1:34:115:4184:-360.849,0	1:67:0:0:67:2330:-203.968,0	1:85:0:0:85:2995:-261.953,0	0:80:80:2806:0:0:0,-245.15	0:76:76:2640:0:0:0,-229.836	1:64:1:37:63:2259:-193.52,0	1:99:0:0:99:3609:-313.813,0	0:132:132:4938:0:0:0,-426.76
unitig_4	1502034	.	C	T	21492.2	.	AB=0;ABP=0;AC=8;AF=0.266667;AN=30;AO=712;CIGAR=1X;DP=2637;DPB=2637;DPRA=1.00706;EPP=8.91475;EPPR=54.1882;GTI=0;LEN=1;MEANALT=1;MQM=41.9649;MQMR=37.28;NS=30;NUMALT=1;ODDS=242.987;PAIRED=0.921348;PAIREDR=0.915325;PAO=0;PQA=0;PQR=0;PRO=0;QA=24791;QR=67516;RO=1925;RPL=359;RPP=3.12009;RPPR=11.9455;RPR=353;RUN=1;SAF=359;SAP=3.12009;SAR=353;SRF=957;SRP=3.14679;SRR=968;TYPE=snp;technology.illumina=1	GT:DP:RO:QR:AO:QA:GL	0:76:76:2725:0:0:0,-237.621	0:67:67:2288:0:0:0,-139.258	1:75:0:0:75:2616:-228.633,0	0:137:137:4892:0:0:0,-426.798	0:86:86:3036:0:0:0,-265.81	0:75:75:2589:0:0:0,-165.783	0:76:76:2730:0:0:0,-229.859	0:97:97:3508:0:0:0,-305.374	0:75:75:2630:0:0:0,-230.214	0:81:81:2911:0:0:0,-248.468	0:95:95:3299:0:0:0,-287.459	0:48:48:1639:0:0:0,-104.278	1:107:0:0:107:3830:-334.135,0	0:77:77:2658:0:0:0,-197.093	1:116:0:0:116:4066:-354.534,0	0:83:82:2916:1:20:0,-253.092	0:99:99:3349:0:0:0,-235.226	0:85:85:2989:0:0:0,-189.023	0:159:159:5500:0:0:0,-381.973	0:45:45:1594:0:0:0,-139.485	0:92:92:3169:0:0:0,-201.059	0:64:64:2124:0:0:0,-145.349	1:129:0:0:129:4515:-395.422,0	1:60:0:0:60:1993:-175.593,0	1:51:0:0:51:1749:-153.713,0	0:88:88:3088:0:0:0,-270.206	0:87:87:3016:0:0:0,-264.191	1:75:0:0:75:2598:-227.845,0	1:99:1:37:98:3404:-295.062,0	0:133:133:4829:0:0:0,-420.734
unitig_4	1502578	.	G	A	21015	.	AB=0;ABP=0;AC=9;AF=0.3;AN=30;AO=814;CIGAR=1X;DP=2427;DPB=2427;DPRA=1.10955;EPP=42.7157;EPPR=180.622;GTI=0;LEN=1;MEANALT=1;MQM=34.9975;MQMR=40.9056;NS=30;NUMALT=1;ODDS=287.662;PAIRED=0.872236;PAIREDR=0.882061;PAO=0;PQA=0;PQR=0;PRO=0;QA=27846;QR=58486;RO=1611;RPL=365;RPP=21.8333;RPPR=28.3091;RPR=449;RUN=1;SAF=385;SAP=8.17488;SAR=429;SRF=799;SRP=3.2381;SRR=812;TYPE=snp;technology.illumina=1	GT:DP:RO:QR:AO:QA:GL	0:68:68:2494:0:0:0,-216.204	0:58:58:2120:0:0:0,-183.973	1:87:0:0:87:3013:-234.222,0	0:116:116:4230:0:0:0,-338.391	0:81:81:2932:0:0:0,-254.258	0:73:73:2676:0:0:0,-232.825	0:62:62:2217:0:0:0,-177.509	1:97:0:0:97:3270:-249.549,0	0:77:77:2790:0:0:0,-219.798	0:91:91:3259:0:0:0,-276.15	1:96:0:0:96:3237:-264.192,0	0:40:40:1483:0:0:0,-129.038	1:105:0:0:105:3737:-279.41,0	0:70:69:2497:0:0:0,-201.019	1:93:0:0:93:3186:-238.627,0	0:79:79:2892:0:0:0,-249.78	0:80:80:2927:0:0:0,-254.288	0:83:83:3001:0:0:0,-260.67	0:147:146:5321:0:0:0,-461.802	0:53:52:1876:1:32:0,-161.24	0:89:89:3149:0:0:0,-274.942	0:53:53:1929:0:0:0,-166.493	1:124:0:0:124:4163:-321.597,0	1:56:0:0:56:1901:-137.398,0	0:56:56:2011:0:0:0,-174.971	1:59:0:0:59:1968:-152.596,0	0:67:67:2376:0:0:0,-207.379	0:57:57:2025:0:0:0,-175.917	1:96:0:0:96:3339:-248.966,0	0:114:114:4281:0:0:0,-370.236
unitig_4	1502598	.	CGGGAAG	CG	17029.8	.	AB=0;ABP=0;AC=9;AF=0.3;AN=30;AO=684;CIGAR=1M5D1M;DP=2240;DPB=1831.71;DPRA=1.03523;EPP=5.8675;EPPR=84.3601;GTI=0;LEN=5;MEANALT=2;MQM=33.1637;MQMR=40.9656;NS=30;NUMALT=1;ODDS=257.354;PAIRED=0.865497;PAIREDR=0.885582;PAO=32;PQA=920;PQR=4209;PRO=132;QA=22577;QR=54412;RO=1512;RPL=317;RPP=10.947;RPPR=8.18047;RPR=367;RUN=1;SAF=294;SAP=32.268;SAR=390;SRF=691;SRP=27.2814;SRR=821;TYPE=del;technology.illumi…	GT:DP:RO:QR:AO:QA:GL	0:58:58:2118:0:0:0,-202.794	0:55:55:1984:0:0:0,-172.92	1:72:0:0:69:2281:-174.404,0	0:118:117:4213:0:0:0,-362.061	0:79:79:2912:0:0:0,-269.525	0:64:64:2314:0:0:0,-222.81	0:59:58:2029:0:0:0,-178.816	1:79:0:0:73:2360:-181.455,0	0:81:78:2799:0:0:0,-248.447	0:87:87:3136:0:0:0,-272.293	1:87:0:0:81:2629:-216.037,0	0:42:42:1492:0:0:0,-133.623	1:87:0:0:87:2969:-222.93,0	0:68:68:2460:0:0:0,-199.698	1:87:0:0:83:2812:-211.32,0	0:73:72:2579:0:0:0,-241.512	0:77:77:2743:0:0:0,-256.86	0:75:75:2699:0:0:0,-240.763	0:131:131:4665:0:0:0,-446.175	0:45:44:1608:1:27:0,-137.754	0:80:79:2853:0:0:0,-272.153	0:51:51:1824:0:0:0,-160.584	1:124:0:0:119:3922:-304.912,0	1:51:0:0:48:1571:-111.097,0	0:55:54:1909:0:0:0,-175.22	1:50:0:0:46:1405:-111.204,0	0:57:57:2067:0:0:0,-188.977	0:50:50:1809:0:0:0,-162.362	1:82:0:0:77:2601:-189.478,0	0:116:116:4199:0:0:0,-412.831
unitig_4	1502686	.	ACG	GCA	12892.1	.	AB=0;ABP=0;AC=8;AF=0.266667;AN=30;AO=479;CIGAR=1X1M1X;DP=1791;DPB=1829.33;DPRA=0.993896;EPP=4.0303;EPPR=4.70511;GTI=0;LEN=3;MEANALT=1;MQM=33.2443;MQMR=41.8125;NS=30;NUMALT=1;ODDS=160.636;PAIRED=0.822547;PAIREDR=0.85747;PAO=24;PQA=748;PQR=1195;PRO=50;QA=16815;QR=46263;RO=1312;RPL=243;RPP=3.23243;RPPR=9.37245;RPR=236;RUN=1;SAF=205;SAP=24.5936;SAR=274;SRF=663;SRP=3.3347;SRR=649;TYPE=complex;technolo…	GT:DP:RO:QR:AO:QA:GL	0:54:54:1864:0:0:0,-169.055	0:56:56:1965:0:0:0,-176.333	1:55:0:0:55:1951:-145.349,0	0:105:105:3761:0:0:0,-330.545	0:70:70:2461:0:0:0,-223.388	0:48:48:1707:0:0:0,-152.167	0:53:53:1887:0:0:0,-164.593	1:54:0:0:54:1908:-151.248,0	0:67:67:2301:0:0:0,-204.707	0:53:53:1822:0:0:0,-165.227	0:63:63:2229:0:0:0,-200.642	0:21:21:777:0:0:0,-67.7003	1:66:0:0:66:2357:-189.556,0	0:52:52:1859:0:0:0,-162.3	1:86:0:0:86:3089:-236.378,0	0:59:59:2118:0:0:0,-187.754	0:63:63:2201:0:0:0,-191.819	0:57:57:1993:0:0:0,-177.511	0:120:120:4205:0:0:0,-378.92	0:27:27:958:0:0:0,-86.9024	0:66:66:2319:0:0:0,-205.049	0:43:43:1503:0:0:0,-133.122	1:76:0:0:76:2643:-210.506,0	1:37:0:0:37:1270:-103.014,0	0:39:39:1380:0:0:0,-125.817	1:44:0:0:44:1490:-113.607,0	0:57:56:1931:1:17:0,-170.072	0:29:29:1047:0:0:0,-94.4272	1:60:0:0:60:2090:-156.624,0	0:111:111:3975:0:0:0,-366.93
unitig_4	1502707	.	AGGGGGGA	AGGGGGA	10150.4	.	AB=0;ABP=0;AC=8;AF=0.266667;AN=30;AO=412;CIGAR=1M1D6M;DP=1645;DPB=1742;DPRA=0.939845;EPP=3.03138;EPPR=16.7264;GTI=0;LEN=1;MEANALT=1.75;MQM=32.6772;MQMR=41.8687;NS=30;NUMALT=1;ODDS=147.632;PAIRED=0.808252;PAIREDR=0.846656;PAO=112.5;PQA=3355.5;PQR=4589.5;PRO=149.5;QA=12092;QR=42548;RO=1226;RPL=216;RPP=5.11853;RPPR=43.9318;RPR=196;RUN=1;SAF=167;SAP=35.0764;SAR=245;SRF=590;SRP=6.75813;SRR=636;TYPE=de…	GT:DP:RO:QR:AO:QA:GL	0:50:50:1707:0:0:0,-156.114	0:51:51:1779:0:0:0,-161.475	1:48:0:0:47:1263:-104.204,0	0:95:95:3335:0:0:0,-297.578	0:65:65:2200:0:0:0,-199.163	0:37:37:1326:0:0:0,-118.297	0:55:55:1874:0:0:0,-172.171	1:58:0:0:56:1643:-139.609,0	0:59:59:2077:0:0:0,-186.306	0:48:48:1668:0:0:0,-151.893	0:65:65:2237:0:0:0,-202.429	0:18:18:621:0:0:0,-60.6382	1:56:0:0:56:1812:-160.277,0	0:64:64:2220:0:0:0,-198.207	1:83:0:0:82:2534:-213.253,0	0:57:57:1996:0:0:0,-177.544	0:62:62:2125:0:0:0,-188.697	0:55:55:1935:0:0:0,-178.776	0:109:109:3833:0:0:0,-341.304	0:32:32:1105:0:0:0,-103.483	0:57:57:2025:0:0:0,-180.342	0:32:32:1159:0:0:0,-106.105	1:61:0:0:60:1763:-153.252,0	1:33:0:0:33:920:-77.8431,0	0:41:41:1356:0:0:0,-131.321	1:36:0:0:35:960:-82.1304,0	0:54:54:1801:0:0:0,-164.355	0:28:28:943:0:0:0,-85.9558	1:44:0:0:43:1197:-102.94,0	0:92:92:3226:0:0:0,-294.525
unitig_4	1502719	.	AGGGGGA	AGGGGGGA	11963.8	.	AB=0;ABP=0;AC=9;AF=0.3;AN=30;AO=482;CIGAR=1M1I6M;DP=1764;DPB=1964.86;DPRA=0.962103;EPP=3.89331;EPPR=26.0767;GTI=0;LEN=1;MEANALT=2.66667;MQM=33.9398;MQMR=41.9092;NS=30;NUMALT=1;ODDS=144.334;PAIRED=0.798755;PAIREDR=0.856225;PAO=123.5;PQA=3397.5;PQR=3397.5;PRO=123.5;QA=14447;QR=42929;RO=1245;RPL=248;RPP=3.89331;RPPR=22.2396;RPR=234;RUN=1;SAF=190;SAP=49.8817;SAR=292;SRF=580;SRP=15.6118;SRR=665;TYPE=i…	GT:DP:RO:QR:AO:QA:GL	0:54:54:1855:0:0:0,-162.786	0:51:51:1786:0:0:0,-156.316	1:56:0:0:53:1447:-120.124,0	0:90:89:3116:0:0:0,-272.039	0:71:71:2417:0:0:0,-212.315	0:37:37:1307:0:0:0,-114.478	0:60:60:1964:0:0:0,-173.585	1:59:0:0:55:1559:-130.24,0	0:59:59:2053:0:0:0,-178.954	1:51:0:0:48:1540:-133.763,0	0:73:73:2479:0:0:0,-217.35	0:19:19:662:0:0:0,-58.316	1:63:0:0:58:1844:-155.481,0	0:72:72:2475:0:0:0,-217.371	1:92:0:0:87:2738:-230.774,0	0:58:58:2004:0:0:0,-175.676	0:67:67:2312:0:0:0,-201.171	0:55:55:1939:0:0:0,-169.581	0:120:120:4210:0:0:0,-368.133	0:37:37:1266:0:0:0,-111.308	0:67:67:2319:0:0:0,-203.29	0:32:30:1040:0:0:0,-89.7819	1:69:0:0:65:1984:-166.995,0	1:33:0:0:29:827:-69.491,0	0:40:40:1326:0:0:0,-117.051	1:43:0:0:40:1166:-97.7583,0	0:58:58:1973:0:0:0,-173.14	0:28:27:902:0:0:0,-79.2066	1:49:0:0:47:1342:-112.599,0	0:101:101:3524:0:0:0,-308.447
unitig_4	1502913	.	A	G	7742.8	.	AB=0;ABP=0;AC=8;AF=0.266667;AN=30;AO=348;CIGAR=1X;DP=1246;DPB=1246;DPRA=0.98554;EPP=44.9671;EPPR=68.0481;GTI=0;LEN=1;MEANALT=1;MQM=28.7672;MQMR=40.2895;NS=30;NUMALT=1;ODDS=105.869;PAIRED=0.79023;PAIREDR=0.865256;PAO=0;PQA=0;PQR=0;PRO=0;QA=12251;QR=29739;RO=898;RPL=193;RPP=12.0207;RPPR=43.8765;RPR=155;RUN=1;SAF=120;SAP=75.7921;SAR=228;SRF=235;SRP=445.971;SRR=663;TYPE=snp;technology.illumina=1	GT:DP:RO:QR:AO:QA:GL	0:39:39:1224:0:0:0,-108.005	0:35:35:1163:0:0:0,-102.643	1:35:0:0:35:1232:-81.3299,0	0:65:65:2100:0:0:0,-154.206	0:32:32:1027:0:0:0,-90.5669	0:28:28:928:0:0:0,-82.1221	0:33:33:1075:0:0:0,-78.2404	1:48:0:0:48:1659:-97.184,0	0:39:39:1290:0:0:0,-100.269	0:35:35:1095:0:0:0,-93.0303	0:42:42:1379:0:0:0,-120.777	0:18:18:631:0:0:0,-55.6562	1:45:0:0:45:1579:-91.432,0	0:39:39:1353:0:0:0,-100.777	1:44:0:0:44:1649:-103.575,0	0:50:50:1647:0:0:0,-145.073	0:43:43:1402:0:0:0,-123.443	0:37:37:1222:0:0:0,-107.675	0:96:96:3287:0:0:0,-288.546	0:31:31:1067:0:0:0,-93.7451	0:43:43:1433:0:0:0,-125.877	0:23:22:745:1:12:0,-64.1594	1:57:0:0:57:2001:-134.028,0	1:20:0:0:20:676:-46.1622,0	0:31:31:1022:0:0:0,-90.1756	1:29:0:0:29:959:-75.8168,0	0:34:34:1042:0:0:0,-92.337	0:27:27:895:0:0:0,-78.9711	1:69:0:0:69:2484:-171.933,0	0:79:79:2712:0:0:0,-237.842
unitig_4	1502961	.	G	A	6054.62	.	AB=0;ABP=0;AC=8;AF=0.266667;AN=30;AO=266;CIGAR=1X;DP=994;DPB=994;DPRA=0.958333;EPP=5.65525;EPPR=7.55337;GTI=0;LEN=1;MEANALT=1;MQM=30.1579;MQMR=41.6946;NS=30;NUMALT=1;ODDS=81.4871;PAIRED=0.796992;PAIREDR=0.876204;PAO=0;PQA=0;PQR=0;PRO=0;QA=9506;QR=25780;RO=727;RPL=159;RPP=25.0842;RPPR=27.7448;RPR=107;RUN=1;SAF=49;SAP=233.415;SAR=217;SRF=78;SRP=976.86;SRR=649;TYPE=snp;technology.illumina=1	GT:DP:RO:QR:AO:QA:GL	0:24:23:840:1:34:0,-69.7531	0:20:20:725:0:0:0,-63.2449	1:32:0:0:32:1159:-77.199,0	0:48:48:1734:0:0:0,-146.891	0:35:35:1200:0:0:0,-104.539	0:20:20:718:0:0:0,-63.0382	0:28:28:1023:0:0:0,-89.2465	1:26:0:0:26:928:-65.0187,0	0:28:28:1000:0:0:0,-87.3223	0:31:31:1036:0:0:0,-90.1967	0:41:41:1409:0:0:0,-122.726	0:17:17:588:0:0:0,-52.0293	1:40:0:0:40:1410:-100.702,0	0:33:33:1193:0:0:0,-102.381	1:32:0:0:32:1160:-74.6061,0	0:36:36:1272:0:0:0,-111.474	0:34:33:1190:1:26:0,-101.219	0:40:40:1397:0:0:0,-122.854	0:85:85:3077:0:0:0,-267.995	0:16:16:564:0:0:0,-49.8109	0:38:38:1340:0:0:0,-117.034	0:24:23:788:0:0:0,-69.2374	1:40:0:0:40:1438:-99.5808,0	1:15:0:0:15:529:-37.9482,0	0:26:26:918:0:0:0,-80.5663	1:17:0:0:17:610:-42.3763,0	0:30:30:1063:0:0:0,-92.9924	0:13:13:476:0:0:0,-41.6579	1:62:0:0:62:2212:-149.691,0	0:63:63:2229:0:0:0,-194.859
unitig_4	1503069	.	G	A	5065.62	.	AB=0;ABP=0;AC=8;AF=0.266667;AN=30;AO=283;CIGAR=1X;DP=1148;DPB=1148;DPRA=0.908169;EPP=78.2138;EPPR=12.974;GTI=0;LEN=1;MEANALT=1;MQM=25.8622;MQMR=39.7179;NS=30;NUMALT=1;ODDS=39.3398;PAIRED=0.872792;PAIREDR=0.887861;PAO=0;PQA=0;PQR=0;PRO=0;QA=9892;QR=31010;RO=865;RPL=91;RPP=81.2831;RPPR=21.1477;RPR=192;RUN=1;SAF=25;SAP=419.572;SAR=258;SRF=61;SRP=1388.86;SRR=804;TYPE=snp;technology.illumina=1	GT:DP:RO:QR:AO:QA:GL	0:35:35:1253:0:0:0,-109.049	0:26:26:898:0:0:0,-79.1278	1:28:1:32:27:937:-45.0347,0	0:65:65:2287:0:0:0,-151.835	0:37:37:1345:0:0:0,-117.244	0:28:28:1006:0:0:0,-88.2018	0:34:34:1211:0:0:0,-91.0436	1:34:1:35:33:1112:-58.0168,0	0:31:31:1107:0:0:0,-82.6319	0:25:25:896:0:0:0,-71.3492	0:45:45:1605:0:0:0,-140.487	0:19:19:672:0:0:0,-59.0529	1:45:0:0:45:1634:-97.4806,0	0:40:40:1414:0:0:0,-110.409	1:44:0:0:44:1544:-99.068,0	0:47:47:1740:0:0:0,-151.168	0:38:38:1350:0:0:0,-118.276	0:30:30:1094:0:0:0,-95.6641	0:116:116:4189:0:0:0,-364.623	0:20:20:726:0:0:0,-63.6709	0:43:43:1566:0:0:0,-135.537	0:28:28:1009:0:0:0,-86.3838	1:45:0:0:45:1553:-94.2573,0	1:27:0:0:27:906:-63.3712,0	0:25:25:890:0:0:0,-77.6958	1:8:0:0:8:287:-17.4836,0	0:30:30:1018:0:0:0,-89.6328	0:23:23:823:0:0:0,-72.1045	1:54:0:0:54:1919:-109.971,0	0:78:78:2844:0:0:0,-247.392
unitig_4	1503093	.	G	A	4129.08	.	AB=0;ABP=0;AC=8;AF=0.266667;AN=30;AO=266;CIGAR=1X;DP=1057;DPB=1057;DPRA=0.92943;EPP=217.251;EPPR=508.244;GTI=0;LEN=1;MEANALT=1;MQM=23.4962;MQMR=39.1808;NS=30;NUMALT=1;ODDS=16.7767;PAIRED=0.894737;PAIREDR=0.896334;PAO=0;PQA=0;PQR=0;PRO=0;QA=10209;QR=29743;RO=791;RPL=222;RPP=261.66;RPPR=541.758;RPR=44;RUN=1;SAF=20;SAP=419.966;SAR=246;SRF=63;SRP=1217.02;SRR=728;TYPE=snp;technology.illumina=1	GT:DP:RO:QR:AO:QA:GL	0:32:32:1218:0:0:0,-105.051	0:24:24:907:0:0:0,-78.2729	1:31:0:0:31:1203:-55.3148,0	0:67:67:2518:0:0:0,-145.635	0:31:31:1198:0:0:0,-103.109	0:26:26:1007:0:0:0,-86.6183	0:33:33:1276:0:0:0,-89.2717	1:35:1:41:34:1306:-54.945,0	0:27:27:1032:0:0:0,-69.138	0:18:18:684:0:0:0,-50.8106	0:39:39:1439:0:0:0,-124.427	0:19:19:748:0:0:0,-64.2593	1:44:0:0:44:1698:-88.8736,0	0:34:34:1270:0:0:0,-91.9468	1:38:0:0:38:1468:-84.2349,0	0:38:38:1476:0:0:0,-126.822	0:38:38:1411:0:0:0,-121.625	0:27:27:1062:0:0:0,-90.9426	0:117:117:4249:0:0:0,-368.408	0:21:21:769:0:0:0,-66.9061	0:31:31:1167:0:0:0,-99.592	0:23:23:864:0:0:0,-74.841	1:42:0:0:42:1644:-88.1761,0	1:24:0:0:24:904:-55.5299,0	0:20:20:762:0:0:0,-65.9247	1:5:0:0:5:191:-10.4498,0	0:25:25:926:0:0:0,-80.1586	0:23:23:849:0:0:0,-73.4528	1:48:0:0:48:1795:-89.2236,0	0:77:77:2870:0:0:0,-248.315
unitig_4	1503115	.	T	C	1197.76	.	AB=0;ABP=0;AC=8;AF=0.266667;AN=30;AO=107;CIGAR=1X;DP=800;DPB=800;DPRA=1.59649;EPP=186.165;EPPR=734.007;GTI=1;LEN=1;MEANALT=1;MQM=30.0187;MQMR=34.5065;NS=30;NUMALT=1;ODDS=10.8469;PAIRED=0.869159;PAIREDR=0.911977;PAO=0;PQA=0;PQR=0;PRO=0;QA=4039;QR=25048;RO=693;RPL=106;RPP=226.753;RPPR=783.239;RPR=1;RUN=1;SAF=7;SAP=178.534;SAR=100;SRF=76;SRP=920.108;SRR=617;TYPE=snp;technology.illumina=1	GT:DP:RO:QR:AO:QA:GL	0:19:19:678:0:0:0,-59.4714	0:20:20:722:0:0:0,-63.2209	1:26:13:477:13:491:-16.0652,0	0:50:50:1782:0:0:0,-103.947	0:19:19:690:0:0:0,-60.1518	0:20:20:751:0:0:0,-65.2961	0:20:20:732:0:0:0,-50.6673	1:32:18:658:14:538:-19.4923,0	0:19:19:706:0:0:0,-45.6781	0:14:14:517:0:0:0,-36.5328	0:31:31:1106:0:0:0,-96.4711	0:12:12:449:0:0:0,-39.2247	1:34:21:769:13:502:-17.264,0	0:23:23:857:0:0:0,-59.7584	1:30:13:481:17:647:-32.4781,0	0:24:24:898:0:0:0,-77.9329	0:31:31:1069:0:0:0,-93.9605	0:20:20:741:0:0:0,-64.6312	0:110:109:3927:1:18:0,-339.786	0:16:16:598:0:0:0,-51.9914	0:21:21:766:0:0:0,-67.0334	0:14:14:479:0:0:0,-42.3226	1:39:14:506:25:955:-48.5162,0	1:19:8:267:11:402:-16.1632,0	0:11:11:390:0:0:0,-34.3735	1:1:0:0:1:41:-0.799817,0	0:21:21:737:0:0:0,-64.6299	0:16:16:569:0:0:0,-50.043	1:34:22:783:12:445:-10.4687,0	0:54:54:1943:0:0:0,-169.561
unitig_4	1503297	.	A	C	5970.47	.	AB=0;ABP=0;AC=9;AF=0.3;AN=30;AO=260;CIGAR=1X;DP=749;DPB=749;DPRA=1.24063;EPP=41.6291;EPPR=47.5077;GTI=0;LEN=1;MEANALT=1;MQM=33.5423;MQMR=41.7152;NS=30;NUMALT=1;ODDS=5.9991;PAIRED=0.911538;PAIREDR=0.92418;PAO=0;PQA=0;PQR=0;PRO=0;QA=9115;QR=16663;RO=488;RPL=95;RPP=43.9342;RPPR=60.8391;RPR=165;RUN=1;SAF=243;SAP=429.588;SAR=17;SRF=445;SRP=722.106;SRR=43;TYPE=snp;technology.illumina=1	GT:DP:RO:QR:AO:QA:GL	0:20:20:669:0:0:0,-58.7963	0:14:14:477:0:0:0,-42.1502	0:1:1:31:0:0:0,-3.06683	0:42:42:1442:0:0:0,-126.258	0:24:24:846:0:0:0,-73.9892	0:18:18:632:0:0:0,-55.6538	1:11:0:0:11:391:-24.7679,0	1:36:0:0:36:1289:-100.474,0	0:26:26:863:0:0:0,-76.1426	1:28:0:0:28:937:-67.674,0	0:26:26:862:0:0:0,-69.4228	0:4:4:146:0:0:0,-12.9839	1:20:0:0:20:721:-56.7365,0	1:33:0:0:33:1212:-87.082,0	1:28:0:0:28:990:-72.6894,0	0:9:9:340:0:0:0,-29.7461	0:42:42:1467:0:0:0,-128.199	0:24:24:803:0:0:0,-71.0125	0:73:72:2473:0:0:0,-216.495	0:17:17:568:0:0:0,-49.8605	0:9:9:315:0:0:0,-27.6952	0:15:15:517:0:0:0,-45.6966	1:23:0:0:23:820:-59.1977,0	0:15:15:495:0:0:0,-43.5867	0:22:22:731:0:0:0,-64.4011	1:28:0:0:28:940:-78.4559,0	0:7:7:231:0:0:0,-20.5949	0:15:15:492:0:0:0,-43.4176	1:53:0:0:53:1815:-124.984,0	0:66:66:2263:0:0:0,-197.815
unitig_4	1503424	.	G	C	5260.2	.	AB=0;ABP=0;AC=7;AF=0.233333;AN=30;AO=268;CIGAR=1X;DP=1050;DPB=1050;DPRA=1.12605;EPP=5.63551;EPPR=3.07981;GTI=0;LEN=1;MEANALT=1;MQM=26.9291;MQMR=40.2458;NS=30;NUMALT=1;ODDS=47.708;PAIRED=0.593284;PAIREDR=0.854033;PAO=0;PQA=0;PQR=0;PRO=0;QA=9673;QR=28408;RO=781;RPL=143;RPP=5.63551;RPPR=3.01308;RPR=125;RUN=1;SAF=232;SAP=314.276;SAR=36;SRF=674;SRP=896.87;SRR=107;TYPE=snp;technology.illumina=1	GT:DP:RO:QR:AO:QA:GL	0:26:26:953:0:0:0,-81.6474	0:26:26:949:0:0:0,-82.6898	0:22:22:829:0:0:0,-71.868	0:60:60:2206:0:0:0,-189.33	0:43:43:1553:0:0:0,-133.884	0:17:17:611:0:0:0,-53.599	0:26:26:916:0:0:0,-52.2302	1:41:0:0:41:1414:-97.5833,0	0:23:23:836:0:0:0,-72.6029	0:33:33:1228:0:0:0,-85.348	1:41:0:0:41:1463:-75.4255,0	0:7:7:253:0:0:0,-22.383	1:38:0:0:38:1368:-85.7657,0	0:30:30:1123:0:0:0,-67.1799	1:32:0:0:32:1157:-49.6596,0	0:38:38:1360:0:0:0,-118.31	0:38:38:1363:0:0:0,-118.207	0:28:28:1019:0:0:0,-88.6281	0:105:105:3872:0:0:0,-335.212	0:23:23:834:0:0:0,-72.4619	0:42:42:1561:0:0:0,-135.3	0:19:19:710:0:0:0,-61.6709	1:34:0:0:34:1230:-72.074,0	0:29:29:1015:0:0:0,-88.8071	0:20:20:686:0:0:0,-60.4137	1:30:0:0:30:1101:-72.1163,0	0:21:20:746:0:0:0,-64.4833	0:26:26:858:0:0:0,-75.3452	1:52:0:0:52:1940:-123.646,0	0:80:80:2927:0:0:0,-253.397
unitig_4	1503483	.	ATC	GTC,GTT	6231.48	.	AB=0,0;ABP=0,0;AC=7,3;AF=0.233333,0.1;AN=30;AO=252,103;CIGAR=1X2M,1X1M1X;DP=1018;DPB=1045.33;DPRA=1.08094,1.01311;EPP=294.746,141.331;EPPR=673.162;GTI=0;LEN=1,3;MEANALT=1,1;MQM=29.8333,20.3981;MQMR=41.8988;NS=30;NUMALT=2;ODDS=47.5065;PAIRED=0.670635,0.873786;PAIREDR=0.879154;PAO=16.5,10.5;PQA=374.5,301.5;PQR=893;PRO=31;QA=6565,3516;QR=23611;RO=662;RPL=188,71;RPP=135.505,35.0764;RPPR=294.302;RPR=6…	GT:DP:RO:QR:AO:QA:GL	0:18:18:642:0,0:0,0:0,-58.2023,-58.2023	0:24:24:880:0,0:0,0:0,-85.2838,-85.2838	0:27:27:987:0,0:0,0:0,-91.2232,-91.2232	0:67:67:2372:0,0:0,0:0,-212.991,-212.389	0:34:34:1238:0,0:0,0:0,-110.743,-110.743	0:23:23:841:0,0:0,0:0,-76.2485,-76.2485	2:27:0:0:0,27:0,937:-29.2798,-29.4084,0	1:34:0:0:34,0:1021,0:-86.422,0,-86.6614	0:31:31:1113:0,0:0,0:0,-96.9489,-96.9489	2:44:0:0:0,44:0,1494:-86.1135,-86.4261,0	1:40:0:0:40,0:846,0:-68.1287,0,-68.5625	0:10:10:395:0,0:0,0:0,-34.0661,-34.0661	1:33:0:0:33,0:943,0:-79.7396,0,-79.7396	2:32:0:0:0,32:0,1085:-64.5307,-64.5969,0	1:31:0:0:31,0:706,0:-56.3809,0,-57.3354	0:22:22:789:0,0:0,0:0,-75.18,-75.18	0:40:40:1403:0,0:0,0:0,-127.632,-126.97	0:27:27:971:0,0:0,0:0,-93.5837,-93.5837	0:81:81:2906:0,0:0,0:0,-256.078,-255.476	0:22:22:788:0,0:0,0:0,-72.0627,-71.9469	0:37:37:1317:0,0:0,0:0,-121.167,-121.167	0:22:22:802:0,0:0,0:0,-72.9476,-72.9476	1:43:0:0:43,0:1094,0:-91.6734,0,-91.7326	0:28:28:961:0,0:0,0:0,-83.8901,-82.686	0:27:27:897:0,0:0,0:0,-79.1229,-79.1229	1:24:0:0:24,0:625,0:-53.2575,0,-53.2575	0:18:18:591:0,0:0,0:0,-55.1436,-55.0826	0:27:27:938:0,0:0,0:0,-85.544,-85.544	1:47:0:0:47,0:1330,0:-112.212,0,-111.244	0:78:77:2780:0,0:0,0:0,-241.207,-241.147
unitig_4	1503578	.	A	G	12601.9	.	AB=0;ABP=0;AC=7;AF=0.233333;AN=30;AO=577;CIGAR=1X;DP=1981;DPB=1981;DPRA=1.38835;EPP=67.5937;EPPR=283.687;GTI=0;LEN=1;MEANALT=1;MQM=27.6083;MQMR=41.4665;NS=30;NUMALT=1;ODDS=162.063;PAIRED=0.847487;PAIREDR=0.883903;PAO=0;PQA=0;PQR=0;PRO=0;QA=21570;QR=51656;RO=1404;RPL=171;RPP=210.843;RPPR=395.88;RPR=406;RUN=1;SAF=313;SAP=12.0462;SAR=264;SRF=787;SRP=47.708;SRR=617;TYPE=snp;technology.illumina=1	GT:DP:RO:QR:AO:QA:GL	0:53:52:1877:1:39:0,-158.818	0:54:54:2004:0:0:0,-173.642	0:41:41:1563:0:0:0,-134.835	0:111:111:4132:0:0:0,-357.751	0:52:52:1945:0:0:0,-168.454	0:72:72:2681:0:0:0,-232.257	0:60:60:2128:0:0:0,-172.7	1:117:0:0:117:4463:-253.686,0	0:57:57:2098:0:0:0,-182.492	0:63:63:2296:0:0:0,-195.363	1:65:0:0:65:2379:-160.198,0	0:24:24:886:0:0:0,-76.9604	1:78:0:0:78:2987:-174.294,0	0:66:66:2433:0:0:0,-190.962	1:83:0:0:83:3128:-187.61,0	0:52:52:1932:0:0:0,-167.334	0:71:71:2576:0:0:0,-223.965	0:66:66:2380:0:0:0,-207.549	0:113:110:4091:3:78:0,-347.234	0:58:58:2095:0:0:0,-182.837	0:60:60:2210:0:0:0,-191.883	0:40:40:1457:0:0:0,-126.788	1:76:0:0:76:2750:-163.642,0	0:52:52:1905:0:0:0,-164.458	0:56:56:2057:0:0:0,-178.667	1:67:0:0:67:2511:-166.375,0	0:46:46:1684:0:0:0,-146.377	0:45:45:1620:0:0:0,-141.363	1:87:0:0:87:3235:-205.824,0	0:96:96:3606:0:0:0,-311.687
unitig_4	1503606	.	C	A	12059.7	.	AB=0;ABP=0;AC=7;AF=0.233333;AN=30;AO=645;CIGAR=1X;DP=2344;DPB=2344;DPRA=1.38736;EPP=5.84163;EPPR=111.24;GTI=0;LEN=1;MEANALT=1;MQM=22.6806;MQMR=41.6233;NS=30;NUMALT=1;ODDS=205.895;PAIRED=0.872868;PAIREDR=0.889935;PAO=0;PQA=0;PQR=0;PRO=0;QA=24058;QR=63794;RO=1699;RPL=312;RPP=4.49498;RPPR=52.6116;RPR=333;RUN=1;SAF=377;SAP=43.0092;SAR=268;SRF=1066;SRP=242.638;SRR=633;TYPE=snp;technology.illumina=1	GT:DP:RO:QR:AO:QA:GL	0:66:66:2506:0:0:0,-215.461	0:67:67:2520:0:0:0,-217.459	0:45:45:1723:0:0:0,-148.473	0:118:118:4477:0:0:0,-385.47	0:68:68:2514:0:0:0,-218.003	0:75:75:2855:0:0:0,-246.215	0:68:68:2528:0:0:0,-208.904	1:134:0:0:134:5022:-235.889,0	0:72:72:2697:0:0:0,-233.096	0:79:79:2961:0:0:0,-251.77	1:71:0:0:71:2585:-151.8,0	0:30:30:1103:0:0:0,-95.8271	1:100:0:0:100:3805:-177.672,0	0:84:84:3229:0:0:0,-259.774	1:89:0:0:89:3311:-177.217,0	0:62:62:2345:0:0:0,-202.128	0:86:86:3173:0:0:0,-275.301	0:78:78:2941:0:0:0,-253.857	0:142:140:5269:2:76:0,-448.451	0:65:65:2466:0:0:0,-212.582	0:76:76:2839:0:0:0,-245.782	0:52:52:1931:0:0:0,-166.965	1:94:0:0:94:3476:-165.291,0	0:67:67:2491:0:0:0,-214.814	0:70:70:2630:0:0:0,-227.48	1:72:1:10:71:2672:-149.209,0	0:61:61:2233:0:0:0,-194.055	0:55:55:2008:0:0:0,-174.245	1:84:0:0:84:3111:-173.444,0	0:114:114:4345:0:0:0,-374.388
unitig_4	1503625	.	GGAG	GG	8919.65	.	AB=0;ABP=0;AC=7;AF=0.233333;AN=30;AO=571;CIGAR=1M2D1M;DP=2284;DPB=2047.5;DPRA=1.27628;EPP=25.5579;EPPR=32.0835;GTI=0;LEN=2;MEANALT=1.625;MQM=18.7636;MQMR=41.6911;NS=30;NUMALT=1;ODDS=210.435;PAIRED=0.900175;PAIREDR=0.900763;PAO=29;PQA=668.5;PQR=2055.5;PRO=70;QA=20571;QR=62643;RO=1703;RPL=359;RPP=85.1878;RPPR=45.7117;RPR=212;RUN=1;SAF=324;SAP=25.5579;SAR=247;SRF=1073;SRP=253.245;SRR=630;TYPE=del;te…	GT:DP:RO:QR:AO:QA:GL	0:70:70:2578:0:0:0,-229.153	0:66:66:2415:0:0:0,-215.343	0:52:52:1850:0:0:0,-164.548	0:115:115:4253:0:0:0,-374.064	0:75:75:2693:0:0:0,-242.79	0:68:67:2485:0:0:0,-221.283	0:69:69:2503:0:0:0,-214.562	1:118:0:0:118:4287:-178.434,0	0:64:64:2364:0:0:0,-204.648	0:69:69:2531:0:0:0,-223.284	1:58:0:0:57:1985:-97.4915,0	0:27:27:1009:0:0:0,-93.3808	1:91:0:0:89:3279:-129.875,0	0:89:89:3336:0:0:0,-282.53	1:85:0:0:83:3024:-143.618,0	0:74:74:2708:0:0:0,-244.53	0:88:88:3222:0:0:0,-286.089	0:70:70:2639:0:0:0,-230.735	0:145:144:5309:1:40:0,-466.046	0:57:57:2172:0:0:0,-193.282	0:80:80:2949:0:0:0,-258.996	0:53:53:1945:0:0:0,-177.607	1:92:0:0:90:3211:-136.982,0	0:67:67:2440:0:0:0,-212.277	0:69:69:2528:0:0:0,-231.319	1:59:0:0:57:1996:-98.0916,0	0:66:66:2356:0:0:0,-205.624	0:55:55:1991:0:0:0,-175.912	1:76:0:0:76:2749:-136.32,0	0:117:117:4367:0:0:0,-386.982
unitig_4	1503671	.	AA	AAGCTTTCGA	233.739	.	AB=0;ABP=0;AC=7;AF=0.233333;AN=30;AO=171;CIGAR=1M8I1M;DP=1824;DPB=2532;DPRA=0.443684;EPP=5.15638;EPPR=9.1179;GTI=3;LEN=8;MEANALT=2;MQM=10.1754;MQMR=40.8352;NS=30;NUMALT=1;ODDS=3.25811;PAIRED=0.947368;PAIREDR=0.894161;PAO=20;PQA=428;PQR=428;PRO=20;QA=5815;QR=59976;RO=1644;RPL=168;RPP=348.732;RPPR=4.19906;RPR=3;RUN=1;SAF=78;SAP=5.8675;SAR=93;SRF=995;SRP=161.137;SRR=649;TYPE=ins;technology.illumina=1	GT:DP:RO:QR:AO:QA:GL	0:62:62:2230:0:0:0,-194.331	0:57:57:2090:0:0:0,-181.74	0:57:57:2106:0:0:0,-182.835	0:99:99:3577:0:0:0,-311.374	0:80:80:2984:0:0:0,-257.596	0:59:59:2173:0:0:0,-188.885	0:54:54:1947:0:0:0,-151.477	1:40:6:189:33:1064:-20.2479,0	0:65:65:2349:0:0:0,-204.195	0:70:70:2548:0:0:0,-205.466	1:28:3:105:23:797:-22.7454,0	0:32:32:1155:0:0:0,-100.76	1:38:7:244:30:1009:-13.2421,0	0:73:73:2696:0:0:0,-217.659	1:27:1:35:23:819:-24.2358,0	0:75:75:2741:0:0:0,-237.224	0:80:80:3022:0:0:0,-261.022	0:62:62:2276:0:0:0,-197.831	0:144:144:5252:0:0:0,-456.649	0:48:48:1691:0:0:0,-148.039	0:85:85:3157:0:0:0,-273.745	0:46:46:1672:0:0:0,-145.553	1:39:7:254:32:1093:-14.1629,0	0:52:52:1870:0:0:0,-162.878	0:67:67:2427:0:0:0,-211.639	1:19:4:140:14:477:-5.34968,0	0:68:68:2490:0:0:0,-215.395	0:52:52:1829:0:0:0,-160.054	1:26:9:316:16:556:-4.21812,0	0:120:120:4411:0:0:0,-383.545
unitig_4	1503681	.	G	C	1074.79	.	AB=0;ABP=0;AC=7;AF=0.233333;AN=30;AO=201;CIGAR=1X;DP=1798;DPB=1798;DPRA=0.420505;EPP=4.3175;EPPR=3.55453;GTI=1;LEN=1;MEANALT=1;MQM=9.72139;MQMR=41.3164;NS=30;NUMALT=1;ODDS=10.5877;PAIRED=0.960199;PAIREDR=0.880952;PAO=0;PQA=0;PQR=0;PRO=0;QA=7159;QR=58786;RO=1596;RPL=144;RPP=84.7808;RPPR=6.68929;RPR=57;RUN=1;SAF=83;SAP=16.2444;SAR=118;SRF=900;SRP=59.6319;SRR=696;TYPE=snp;technology.illumina=1	GT:DP:RO:QR:AO:QA:GL	0:58:58:2136:0:0:0,-185.665	0:56:56:2063:0:0:0,-179.222	0:58:58:2166:0:0:0,-187.457	0:107:107:3938:0:0:0,-341.679	0:80:80:3026:0:0:0,-260.586	0:56:56:2081:0:0:0,-180.563	0:55:55:2019:0:0:0,-155.229	1:34:1:37:33:1161:-24.5695,0	0:57:57:2112:0:0:0,-182.694	0:71:71:2608:0:0:0,-205.97	1:31:0:0:31:1122:-29.949,0	0:33:33:1225:0:0:0,-106.457	1:29:0:0:29:1003:-18.1002,0	0:77:77:2852:0:0:0,-229.407	1:33:0:0:33:1184:-30.4148,0	0:74:74:2728:0:0:0,-235.513	0:80:80:3023:0:0:0,-261.276	0:54:54:2022:0:0:0,-175.177	0:142:142:5178:0:0:0,-450.374	0:43:43:1505:0:0:0,-131.712	0:85:85:3210:0:0:0,-277.29	0:44:44:1633:0:0:0,-141.776	1:38:2:82:36:1308:-23.7757,0	0:51:51:1839:0:0:0,-160.03	0:65:65:2357:0:0:0,-204.999	1:13:0:0:13:466:-8.96535,0	0:71:71:2526:0:0:0,-218.909	0:57:57:2039:0:0:0,-178.073	1:26:0:0:26:915:-28.6433,0	0:120:119:4381:0:0:0,-380.334
unitig_4	1503707	.	AACATCATGTT	GACAT	270.919	.	AB=0;ABP=0;AC=7;AF=0.233333;AN=30;AO=100;CIGAR=1X3M6D1M;DP=1584;DPB=1716.36;DPRA=0.230888;EPP=22.5536;EPPR=43.957;GTI=4;LEN=5;MEANALT=1.14286;MQM=12.76;MQMR=41.0108;NS=30;NUMALT=1;ODDS=0.350356;PAIRED=0.96;PAIREDR=0.819473;PAO=32;PQA=244;PQR=11267;PRO=347;QA=3358;QR=53933;RO=1479;RPL=0;RPP=220.158;RPPR=4.24506;RPR=100;RUN=1;SAF=35;SAP=22.5536;SAR=65;SRF=768;SRP=7.78049;SRR=711;TYPE=complex;techno…	GT:DP:RO:QR:AO:QA:GL	0:43:43:1592:0:0:0,-170.151	0:57:57:2052:0:0:0,-217.311	0:62:62:2268:0:0:0,-239.033	0:111:111:4095:0:0:0,-412.023	0:72:72:2625:0:0:0,-289.976	0:48:48:1736:0:0:0,-193.813	0:53:53:1949:0:0:0,-158.367	1:7:1:40:6:184:-5.22537,0	0:55:55:2004:0:0:0,-221.878	0:76:76:2752:0:0:0,-238.644	1:15:0:0:15:501:-16.2001,0	0:28:28:1042:0:0:0,-111.555	1:9:0:0:9:278:-13.2746,0	0:58:58:2108:0:0:0,-212.979	1:25:0:0:24:830:-30.6197,0	0:70:70:2577:0:0:0,-275.997	0:71:71:2584:0:0:0,-293.141	0:54:54:1982:0:0:0,-198.142	0:108:108:3960:0:0:0,-434.623	0:38:37:1347:0:0:0,-141.376	0:92:91:3314:0:0:0,-335.8	0:37:37:1365:0:0:0,-148.817	1:17:2:77:15:518:-9.2594,0	0:58:58:2052:0:0:0,-213.523	0:64:63:2239:0:0:0,-230.637	1:11:0:0:11:352:-12.6703,0	0:63:63:2259:0:0:0,-213.761	0:49:49:1759:0:0:0,-196.498	1:20:0:0:20:695:-28.7257,0	0:113:112:4155:0:0:0,-431.273
unitig_4	1503722	.	A	G	4679.17	.	AB=0;ABP=0;AC=9;AF=0.3;AN=30;AO=292;CIGAR=1X;DP=1862;DPB=1862;DPRA=0.523379;EPP=18.746;EPPR=39.3085;GTI=1;LEN=1;MEANALT=1;MQM=22.8527;MQMR=41.8013;NS=30;NUMALT=1;ODDS=9.09006;PAIRED=0.886986;PAIREDR=0.800637;PAO=0;PQA=0;PQR=0;PRO=0;QA=10680;QR=57849;RO=1570;RPL=73;RPP=161.528;RPPR=12.3103;RPR=219;RUN=1;SAF=128;SAP=12.6481;SAR=164;SRF=832;SRP=15.2314;SRR=738;TYPE=snp;technology.illumina=1	GT:DP:RO:QR:AO:QA:GL	0:55:55:2016:0:0:0,-175.407	0:65:65:2346:0:0:0,-204.047	0:76:76:2802:0:0:0,-243.114	0:126:126:4717:0:0:0,-408.181	0:83:82:3022:1:22:0,-260.253	0:59:58:2136:1:40:0,-182.033	1:60:0:0:60:2230:-147.85,0	1:12:1:38:11:367:-9.08409,0	0:68:68:2510:0:0:0,-217.82	1:84:0:0:84:3128:-229.31,0	1:21:0:0:21:751:-17.4866,0	0:33:33:1230:0:0:0,-106.764	1:15:0:0:15:531:-22.3896,0	0:64:64:2361:0:0:0,-189.32	1:30:0:0:30:1095:-33.6142,0	0:75:75:2788:0:0:0,-240.219	0:81:81:2980:0:0:0,-258.54	0:57:57:2152:0:0:0,-186.253	0:128:128:4727:0:0:0,-409.898	0:46:46:1701:0:0:0,-147.891	0:104:104:3792:0:0:0,-329.516	0:45:45:1674:0:0:0,-145.181	1:26:0:0:26:960:-27.1362,0	0:72:72:2574:0:0:0,-224.199	0:74:74:2665:0:0:0,-232.485	1:17:0:0:17:602:-16.7405,0	0:67:67:2413:0:0:0,-209.146	0:62:62:2267:0:0:0,-197.132	1:26:0:0:26:954:-34.7659,0	0:131:131:4938:0:0:0,-425.363
unitig_4	1503728	.	A	G	1169.3	.	AB=0;ABP=0;AC=7;AF=0.233333;AN=30;AO=178;CIGAR=1X;DP=1937;DPB=1937;DPRA=0.340741;EPP=3.0103;EPPR=19.0629;GTI=1;LEN=1;MEANALT=1.14286;MQM=13.0899;MQMR=41.0734;NS=30;NUMALT=1;ODDS=11.2823;PAIRED=0.955056;PAIREDR=0.800341;PAO=0;PQA=0;PQR=0;PRO=0;QA=6342;QR=64209;RO=1758;RPL=34;RPP=150.622;RPPR=21.3949;RPR=144;RUN=1;SAF=77;SAP=10.0371;SAR=101;SRF=946;SRP=25.1895;SRR=812;TYPE=snp;technology.illumina=1	GT:DP:RO:QR:AO:QA:GL	0:56:56:2012:0:0:0,-175.287	0:70:70:2519:0:0:0,-219.473	0:79:79:2892:0:0:0,-251.504	0:133:133:4945:0:0:0,-428.104	0:82:82:3026:0:0:0,-262.654	0:63:63:2284:0:0:0,-199.177	0:63:63:2259:0:0:0,-153.25	1:14:1:38:12:402:-11.5195,0	0:68:68:2488:0:0:0,-216.452	0:90:90:3247:0:0:0,-243.872	1:24:0:0:24:850:-22.3105,0	0:32:32:1187:0:0:0,-103.354	1:25:0:0:25:860:-35.6913,0	0:68:68:2490:0:0:0,-200.299	1:37:0:0:37:1337:-45.2414,0	0:75:75:2776:0:0:0,-239.501	0:83:83:3067:0:0:0,-266.063	0:59:59:2207:0:0:0,-191.149	0:129:129:4691:0:0:0,-407.477	0:45:45:1657:0:0:0,-144.085	0:101:101:3689:0:0:0,-320.658	0:45:45:1667:0:0:0,-144.606	1:31:2:69:29:1069:-18.1314,0	0:79:79:2813:0:0:0,-245.402	0:77:77:2692:0:0:0,-235.175	1:22:0:0:22:795:-25.9035,0	0:64:64:2283:0:0:0,-198.149	0:62:62:2252:0:0:0,-196	1:29:0:0:29:1029:-39.4104,0	0:132:132:4959:0:0:0,-427.601
unitig_4	1503754	.	TGG	CGG,CGC	7098.93	.	AB=0,0;ABP=0,0;AC=8,1;AF=0.266667,0.0333333;AN=30;AO=445,45;CIGAR=1X2M,1X1M1X;DP=2089;DPB=2130;DPRA=0.731838,0.667483;EPP=7.11414,5.37479;EPPR=4.23328;GTI=0;LEN=1,3;MEANALT=1.08333,2;MQM=21.6,10.3333;MQMR=41.7847;NS=30;NUMALT=2;ODDS=55.1531;PAIRED=0.824719,0.933333;PAIREDR=0.757822;PAO=25,2;PQA=474.5,49;PQR=1482.5;PRO=55;QA=9100,1659;QR=58934;RO=1598;RPL=168,15;RPP=60.9862,13.8677;RPPR=26.6872;RP…	GT:DP:RO:QR:AO:QA:GL	0:57:56:2009:1,0:3,0:0,-178.168,-177.612	0:61:61:2273:0,0:0,0:0,-196.896,-196.896	0:76:76:2805:0,0:0,0:0,-243.39,-242.728	0:131:131:4916:0,0:0,0:0,-436.807,-436.145	0:77:76:2846:1,0:35,0:0,-245.582,-248.541	0:63:62:2300:1,0:34,0:0,-195.898,-198.78	1:67:0:0:67,0:1985,0:-168.476,0,-167.387	1:38:1:35:37,0:482,0:-31.4073,0,-33.7645	0:67:67:2456:0,0:0,0:0,-216.052,-216.052	1:82:0:0:82,0:2708,0:-228.276,0,-227.674	1:51:0:0:51,0:653,0:-46.8292,0,-46.2271	0:30:30:1134:0,0:0,0:0,-97.8891,-97.8305	1:52:0:0:52,0:850,0:-64.0291,0,-62.588	0:71:71:2604:0,0:0,0:0,-209.276,-208.674	1:55:0:0:55,0:823,0:-60.8337,0,-59.9311	0:81:81:3010:0,0:0,0:0,-265.869,-264.605	0:85:85:3112:0,0:0,0:0,-270.098,-270.036	0:58:58:2207:0,0:0,0:0,-193.463,-193.463	0:129:128:4696:0,0:0,0:0,-431.494,-430.832	0:49:49:1792:0,0:0,0:0,-158.542,-158.542	0:91:91:3354:0,0:0,0:0,-296.973,-296.913	0:49:49:1826:0,0:0,0:0,-157.856,-157.797	2:47:0:0:2,45:68,1659:-41.5767,-35.6008,0	0:77:77:2853:0,0:0,0:0,-256.344,-256.344	0:80:80:2882:0,0:0,0:0,-257.052,-256.932	1:40:0:0:40,0:613,0:-45.6539,0,-45.6539	0:61:61:2191:0,0:0,0:0,-196.107,-195.505	0:69:69:2455:0,0:0,0:0,-217.29,-217.146	1:56:0:0:56,0:846,0:-62.8457,0,-61.4665	0:139:139:5178:0,0:0,0:0,-452.669,-451.405
unitig_4	1503788	.	TATTCGACCGCA	TA	5172.16	.	AB=0;ABP=0;AC=7;AF=0.233333;AN=30;AO=391;CIGAR=1M10D1M;DP=2097;DPB=2010.33;DPRA=0.751786;EPP=3.01585;EPPR=32.9997;GTI=0;LEN=10;MEANALT=1.22222;MQM=14.7315;MQMR=41.6265;NS=30;NUMALT=1;ODDS=115.364;PAIRED=0.828645;PAIREDR=0.766372;PAO=60;PQA=1200;PQR=14952;PRO=476;QA=13143;QR=61172;RO=1695;RPL=158;RPP=34.2495;RPPR=3.38054;RPR=233;RUN=1;SAF=213;SAP=9.81351;SAR=178;SRF=843;SRP=3.11407;SRR=852;TYPE=de…	GT:DP:RO:QR:AO:QA:GL	0:68:67:2435:1:34:0,-270.05	0:64:64:2247:0:0:0,-254.23	0:64:64:2296:0:0:0,-255.949	0:119:117:4215:0:0:0,-460.935	0:88:88:3168:0:0:0,-334.433	0:62:62:2262:0:0:0,-245.172	0:61:61:2204:0:0:0,-224.947	1:57:0:0:57:1828:-77.6721,0	0:61:61:2218:0:0:0,-251.044	0:67:67:2449:0:0:0,-243.622	1:53:0:0:53:1742:-81.2997,0	0:36:35:1283:0:0:0,-147.49	1:73:0:0:72:2533:-108.457,0	0:60:60:2176:0:0:0,-234.088	1:54:0:0:54:1929:-81.4966,0	0:78:78:2806:0:0:0,-289.807	0:90:89:3262:0:0:0,-343.679	0:63:63:2260:0:0:0,-226.959	0:135:135:4871:0:0:0,-527.134	0:51:50:1804:1:13:0,-207.992	0:78:78:2815:0:0:0,-312.701	0:62:62:2229:0:0:0,-226.357	1:55:1:37:53:1779:-53.3916,0	0:64:64:2274:0:0:0,-244.876	0:76:76:2699:0:0:0,-279.301	1:39:0:0:39:1285:-62.902,0	0:64:62:2232:0:0:0,-227.207	0:65:64:2221:0:0:0,-222.59	1:61:0:0:61:2000:-76.2713,0	0:129:127:4709:0:0:0,-485.637
unitig_4	1503863	.	T	C	14422	.	AB=0;ABP=0;AC=7;AF=0.233333;AN=30;AO=810;CIGAR=1X;DP=2863;DPB=2863;DPRA=1.20243;EPP=5.75547;EPPR=25.5674;GTI=0;LEN=1;MEANALT=1;MQM=21.0531;MQMR=41.8221;NS=30;NUMALT=1;ODDS=332.924;PAIRED=0.840741;PAIREDR=0.867446;PAO=0;PQA=0;PQR=0;PRO=0;QA=30509;QR=76698;RO=2052;RPL=411;RPP=3.39634;RPPR=3.35316;RPR=399;RUN=1;SAF=436;SAP=13.3154;SAR=374;SRF=1024;SRP=3.02723;SRR=1028;TYPE=snp;technology.illumina=1	GT:DP:RO:QR:AO:QA:GL	0:87:87:3225:0:0:0,-278.144	0:78:78:2942:0:0:0,-253.962	0:60:60:2240:0:0:0,-192.904	0:137:137:5187:0:0:0,-447.996	0:101:101:3763:0:0:0,-323.731	0:75:75:2833:0:0:0,-244.791	0:84:84:3161:0:0:0,-270.058	1:133:0:0:133:5051:-232.008,0	0:92:92:3458:0:0:0,-298.592	0:87:87:3236:0:0:0,-269.136	1:118:0:0:118:4440:-234.648,0	0:47:47:1754:0:0:0,-151.918	1:123:0:0:123:4692:-203.987,0	0:96:96:3643:0:0:0,-312.936	1:116:1:37:115:4311:-187.941,0	0:91:91:3404:0:0:0,-294.384	0:97:97:3620:0:0:0,-313.256	0:80:80:3059:0:0:0,-263.402	0:181:180:6719:0:0:0,-581.418	0:60:59:2196:1:34:0,-190.018	0:99:99:3723:0:0:0,-321.667	0:68:68:2562:0:0:0,-221.519	1:112:1:36:111:4210:-192.755,0	0:71:71:2595:0:0:0,-225.621	0:70:70:2536:0:0:0,-220.429	1:100:0:0:100:3675:-245.16,0	0:89:89:3299:0:0:0,-284.46	0:69:69:2505:0:0:0,-218.331	1:109:0:0:109:4096:-170.735,0	0:133:133:4965:0:0:0,-429.611
unitig_4	1503883	.	GTTTA	ATTTG,ACTTA	18736.2	.	AB=0,0;ABP=0,0;AC=7,2;AF=0.233333,0.0666667;AN=30;AO=746,185;CIGAR=1X3M1X,2X3M;DP=2764;DPB=2907.8;DPRA=1.2191,1.23646;EPP=5.99098,15.7926;EPPR=42.7265;GTI=0;LEN=5,2;MEANALT=1.14286,1.6;MQM=20.6153,40.0324;MQMR=41.9274;NS=30;NUMALT=2;ODDS=356.926;PAIRED=0.821716,0.902703;PAIREDR=0.884216;PAO=71,56;PQA=1702.5,1241;PQR=4140.5;PRO=147;QA=26850,6039;QR=65739;RO=1831;RPL=383,78;RPP=4.17463,12.8817;RPPR…	GT:DP:RO:QR:AO:QA:GL	0:87:87:3121:0,0:0,0:0,-283.515,-283.694	0:73:73:2599:0,0:0,0:0,-238.614,-240.6	0:56:56:2038:0,0:0,0:0,-186.971,-187.758	0:137:137:4981:0,0:0,0:0,-457.46,-459.146	0:101:101:3654:0,0:0,0:0,-325.301,-326.203	0:77:76:2774:0,1:0,32:0,-249.571,-247.45	2:85:0:0:0,84:0,2812:-254.77,-253.626,0	1:114:0:0:114,0:4161,0:-204.097,0,-204.097	0:90:90:3204:0,0:0,0:0,-285.731,-285.851	2:98:0:0:0,98:0,3141:-280.22,-279.016,0	1:113:0:0:113,0:4035,0:-219.725,0,-219.725	0:47:47:1725:0,0:0,0:0,-159.466,-159.526	1:108:0:0:108,0:3982,0:-184.049,0,-184.049	0:95:95:3466:0,0:0,0:0,-299.813,-302.461	1:104:1:38:103,0:3691,0:-173.035,0,-176.326	0:83:83:3020:0,0:0,0:0,-276.484,-277.748	0:91:91:3231:0,0:0,0:0,-296.09,-296.752	0:78:78:2814:0,0:0,0:0,-266.192,-268.058	0:177:175:6268:0,1:0,34:0,-571.826,-569.787	0:63:63:2284:0,0:0,0:0,-207.282,-207.944	0:92:92:3291:0,0:0,0:0,-300.895,-302.278	0:62:62:2232:0,0:0,0:0,-211.744,-211.923	1:111:0:0:110,1:3913,20:-190.589,0,-188.791	0:73:73:2532:0,0:0,0:0,-231.871,-232.665	0:72:72:2550:0,0:0,0:0,-233.294,-234.683	1:101:0:0:101,0:3551,0:-232.585,0,-232.585	0:85:85:2979:0,0:0,0:0,-271.671,-273.658	0:66:66:2334:0,0:0,0:0,-214.908,-215.69	1:97:0:0:97,0:3517,0:-167.734,0,-167.734	0:128:128:4604:0,0:0,0:0,-414.843,-416.228
unitig_4	1503903	.	C	T	11588.6	.	AB=0;ABP=0;AC=7;AF=0.233333;AN=30;AO=742;CIGAR=1X;DP=2758;DPB=2758;DPRA=1.16155;EPP=10.3266;EPPR=19.5721;GTI=0;LEN=1;MEANALT=1;MQM=18.5863;MQMR=41.753;NS=30;NUMALT=1;ODDS=314.894;PAIRED=0.803235;PAIREDR=0.894345;PAO=0;PQA=0;PQR=0;PRO=0;QA=27932;QR=76254;RO=2016;RPL=404;RPP=15.7582;RPPR=28.5553;RPR=338;RUN=1;SAF=414;SAP=24.6548;SAR=328;SRF=1109;SRP=46.9611;SRR=907;TYPE=snp;technology.illumina=1	GT:DP:RO:QR:AO:QA:GL	0:91:91:3451:0:0:0,-295.223	0:74:74:2788:0:0:0,-240.412	0:55:55:2062:0:0:0,-178.214	0:130:130:4965:0:0:0,-427.228	0:102:102:3881:0:0:0,-334.087	0:77:76:2900:1:30:0,-246.752	0:78:78:2978:0:0:0,-255.485	1:117:0:0:117:4383:-174.916,0	0:84:84:3183:0:0:0,-274.013	0:108:108:4129:0:0:0,-329.398	1:101:0:0:101:3838:-174.637,0	0:42:42:1661:0:0:0,-142.004	1:110:0:0:110:4178:-149.463,0	0:93:93:3499:0:0:0,-299.311	1:108:1:37:107:3995:-148.998,0	0:84:84:3151:0:0:0,-271.266	0:96:96:3645:0:0:0,-313.999	0:80:80:3031:0:0:0,-261.134	0:177:177:6694:0:0:0,-576.482	0:53:53:2045:0:0:0,-175.815	0:94:94:3553:0:0:0,-306.354	0:64:64:2429:0:0:0,-209.522	1:109:0:0:109:4111:-155.806,0	0:73:73:2726:0:0:0,-235.399	0:72:72:2684:0:0:0,-232.104	1:101:0:0:101:3798:-221.497,0	0:96:96:3535:0:0:0,-305.421	0:72:72:2623:0:0:0,-227.659	1:96:0:0:96:3599:-157.39,0	0:121:121:4604:0:0:0,-396.527
unitig_4	1503945	.	TA	TACACCCA	4520.02	.	AB=0;ABP=0;AC=7;AF=0.233333;AN=30;AO=512;CIGAR=1M6I1M;DP=2534;DPB=4101;DPRA=0.951436;EPP=10.4917;EPPR=35.9807;GTI=0;LEN=6;MEANALT=1.28571;MQM=12.5059;MQMR=40.9246;NS=30;NUMALT=1;ODDS=111.085;PAIRED=0.744141;PAIREDR=0.907288;PAO=28;PQA=531.5;PQR=531.5;PRO=28;QA=16271;QR=71914;RO=2017;RPL=277;RPP=10.4917;RPPR=104.477;RPR=235;RUN=1;SAF=332;SAP=100.998;SAR=180;SRF=1083;SRP=26.9116;SRR=934;TYPE=ins;te…	GT:DP:RO:QR:AO:QA:GL	0:91:91:3269:0:0:0,-284.049	0:80:80:2881:0:0:0,-251.366	0:56:56:1978:0:0:0,-173.209	0:130:130:4626:0:0:0,-404.227	0:100:100:3620:0:0:0,-315.404	0:72:72:2581:0:0:0,-225.662	0:65:63:2268:0:0:0,-197.407	1:90:8:270:81:2557:-57.0564,0	0:73:73:2621:0:0:0,-228.653	0:83:83:2902:0:0:0,-211.089	1:64:5:155:59:1844:-55.2935,0	0:44:44:1611:0:0:0,-140.339	1:78:10:342:68:2248:-51.5625,0	0:89:88:3216:0:0:0,-277.749	1:94:7:238:86:2820:-92.465,0	0:87:87:3109:0:0:0,-271.646	0:107:107:3872:0:0:0,-337.484	0:63:63:2247:0:0:0,-196.667	0:172:172:6161:0:0:0,-537.918	0:58:58:2101:0:0:0,-183.536	0:93:93:3273:0:0:0,-286.448	0:55:55:1973:0:0:0,-171.977	1:91:9:318:82:2589:-69.7416,0	0:70:70:2377:0:0:0,-209.077	0:86:86:2999:0:0:0,-262.626	1:78:11:365:67:2041:-66.8994,0	0:81:81:2882:0:0:0,-250.877	0:70:70:2395:0:0:0,-209.808	1:74:5:170:69:2172:-84.4256,0	0:140:140:5094:0:0:0,-443.043
unitig_4	1503985	.	ACG	GCA,AAA	10574.4	.	AB=0,0;ABP=0,0;AC=7,1;AF=0.233333,0.0333333;AN=30;AO=531,73;CIGAR=1X1M1X,1M2X;DP=2235;DPB=2294.67;DPRA=1.03149,1.13056;EPP=8.60869,4.46786;EPPR=3.31023;GTI=0;LEN=3,2;MEANALT=1.14286,1.5;MQM=20.5367,26.7397;MQMR=41.965;NS=30;NUMALT=2;ODDS=220.61;PAIRED=0.734463,0.863014;PAIREDR=0.912216;PAO=23.5,20.5;PQA=671,674;PQR=1889;PRO=74;QA=19266,2661;QR=59225;RO=1629;RPL=238,35;RPP=15.3807,3.27802;RPPR=3.0…	GT:DP:RO:QR:AO:QA:GL	0:63:63:2308:0,0:0,0:0,-205.923,-205.923	0:55:55:2041:0,0:0,0:0,-185.694,-185.694	0:60:60:2096:0,0:0,0:0,-189.705,-189.825	0:124:124:4532:0,0:0,0:0,-399.604,-399.784	0:76:76:2789:0,0:0,0:0,-250.296,-250.535	0:59:59:2180:0,0:0,0:0,-192.285,-192.285	0:58:58:2066:0,0:0,0:0,-185.515,-185.515	1:86:1:39:85,0:3124,0:-122.698,0,-126.111	0:68:68:2421:0,0:0,0:0,-214.047,-214.107	2:71:0:0:0,71:0,2581:-158.514,-158.454,0	1:57:0:0:57,0:2041,0:-95.1471,0,-95.1471	0:31:31:1116:0,0:0,0:0,-97.5242,-97.5828	1:68:0:0:68,0:2471,0:-120.114,0,-120.174	0:82:81:3045:0,0:0,0:0,-270.796,-270.796	1:96:0:0:96,0:3523,0:-184.546,0,-184.726	0:85:85:3104:0,0:0,0:0,-275.11,-275.17	0:104:104:3749:0,0:0,0:0,-330.735,-330.795	0:65:65:2362:0,0:0,0:0,-217.372,-217.372	0:143:143:5221:0,0:0,0:0,-456.311,-456.492	0:41:41:1505:0,0:0,0:0,-133.483,-133.542	0:88:87:3171:0,0:0,0:0,-280.879,-280.94	0:49:49:1779:0,0:0,0:0,-154.98,-154.98	1:96:0:0:94,2:3382,80:-154.43,0,-148.008	0:62:62:2207:0,0:0,0:0,-200.042,-200.162	0:68:68:2454:0,0:0,0:0,-219.755,-219.875	1:63:0:0:63,0:2217,0:-118.225,0,-118.4	0:63:63:2240:0,0:0,0:0,-203.105,-203.165	0:57:57:2030:0,0:0,0:0,-182.446,-182.446	1:68:0:0:68,0:2508,0:-132.554,0,-132.614	0:129:129:4770:0,0:0,0:0,-425.458,-425.578
unitig_4	1503994	.	G	A	11429.9	.	AB=0;ABP=0;AC=8;AF=0.266667;AN=30;AO=617;CIGAR=1X;DP=2248;DPB=2248;DPRA=1.04264;EPP=20.7516;EPPR=4.64123;GTI=0;LEN=1;MEANALT=1;MQM=22.8444;MQMR=41.9651;NS=30;NUMALT=1;ODDS=221.835;PAIRED=0.753647;PAIREDR=0.911711;PAO=0;PQA=0;PQR=0;PRO=0;QA=22649;QR=60008;RO=1631;RPL=284;RPP=11.4604;RPPR=9.72176;RPR=333;RUN=1;SAF=363;SAP=44.8243;SAR=254;SRF=779;SRP=10.1052;SRR=852;TYPE=snp;technology.illumina=1	GT:DP:RO:QR:AO:QA:GL	0:66:66:2445:0:0:0,-211.672	0:56:56:2059:0:0:0,-178.025	0:58:58:2138:0:0:0,-185.732	0:125:125:4649:0:0:0,-402.198	0:75:75:2751:0:0:0,-238.91	0:58:58:2203:0:0:0,-190.045	0:54:54:1931:0:0:0,-168.116	1:86:1:38:85:3181:-143.321,0	0:66:66:2399:0:0:0,-208.589	1:64:0:0:64:2388:-131.595,0	1:57:0:0:57:2055:-104.102,0	0:30:30:1092:0:0:0,-95.1752	1:76:0:0:76:2793:-143.029,0	0:80:80:2987:0:0:0,-256.728	1:98:0:0:98:3643:-197.124,0	0:86:86:3114:0:0:0,-270.556	0:100:100:3646:0:0:0,-316.254	0:69:69:2556:0:0:0,-221.264	0:144:144:5276:0:0:0,-457.191	0:42:42:1566:0:0:0,-135.626	0:87:87:3296:0:0:0,-283.82	0:50:50:1802:0:0:0,-156.541	1:98:0:0:98:3573:-176.134,0	0:62:62:2269:0:0:0,-195.443	0:66:66:2429:0:0:0,-210.413	1:67:0:0:67:2346:-122.241,0	0:63:63:2249:0:0:0,-194.498	0:61:61:2163:0:0:0,-187.729	1:72:0:0:72:2670:-147.341,0	0:132:132:4950:0:0:0,-427.936
unitig_4	1504084	.	G	A	11461.6	.	AB=0;ABP=0;AC=6;AF=0.2;AN=30;AO=481;CIGAR=1X;DP=1998;DPB=1998;DPRA=1.27177;EPP=52.7826;EPPR=71.6629;GTI=0;LEN=1;MEANALT=1;MQM=32.3472;MQMR=41.6566;NS=30;NUMALT=1;ODDS=179.337;PAIRED=0.879418;PAIREDR=0.890574;PAO=0;PQA=0;PQR=0;PRO=0;QA=15836;QR=52478;RO=1517;RPL=223;RPP=8.54056;RPPR=11.0621;RPR=258;RUN=1;SAF=203;SAP=28.4043;SAR=278;SRF=572;SRP=202.163;SRR=945;TYPE=snp;technology.illumina=1	GT:DP:RO:QR:AO:QA:GL	0:62:62:2083:0:0:0,-183.368	0:48:48:1629:0:0:0,-142.931	0:39:39:1453:0:0:0,-125.756	0:103:103:3597:0:0:0,-315.307	0:71:71:2494:0:0:0,-217.54	0:43:43:1510:0:0:0,-132.158	0:57:57:1987:0:0:0,-173.978	1:74:0:0:74:2317:-176.458,0	0:60:60:2098:0:0:0,-183.518	0:64:64:2196:0:0:0,-190.677	1:66:0:0:66:2149:-159.478,0	0:28:28:947:0:0:0,-83.6836	1:84:0:0:84:2808:-213.236,0	0:66:66:2322:0:0:0,-203.5	1:85:0:0:85:2873:-210.334,0	0:75:75:2680:0:0:0,-234.049	0:72:72:2532:0:0:0,-221.435	0:59:59:1971:0:0:0,-173.623	0:112:112:3841:0:0:0,-336.648	0:34:34:1178:0:0:0,-103.454	0:66:66:2258:0:0:0,-198.413	0:48:48:1630:0:0:0,-143.45	1:94:1:33:93:3080:-223.319,0	0:53:53:1807:0:0:0,-158.344	0:65:65:2262:0:0:0,-198.099	0:65:65:2133:0:0:0,-164.951	0:62:62:2117:0:0:0,-186.006	0:42:42:1426:0:0:0,-125.426	1:79:0:0:79:2609:-190.031,0	0:122:122:4294:0:0:0,-375.381
unitig_4	1504137	.	G	A	8225.72	.	AB=0;ABP=0;AC=6;AF=0.2;AN=30;AO=453;CIGAR=1X;DP=1909;DPB=1909;DPRA=1.25172;EPP=4.39563;EPPR=6.03245;GTI=0;LEN=1;MEANALT=1.16667;MQM=24.0773;MQMR=41.6385;NS=30;NUMALT=1;ODDS=111.237;PAIRED=0.918322;PAIREDR=0.902405;PAO=0;PQA=0;PQR=0;PRO=0;QA=15762;QR=50442;RO=1455;RPL=262;RPP=27.1745;RPPR=65.7293;RPR=191;RUN=1;SAF=124;SAP=204.459;SAR=329;SRF=359;SRP=813.647;SRR=1096;TYPE=snp;technology.illumina=1	GT:DP:RO:QR:AO:QA:GL	0:61:61:2132:0:0:0,-186.736	0:52:52:1851:0:0:0,-161.632	0:17:17:582:0:0:0,-51.2974	0:95:95:3305:0:0:0,-289.236	0:65:65:2217:0:0:0,-192.639	0:53:53:1854:0:0:0,-162.92	0:55:55:1875:0:0:0,-164.958	1:80:0:0:80:2829:-156.477,0	0:60:60:2086:0:0:0,-183.182	0:71:71:2471:0:0:0,-207.438	1:62:0:0:61:2107:-116.395,0	0:40:40:1443:0:0:0,-126.137	1:66:0:0:66:2331:-118.19,0	0:66:66:2307:0:0:0,-202.159	1:88:0:0:88:3018:-172.255,0	0:68:68:2336:0:0:0,-204.755	0:80:80:2784:0:0:0,-244.36	0:59:59:2115:0:0:0,-184.686	0:101:101:3475:0:0:0,-304.813	0:31:31:1091:0:0:0,-95.8288	0:67:67:2303:0:0:0,-202.156	0:47:47:1637:0:0:0,-143.689	1:90:1:40:89:3075:-172.197,0	0:56:56:1868:0:0:0,-164.403	0:55:55:1842:0:0:0,-161.873	0:59:59:2009:0:0:0,-162.41	0:56:56:1934:0:0:0,-169.808	0:33:33:1109:0:0:0,-97.8774	1:69:0:0:69:2402:-128.137,0	0:107:107:3776:0:0:0,-330.183
unitig_4	1504158	.	A	G	5548.86	.	AB=0;ABP=0;AC=6;AF=0.2;AN=30;AO=387;CIGAR=1X;DP=1748;DPB=1748;DPRA=1.14118;EPP=79.8198;EPPR=72.7032;GTI=0;LEN=1;MEANALT=1;MQM=18.938;MQMR=41.2131;NS=30;NUMALT=1;ODDS=105.059;PAIRED=0.937984;PAIREDR=0.915503;PAO=0;PQA=0;PQR=0;PRO=0;QA=14424;QR=50402;RO=1361;RPL=271;RPP=137.816;RPPR=155.35;RPR=116;RUN=1;SAF=87;SAP=257.578;SAR=300;SRF=260;SRP=1131.48;SRR=1101;TYPE=snp;technology.illumina=1	GT:DP:RO:QR:AO:QA:GL	0:54:54:2008:0:0:0,-173.834	0:52:52:1898:0:0:0,-164.8	0:14:14:519:0:0:0,-45.2312	0:91:91:3363:0:0:0,-291.515	0:69:69:2534:0:0:0,-217.762	0:46:46:1762:0:0:0,-151.677	0:54:54:1973:0:0:0,-171.126	1:62:0:0:62:2344:-95.941,0	0:57:57:2072:0:0:0,-179.781	0:75:75:2739:0:0:0,-187.273	1:58:0:0:58:2115:-94.5621,0	0:40:40:1536:0:0:0,-132.382	1:53:0:0:53:1997:-76.4002,0	0:57:57:2127:0:0:0,-184.23	1:71:0:0:71:2645:-114.751,0	0:56:56:2071:0:0:0,-179.528	0:85:85:3181:0:0:0,-274.742	0:45:45:1686:0:0:0,-145.936	0:103:103:3783:0:0:0,-328.308	0:30:30:1134:0:0:0,-98.1177	0:58:58:2171:0:0:0,-187.668	0:43:43:1592:0:0:0,-137.817	1:77:1:34:76:2842:-126.551,0	0:46:46:1730:0:0:0,-149.281	0:41:41:1487:0:0:0,-129.614	0:56:56:2063:0:0:0,-166.791	0:47:47:1785:0:0:0,-153.784	0:29:29:1034:0:0:0,-90.0711	1:67:0:0:67:2481:-110.122,0	0:112:112:4120:0:0:0,-357.58
unitig_4	1504165	.	C	T	6851.44	.	AB=0;ABP=0;AC=7;AF=0.233333;AN=30;AO=478;CIGAR=1X;DP=1772;DPB=1772;DPRA=1.21721;EPP=18.2924;EPPR=24.819;GTI=0;LEN=1;MEANALT=1;MQM=19.249;MQMR=41.8099;NS=30;NUMALT=1;ODDS=103.553;PAIRED=0.935146;PAIREDR=0.911128;PAO=0;PQA=0;PQR=0;PRO=0;QA=16916;QR=46746;RO=1294;RPL=310;RPP=94.6119;RPPR=88.7214;RPR=168;RUN=1;SAF=100;SAP=354.098;SAR=378;SRF=246;SRP=1082.38;SRR=1048;TYPE=snp;technology.illumina=1	GT:DP:RO:QR:AO:QA:GL	0:57:57:2052:0:0:0,-178.6	0:51:51:1797:0:0:0,-156.91	0:15:15:540:0:0:0,-47.409	0:92:92:3328:0:0:0,-290.118	0:73:73:2571:0:0:0,-222.426	0:50:50:1849:0:0:0,-160.438	0:52:52:1887:0:0:0,-164.049	1:70:0:0:70:2487:-100.05,0	0:51:51:1847:0:0:0,-160.938	1:73:0:0:73:2536:-165.733,0	1:60:1:27:59:2074:-86.0274,0	0:39:39:1467:0:0:0,-127.143	1:60:0:0:60:2147:-72.0937,0	0:60:60:2182:0:0:0,-190.117	1:71:0:0:71:2509:-99.9588,0	0:59:59:2125:0:0:0,-185.286	0:85:85:3061:0:0:0,-266.57	0:45:45:1646:0:0:0,-143.175	0:104:104:3777:0:0:0,-328.854	0:30:30:1109:0:0:0,-96.4716	0:56:56:2036:0:0:0,-177.08	0:43:43:1543:0:0:0,-134.471	1:75:0:0:75:2680:-117.335,0	0:47:47:1717:0:0:0,-149.275	0:41:41:1455:0:0:0,-127.406	0:53:53:1833:0:0:0,-151.119	0:45:45:1668:0:0:0,-144.815	0:32:32:1113:0:0:0,-97.57	1:70:0:0:70:2483:-109.799,0	0:113:113:4116:0:0:0,-357.994
unitig_4	1504182	.	G	A	4295.36	.	AB=0;ABP=0;AC=6;AF=0.2;AN=30;AO=376;CIGAR=1X;DP=1646;DPB=1646;DPRA=1.26289;EPP=5.32038;EPPR=4.16796;GTI=0;LEN=1;MEANALT=1.14286;MQM=14.7473;MQMR=40.9472;NS=30;NUMALT=1;ODDS=89.9869;PAIRED=0.928191;PAIREDR=0.912461;PAO=0;PQA=0;PQR=0;PRO=0;QA=13668;QR=46145;RO=1268;RPL=199;RPP=5.80549;RPPR=6.95594;RPR=177;RUN=1;SAF=81;SAP=267.491;SAR=295;SRF=223;SRP=1160.13;SRR=1045;TYPE=snp;technology.illumina=1	GT:DP:RO:QR:AO:QA:GL	0:53:53:1923:0:0:0,-167.712	0:48:48:1736:0:0:0,-151.283	0:13:13:474:0:0:0,-41.614	0:81:79:2817:1:29:0,-242.978	0:74:74:2683:0:0:0,-231.595	0:50:50:1823:0:0:0,-158.763	0:46:46:1693:0:0:0,-147.237	1:60:0:0:60:2142:-76.0901,0	0:51:50:1816:0:0:0,-157.868	0:58:58:2160:0:0:0,-124.41	1:56:1:29:55:2017:-70.7704,0	0:33:33:1249:0:0:0,-108.061	1:58:0:0:58:2140:-58.5168,0	0:62:62:2245:0:0:0,-195.626	1:68:0:0:68:2481:-82.6046,0	0:54:54:1992:0:0:0,-173.185	0:78:78:2839:0:0:0,-247.461	0:42:42:1557:0:0:0,-134.986	0:109:109:3980:0:0:0,-346.087	0:28:28:1023:0:0:0,-89.2989	0:52:52:1900:0:0:0,-165.386	0:40:40:1462:0:0:0,-127.27	1:59:0:0:59:2129:-71.1262,0	0:37:37:1330:0:0:0,-116.007	0:33:33:1157:0:0:0,-101.605	0:53:53:1889:0:0:0,-146.751	0:42:42:1519:0:0:0,-132.442	0:27:27:945:0:0:0,-82.8196	1:75:0:0:75:2730:-114.578,0	0:106:106:3904:0:0:0,-338.891
unitig_4	1504187	.	GC	GAC	3520.86	.	AB=0;ABP=0;AC=6;AF=0.2;AN=30;AO=323;CIGAR=1M1I1M;DP=1584;DPB=1770;DPRA=1.22341;EPP=4.14646;EPPR=8.6289;GTI=0;LEN=1;MEANALT=3.16667;MQM=14.1703;MQMR=40.8812;NS=30;NUMALT=1;ODDS=74.0693;PAIRED=0.922601;PAIREDR=0.912541;PAO=24;PQA=429;PQR=429;PRO=24;QA=10460;QR=42311;RO=1212;RPL=150;RPP=6.56667;RPPR=3.72696;RPR=173;RUN=1;SAF=73;SAP=213.63;SAR=250;SRF=194;SRP=1219.49;SRR=1018;TYPE=ins;technology.illu…	GT:DP:RO:QR:AO:QA:GL	0:51:51:1758:0:0:0,-154.34	0:45:45:1563:0:0:0,-137.226	0:12:12:415:0:0:0,-36.6923	0:79:79:2742:0:0:0,-240.615	0:71:71:2461:0:0:0,-215.995	0:45:45:1609:0:0:0,-140.716	0:43:43:1507:0:0:0,-132.035	1:60:0:0:54:1685:-65.3025,0	0:47:46:1576:0:0:0,-137.933	0:57:57:1994:0:0:0,-116.739	1:57:1:24:48:1529:-56.3327,0	0:27:27:997:0:0:0,-86.8134	1:57:0:0:48:1585:-40.1752,0	0:62:62:2165:0:0:0,-189.839	1:66:0:0:57:1851:-60.596,0	0:53:53:1881:0:0:0,-164.428	0:69:69:2405:0:0:0,-210.744	0:38:38:1344:0:0:0,-117.348	0:113:113:3971:0:0:0,-347.726	0:26:26:922:0:0:0,-80.9455	0:46:46:1641:0:0:0,-143.545	0:39:38:1335:0:0:0,-116.765	1:56:0:0:47:1498:-52.6546,0	0:34:34:1186:0:0:0,-104.146	0:33:33:1095:0:0:0,-96.8315	0:54:54:1806:0:0:0,-142.811	0:39:39:1320:0:0:0,-116.4	0:27:27:901:0:0:0,-79.623	1:75:0:0:69:2312:-113.778,0	0:103:103:3693:0:0:0,-322.251
unitig_4	1504204	.	T	C	4249.68	.	AB=0;ABP=0;AC=6;AF=0.2;AN=30;AO=371;CIGAR=1X;DP=1570;DPB=1570;DPRA=1.24207;EPP=83.1324;EPPR=70.4708;GTI=0;LEN=1;MEANALT=1;MQM=15.9057;MQMR=40.6013;NS=30;NUMALT=1;ODDS=79.6392;PAIRED=0.916442;PAIREDR=0.915763;PAO=0;PQA=0;PQR=0;PRO=0;QA=12699;QR=41738;RO=1199;RPL=117;RPP=112.866;RPPR=33.1483;RPR=254;RUN=1;SAF=70;SAP=315.334;SAR=301;SRF=176;SRP=1302.29;SRR=1023;TYPE=snp;technology.illumina=1	GT:DP:RO:QR:AO:QA:GL	0:50:50:1735:0:0:0,-152.027	0:40:40:1388:0:0:0,-122.053	0:13:13:441:0:0:0,-38.9102	0:89:89:3102:0:0:0,-271.197	0:72:72:2507:0:0:0,-219.03	0:38:38:1333:0:0:0,-116.514	0:47:47:1629:0:0:0,-142.664	1:60:0:0:60:2024:-81.6141,0	0:41:41:1413:0:0:0,-123.759	0:52:52:1811:0:0:0,-83.7089	1:55:1:35:54:1842:-68.7279,0	0:23:23:830:0:0:0,-72.2365	1:55:0:0:55:1900:-60.0157,0	0:62:62:2176:0:0:0,-190.622	1:61:0:0:61:2029:-64.9428,0	0:54:54:1913:0:0:0,-166.724	0:68:68:2309:0:0:0,-202.615	0:38:38:1322:0:0:0,-115.945	0:106:106:3771:0:0:0,-329.071	0:33:33:1154:0:0:0,-101.268	0:42:42:1512:0:0:0,-132.013	0:41:41:1407:0:0:0,-123.224	1:60:0:0:60:2030:-77.6632,0	0:31:31:1022:0:0:0,-90.052	0:37:37:1204:0:0:0,-106.372	0:54:54:1806:0:0:0,-136.447	0:34:34:1142:0:0:0,-100.88	0:24:24:823:0:0:0,-72.3659	1:81:0:0:81:2874:-141.494,0	0:109:109:3953:0:0:0,-343.949
unitig_4	1504214	.	TAGAGG	TGGAGA,CACAGA	5306.9	.	AB=0,0;ABP=0,0;AC=6,1;AF=0.2,0.0333333;AN=30;AO=358,42;CIGAR=1M1X3M1X,1X1M1X2M1X;DP=1453;DPB=1537.67;DPRA=1.31261,0.863218;EPP=66.1164,4.87156;EPPR=41.3343;GTI=0;LEN=6,6;MEANALT=1,1;MQM=17.6899,14.2619;MQMR=41.5181;NS=30;NUMALT=2;ODDS=80.7081;PAIRED=0.921788,0.97619;PAIREDR=0.916031;PAO=33.5,10;PQA=732.5,304;PQR=3058.5;PRO=102.5;QA=11734,1411;QR=37504;RO=1048;RPL=127,27;RPP=68.6155,10.4553;RPPR=4…	GT:DP:RO:QR:AO:QA:GL	0:44:44:1595:0,0:0,0:0,-153.15,-153.091	0:39:39:1390:0,0:0,0:0,-127.78,-127.78	0:13:13:462:0,0:0,0:0,-40.6615,-40.6615	0:85:85:3059:0,0:0,0:0,-281.19,-281.19	0:70:69:2493:0,0:0,0:0,-235.203,-235.203	0:35:35:1256:0,0:0,0:0,-112.573,-112.514	0:44:44:1560:0,0:0,0:0,-145.016,-145.016	1:51:0:0:51,0:1703,0:-82.0539,0,-82.0539	0:41:41:1457:0,0:0,0:0,-138.998,-138.998	2:42:0:0:0,42:0,1411:-71.8233,-71.8828,0	1:52:1:28:51,0:1625,0:-69.1766,0,-71.7668	0:17:17:621:0,0:0,0:0,-68.9218,-68.9218	1:54:0:0:54,0:1816,0:-74.2255,0,-73.848	0:63:62:2220:0,0:0,0:0,-204.112,-204.112	1:60:0:0:60,0:1984,0:-85.8408,0,-85.8408	0:47:47:1696:0,0:0,0:0,-164.384,-164.384	0:65:65:2338:0,0:0,0:0,-219.933,-219.873	0:30:30:1079:0,0:0,0:0,-112.112,-112.053	0:101:100:3598:0,0:0,0:0,-345.705,-345.645	0:32:32:1143:0,0:0,0:0,-102.941,-102.941	0:39:39:1412:0,0:0,0:0,-129.208,-129.148	0:37:36:1327:0,0:0,0:0,-126.718,-126.718	1:61:0:0:61,0:1897,0:-84.4102,0,-84.3493	0:26:26:889:0,0:0,0:0,-78.1914,-78.1327	0:36:36:1212:0,0:0,0:0,-119.652,-119.592	0:44:44:1531:0,0:0,0:0,-116.108,-116.048	0:29:29:1014:0,0:0,0:0,-94.1604,-94.1017	0:24:24:841:0,0:0,0:0,-81.2006,-81.2006	1:81:0:0:81,0:2709,0:-148.898,0,-148.957	0:91:90:3283:0,0:0,0:0,-300.083,-300.083
unitig_4	1504224	.	CCAGAAAT	CCAGAAAC,TCGAAAAC	5841.67	.	AB=0,0;ABP=0,0;AC=6,1;AF=0.2,0.0333333;AN=30;AO=361,41;CIGAR=7M1X,1X1M2X3M1X;DP=1436;DPB=1509;DPRA=1.35322,0.873745;EPP=40.5509,3.06326;EPPR=9.14597;GTI=0;LEN=1,8;MEANALT=1.16667,2;MQM=19.1385,15.2439;MQMR=41.5087;NS=30;NUMALT=2;ODDS=75.5083;PAIRED=0.908587,0.95122;PAIREDR=0.926357;PAO=61.5,7.5;PQA=1992,247.5;PQR=2760.5;PRO=95;QA=13263,1399;QR=36999;RO=1032;RPL=155,23;RPP=18.6557,4.33437;RPPR=4.0…	GT:DP:RO:QR:AO:QA:GL	0:46:46:1687:0,0:0,0:0,-151.143,-151.083	0:38:38:1372:0,0:0,0:0,-122.621,-122.562	0:12:12:439:0,0:0,0:0,-38.4271,-38.3715	0:85:85:3034:0,0:0,0:0,-278.249,-278.067	0:67:67:2432:0,0:0,0:0,-219.133,-218.77	0:31:31:1130:0,0:0,0:0,-98.5067,-98.2121	0:42:42:1466:0,0:0,0:0,-131.412,-131.175	1:54:0:0:54,0:2068,0:-93.4839,0,-93.5435	0:41:41:1492:0,0:0,0:0,-129.991,-129.754	2:42:0:0:0,41:0,1399:-54.0767,-54.136,0	1:54:1:27:53,0:1928,0:-80.6377,0,-82.7431	0:13:13:479:0,0:0,0:0,-41.8602,-41.7483	1:54:0:0:54,0:1999,0:-82.8241,0,-82.8238	0:61:61:2194:0,0:0,0:0,-199.572,-199.273	1:58:0:0:58,0:2109,0:-87.4228,0,-86.1399	0:41:41:1470:0,0:0,0:0,-135.949,-135.474	0:66:66:2376:0,0:0,0:0,-214.935,-214.75	0:32:32:1144:0,0:0,0:0,-112.084,-112.025	0:104:104:3740:0,0:0,0:0,-340.849,-340.487	0:31:31:1111:0,0:0,0:0,-102.836,-102.775	0:35:35:1267:0,0:0,0:0,-123.06,-122.702	0:37:37:1375:0,0:0,0:0,-125.125,-125.066	1:62:0:0:62,0:2255,0:-99.5785,0,-99.0073	0:23:23:821:0,0:0,0:0,-71.9476,-71.7076	0:39:39:1353:0,0:0,0:0,-118.732,-118.673	0:41:41:1474:0,0:0,0:0,-107.627,-107.502	0:28:28:1007:0,0:0,0:0,-88.0197,-87.9016	0:24:24:820:0,0:0,0:0,-72.0874,-71.9116	1:81:0:0:80,0:2904,0:-165.25,0,-165.138	0:94:94:3289:0,0:0,0:0,-294.047,-293.595
unitig_4	1504357	.	G	A	5571.17	.	AB=0;ABP=0;AC=5;AF=0.166667;AN=30;AO=205;CIGAR=1X;DP=807;DPB=807;DPRA=1.70266;EPP=6.07155;EPPR=12.028;GTI=0;LEN=1;MEANALT=1;MQM=39.439;MQMR=41.9319;NS=30;NUMALT=1;ODDS=9.96135;PAIRED=0.878049;PAIREDR=0.863787;PAO=0;PQA=0;PQR=0;PRO=0;QA=7165;QR=21466;RO=602;RPL=120;RPP=15.9862;RPPR=26.0957;RPR=85;RUN=1;SAF=39;SAP=173.858;SAR=166;SRF=97;SRP=603.462;SRR=505;TYPE=snp;technology.illumina=1	GT:DP:RO:QR:AO:QA:GL	0:22:22:806:0:0:0,-70.2338	0:9:9:316:0:0:0,-27.9683	0:10:10:360:0:0:0,-31.7986	0:32:32:1136:0:0:0,-99.4263	0:29:29:1026:0:0:0,-89.975	0:13:13:439:0:0:0,-38.6046	0:21:21:743:0:0:0,-65.1821	1:19:0:0:19:638:-49.0674,0	0:19:19:658:0:0:0,-57.7043	0:21:21:744:0:0:0,-63.9386	1:34:0:0:34:1223:-100.167,0	0:3:3:111:0:0:0,-9.86628	0:26:26:985:0:0:0,-83.9812	0:33:33:1188:0:0:0,-103.44	1:38:0:0:38:1345:-116.431,0	0:15:15:552:0:0:0,-48.1493	0:37:37:1332:0:0:0,-116.111	0:18:18:695:0:0:0,-60.023	0:67:67:2296:0:0:0,-201.462	0:17:17:600:0:0:0,-52.5484	0:23:23:861:0:0:0,-74.5106	0:16:16:584:0:0:0,-50.9986	1:47:0:0:47:1687:-143.682,0	0:22:22:767:0:0:0,-67.4253	0:23:23:800:0:0:0,-70.1983	0:21:21:755:0:0:0,-65.9813	0:19:19:674:0:0:0,-58.8824	0:15:15:520:0:0:0,-45.7225	1:67:0:0:67:2272:-189.255,0	0:71:71:2518:0:0:0,-219.534
unitig_4	1506815	.	T	G	1.24609e-14	.	AB=0;ABP=0;AC=2;AF=0.0666667;AN=30;AO=3;CIGAR=1X;DP=1603;DPB=1603;DPRA=0.02625;EPP=3.73412;EPPR=19.7425;GTI=1;LEN=1;MEANALT=1;MQM=3;MQMR=37.9769;NS=30;NUMALT=1;ODDS=57.7676;PAIRED=0.333333;PAIREDR=0.877423;PAO=0;PQA=0;PQR=0;PRO=0;QA=102;QR=54978;RO=1599;RPL=3;RPP=9.52472;RPPR=5.76029;RPR=0;RUN=1;SAF=2;SAP=3.73412;SAR=1;SRF=906;SRP=64.6223;SRR=693;TYPE=snp;technology.illumina=1	GT:DP:RO:QR:AO:QA:GL	0:42:42:1422:0:0:0,-123.176	0:54:54:1896:0:0:0,-164.949	0:79:79:2707:0:0:0,-194.652	0:89:89:3069:0:0:0,-268.106	0:73:73:2446:0:0:0,-213.906	0:30:30:1026:0:0:0,-60.1893	0:36:36:1175:0:0:0,-79.5435	0:50:50:1714:0:0:0,-114.887	0:42:42:1391:0:0:0,-94.2714	0:73:73:2452:0:0:0,-205.264	0:80:79:2780:0:0:0,-240.745	0:16:16:523:0:0:0,-32.1808	0:101:101:3566:0:0:0,-306.345	0:63:63:2168:0:0:0,-189.532	1:2:0:0:2:68:-0.569664,0	0:65:65:2355:0:0:0,-204.352	0:68:68:2363:0:0:0,-205.899	0:33:33:1079:0:0:0,-70.8737	0:90:90:3129:0:0:0,-190.658	0:49:49:1668:0:0:0,-144.604	0:47:47:1575:0:0:0,-102.513	0:43:43:1507:0:0:0,-131.172	0:81:81:2861:0:0:0,-249.488	0:42:42:1383:0:0:0,-121.165	0:19:19:651:0:0:0,-40.549	0:48:48:1565:0:0:0,-137.438	0:43:43:1482:0:0:0,-129.351	0:31:31:1064:0:0:0,-93.1246	1:1:0:0:1:34:-0.299828,0	0:113:113:3961:0:0:0,-345.556
unitig_4	1548462	.	AG	GT	16037.8	.	AB=0;ABP=0;AC=7;AF=0.233333;AN=30;AO=556;CIGAR=2X;DP=2295;DPB=2315.5;DPRA=1.1599;EPP=3.02592;EPPR=24.4637;GTI=0;LEN=2;MEANALT=1;MQM=38.6277;MQMR=41.8803;NS=30;NUMALT=1;ODDS=233.022;PAIRED=0.911871;PAIREDR=0.922855;PAO=10;PQA=324;PQR=537;PRO=31;QA=19354;QR=63666;RO=1737;RPL=287;RPP=4.27569;RPPR=7.66203;RPR=269;RUN=1;SAF=258;SAP=9.25914;SAR=298;SRF=817;SRP=16.2729;SRR=920;TYPE=mnp;technology.illumi…	GT:DP:RO:QR:AO:QA:GL	0:68:68:2496:0:0:0,-216.951	0:64:64:2357:0:0:0,-205.003	0:104:104:3864:0:0:0,-341.102	0:126:126:4584:0:0:0,-401.895	0:86:86:3163:0:0:0,-278.221	0:59:59:2159:0:0:0,-184.244	0:48:48:1726:0:0:0,-150.722	0:95:95:3476:0:0:0,-301.899	1:67:0:0:67:2295:-205.046,0	1:69:0:0:69:2398:-197.263,0	0:99:99:3600:0:0:0,-318.971	0:32:32:1145:0:0:0,-100.498	0:91:91:3377:0:0:0,-292.805	1:69:0:0:69:2387:-210.708,0	1:130:0:0:130:4610:-369.303,0	0:66:65:2399:1:39:0,-208.313	0:84:83:3100:0:0:0,-271.273	0:41:41:1485:0:0:0,-129.498	0:118:117:4303:1:41:0,-375.949	0:32:32:1149:0:0:0,-100.772	0:96:96:3496:0:0:0,-310.345	0:56:56:2085:0:0:0,-173.445	1:88:0:0:88:3079:-259.528,0	0:64:64:2364:0:0:0,-205.534	1:61:0:0:61:2122:-184.425,0	0:74:73:2606:0:0:0,-230.328	0:59:58:2110:1:31:0,-180.511	0:54:54:1926:0:0:0,-171.153	1:68:0:0:68:2318:-193.588,0	0:127:126:4696:1:34:0,-413.578
unitig_4	1548490	.	A	G	7578.64	.	AB=0;ABP=0;AC=3;AF=0.1;AN=30;AO=277;CIGAR=1X;DP=2416;DPB=2416;DPRA=1.33333;EPP=11.5472;EPPR=20.4318;GTI=0;LEN=1;MEANALT=1;MQM=36.0866;MQMR=41.8261;NS=30;NUMALT=1;ODDS=268.374;PAIRED=0.891697;PAIREDR=0.920524;PAO=0;PQA=0;PQR=0;PRO=0;QA=9880;QR=75218;RO=2139;RPL=130;RPP=5.27584;RPPR=41.6126;RPR=147;RUN=1;SAF=143;SAP=3.64528;SAR=134;SRF=1065;SRP=3.09253;SRR=1074;TYPE=snp;technology.illumina=1	GT:DP:RO:QR:AO:QA:GL	0:73:73:2530:0:0:0,-221.331	0:62:62:2115:0:0:0,-185.45	0:104:104:3711:0:0:0,-323.325	0:132:132:4664:0:0:0,-407.688	0:87:87:3083:0:0:0,-268.989	0:56:56:1999:0:0:0,-169.884	0:64:64:2200:0:0:0,-192.507	0:96:96:3331:0:0:0,-291.712	0:68:68:2384:0:0:0,-207.577	1:70:0:0:70:2523:-199.457,0	0:97:97:3387:0:0:0,-295.823	0:37:37:1315:0:0:0,-115.018	0:98:98:3452:0:0:0,-301.573	0:71:71:2515:0:0:0,-219.121	1:126:0:0:126:4544:-349.71,0	0:81:80:2873:1:38:0,-250.195	0:87:87:3106:0:0:0,-270.629	0:55:55:1937:0:0:0,-169.322	0:122:121:4280:1:34:0,-370.517	0:41:41:1395:0:0:0,-122.776	0:86:86:3008:0:0:0,-262.732	0:64:64:2276:0:0:0,-192.282	0:102:102:3544:0:0:0,-308.569	0:68:68:2428:0:0:0,-211.741	0:61:61:2081:0:0:0,-179.626	0:81:81:2802:0:0:0,-245.496	0:65:65:2254:0:0:0,-197.287	0:57:57:1902:0:0:0,-167.243	1:78:0:0:78:2707:-222.276,0	0:127:126:4646:1:34:0,-401.476
unitig_4	1548601	.	C	A,T	8149.47	.	AB=0,0;ABP=0,0;AC=2,2;AF=0.0666667,0.0666667;AN=30;AO=180,97;CIGAR=1X,1X;DP=2203;DPB=2203;DPRA=1.24567,0.644824;EPP=3.78238,8.04722;EPPR=14.7403;GTI=0;LEN=1,1;MEANALT=1,1;MQM=41.0444,39.1134;MQMR=41.9491;NS=30;NUMALT=2;ODDS=205.599;PAIRED=0.933333,0.896907;PAIREDR=0.905504;PAO=0,0;PQA=0,0;PQR=0;PRO=0;QA=6425,3507;QR=71258;RO=1926;RPL=105,62;RPP=13.8677,19.3299;RPPR=90.1443;RPR=75,35;RUN=1,1;SAF=9…	GT:DP:RO:QR:AO:QA:GL	0:56:56:2060:0,0:0,0:0,-178.74,-178.74	0:45:45:1633:0,0:0,0:0,-141.6,-141.6	0:79:79:2913:0,0:0,0:0,-252.342,-252.342	0:108:108:3979:0,0:0,0:0,-344.96,-344.96	0:74:74:2759:0,0:0,0:0,-238.629,-238.629	2:50:0:0:0,50:0,1857:-151.395,-151.395,0	0:46:46:1725:0,0:0,0:0,-149.482,-149.482	0:83:83:3094:0,0:0,0:0,-266.843,-266.843	0:57:57:2093:0,0:0,0:0,-181.251,-181.251	0:75:75:2722:0,0:0,0:0,-235.086,-235.086	0:90:90:3373:0,0:0,0:0,-291.214,-291.214	0:27:27:1033:0,0:0,0:0,-89.118,-89.118	0:99:99:3802:0,0:0,0:0,-324.129,-324.129	0:71:71:2633:0,0:0,0:0,-227.516,-227.516	1:105:0:0:105,0:3753,0:-324.89,0,-324.89	0:64:64:2352:0,0:0,0:0,-203.905,-203.905	0:87:87:3272:0,0:0,0:0,-282.625,-282.625	0:59:59:2227:0,0:0,0:0,-192.425,-192.425	0:125:125:4684:0,0:0,0:0,-404.91,-404.91	0:38:38:1437:0,0:0,0:0,-124.168,-124.168	0:92:92:3394:0,0:0,0:0,-292.69,-292.69	2:47:0:0:0,47:0,1650:-140.466,-140.466,0	0:111:111:4120:0,0:0,0:0,-355.369,-355.369	0:53:53:1885:0,0:0,0:0,-164.142,-164.142	0:58:58:2103:0,0:0,0:0,-182.397,-182.397	0:65:65:2261:0,0:0,0:0,-197.351,-197.351	0:68:68:2500:0,0:0,0:0,-216.754,-216.754	0:60:60:2163:0,0:0,0:0,-188.239,-188.239	1:75:0:0:75,0:2672,0:-226.353,0,-226.353	0:136:136:5041:0,0:0,0:0,-436.352,-436.352
unitig_4	1548703	.	C	T	8603.4	.	AB=0;ABP=0;AC=5;AF=0.166667;AN=30;AO=297;CIGAR=1X;DP=1871;DPB=1871;DPRA=0.840173;EPP=32.0291;EPPR=90.6197;GTI=0;LEN=1;MEANALT=1;MQM=37.9158;MQMR=41.96;NS=30;NUMALT=1;ODDS=227.507;PAIRED=0.912458;PAIREDR=0.890089;PAO=0;PQA=0;PQR=0;PRO=0;QA=11017;QR=58442;RO=1574;RPL=128;RPP=15.3007;RPPR=27.7822;RPR=169;RUN=1;SAF=112;SAP=41.9725;SAR=185;SRF=601;SRP=193.923;SRR=973;TYPE=snp;technology.illumina=1	GT:DP:RO:QR:AO:QA:GL	0:49:49:1827:0:0:0,-158.357	0:48:48:1786:0:0:0,-154.546	0:79:79:2906:0:0:0,-252.011	0:89:89:3294:0:0:0,-281.365	0:68:68:2538:0:0:0,-219.352	1:38:0:0:38:1426:-111.892,0	0:36:36:1305:0:0:0,-113.436	0:79:79:2888:0:0:0,-249.775	0:58:58:2160:0:0:0,-186.961	1:45:0:0:45:1672:-136.23,0	0:68:68:2534:0:0:0,-219.191	0:34:34:1305:0:0:0,-112.45	0:90:90:3375:0:0:0,-291.38	0:58:58:2140:0:0:0,-184.843	1:106:0:0:106:3920:-319.394,0	0:54:53:1987:1:35:0,-171.722	0:42:42:1547:0:0:0,-134.241	0:41:41:1551:0:0:0,-133.769	0:114:114:4209:0:0:0,-364.654	0:33:31:1165:2:71:0,-94.3474	0:86:86:3162:0:0:0,-273.71	1:46:0:0:46:1720:-142.824,0	0:79:79:2917:0:0:0,-252.843	0:46:46:1679:0:0:0,-145.74	0:52:52:1905:0:0:0,-165.067	0:50:50:1823:0:0:0,-156.927	0:37:37:1394:0:0:0,-120.75	0:42:42:1600:0:0:0,-137.826	1:59:0:0:59:2173:-171.583,0	0:145:145:5445:0:0:0,-469.912
unitig_4	1548758	.	CTCCTCCT	CTCTCCT,ATCGTCCC	8309.6	.	AB=0,0;ABP=0,0;AC=4,1;AF=0.133333,0.0333333;AN=30;AO=268,66;CIGAR=2M1D5M,1X2M1X3M1X;DP=2075;DPB=2169.88;DPRA=0.972299,0.967629;EPP=9.36267,9.45891;EPPR=58.6673;GTI=0;LEN=1,8;MEANALT=1.5,2;MQM=30.7649,35.4697;MQMR=41.9885;NS=30;NUMALT=2;ODDS=211.363;PAIRED=0.891791,0.863636;PAIREDR=0.895222;PAO=87.5,7;PQA=2624.5,225;PQR=5131.5;PRO=163.5;QA=7511,2118;QR=60604;RO=1737;RPL=139,39;RPP=3.82055,7.74806;…	GT:DP:RO:QR:AO:QA:GL	0:54:54:1904:0,0:0,0:0,-166.612,-165.652	0:43:43:1487:0,0:0,0:0,-139.039,-138.919	0:82:82:2897:0,0:0,0:0,-264.195,-263.896	0:106:106:3724:0,0:0,0:0,-335.607,-334.999	0:88:88:3067:0,0:0,0:0,-278.095,-277.133	1:52:0:0:52,0:1496,0:-130.17,0,-129.211	0:57:57:2013:0,0:0,0:0,-193.063,-192.401	0:73:73:2551:0,0:0,0:0,-235.196,-234.894	0:63:63:2175:0,0:0,0:0,-199.959,-199.658	2:67:0:0:0,66:0,2118:-187.656,-187.656,0	0:88:88:3124:0,0:0,0:0,-290.909,-290.307	0:33:33:1156:0,0:0,0:0,-104.803,-104.568	0:90:90:3142:0,0:0,0:0,-284.644,-283.738	0:51:51:1772:0,0:0,0:0,-163.739,-163.561	1:100:0:0:99,0:2771,0:-244.23,0,-243.863	0:61:60:2132:0,0:0,0:0,-189.496,-188.296	0:75:75:2668:0,0:0,0:0,-239.35,-239.169	0:58:58:2035:0,0:0,0:0,-184.601,-184.601	0:119:119:4168:0,0:0,0:0,-377.705,-376.562	0:29:29:989:0,0:0,0:0,-87.0403,-83.2603	0:86:86:3048:0,0:0,0:0,-290.297,-289.574	1:48:0:0:47,0:1361,0:-130.883,0,-130.589	0:92:92:3117:0,0:0,0:0,-288.66,-288.299	0:62:62:2191:0,0:0,0:0,-197.259,-197.14	0:49:49:1646:0,0:0,0:0,-154.375,-153.654	0:70:70:2414:0,0:0,0:0,-225.544,-225.121	0:59:59:2035:0,0:0,0:0,-192.193,-191.411	0:43:43:1418:0,0:0,0:0,-136.375,-136.017	1:70:0:0:70,0:1883,0:-159.485,0,-159.362	0:107:107:3731:0,0:0,0:0,-360.106,-358.903
unitig_4	1548775	.	GTTAGATG	ATTCGAG,GTTCGATG	8286.58	.	AB=0,0;ABP=0,0;AC=4,1;AF=0.133333,0.0333333;AN=30;AO=252,62;CIGAR=1X2M1X2M1D1M,3M1X4M;DP=2005;DPB=2109.5;DPRA=0.99425,0.925373;EPP=4.25114,5.25182;EPPR=15.7163;GTI=0;LEN=7,1;MEANALT=3,1;MQM=29.4167,36.3387;MQMR=41.9988;NS=30;NUMALT=2;ODDS=222.483;PAIRED=0.884921,0.903226;PAIREDR=0.890746;PAO=39.3333,50.8333;PQA=983,1405;PQR=5367;PRO=170.833;QA=8812,1974;QR=59997;RO=1675;RPL=132,38;RPP=4.25114,9.8…	GT:DP:RO:QR:AO:QA:GL	0:57:57:2037:0,0:0,0:0,-177.78,-178.018	0:47:47:1661:0,0:0,0:0,-154.179,-154.301	0:81:81:2922:0,0:0,0:0,-260.648,-260.828	0:104:103:3749:0,0:0,0:0,-331.845,-331.965	0:75:75:2654:0,0:0,0:0,-249.557,-249.917	1:53:0:0:50,0:1748,0:-137.6,0,-137.6	0:54:54:1937:0,0:0,0:0,-190.289,-190.349	0:64:64:2349:0,0:0,0:0,-238.243,-238.602	0:55:55:2033:0,0:0,0:0,-191.001,-191.123	2:62:0:0:0,62:0,1974:-174.5,-174.258,0	0:89:89:3174:0,0:0,0:0,-296.735,-296.916	0:27:27:985:0,0:0,0:0,-91.5547,-91.6131	0:81:81:2900:0,0:0,0:0,-275.382,-275.502	0:52:52:1901:0,0:0,0:0,-174.379,-174.498	1:98:0:0:91,0:3230,0:-236.306,0,-236.306	0:68:68:2460:0,0:0,0:0,-228.29,-228.53	0:77:77:2767:0,0:0,0:0,-249.996,-250.116	0:50:50:1770:0,0:0,0:0,-168.59,-168.65	0:112:112:3973:0,0:0,0:0,-385.702,-386.003	0:29:29:1067:0,0:0,0:0,-101.631,-101.689	0:81:81:2950:0,0:0,0:0,-286.48,-286.839	1:46:0:0:44,0:1533,0:-131.573,0,-131.573	0:86:86:2975:0,0:0,0:0,-278.119,-278.359	0:59:59:2131:0,0:0,0:0,-193.942,-194.121	0:39:39:1376:0,0:0,0:0,-125.811,-125.988	0:71:71:2499:0,0:0,0:0,-232.172,-232.352	0:60:59:2065:0,0:0,0:0,-185.588,-185.707	0:45:45:1598:0,0:0,0:0,-145.864,-145.864	1:69:0:0:67,0:2301,0:-170.422,0,-170.422	0:114:114:4064:0,0:0,0:0,-373.029,-373.569
unitig_4	1548784	.	C	T	6032.11	.	AB=0;ABP=0;AC=4;AF=0.133333;AN=30;AO=267;CIGAR=1X;DP=2128;DPB=2128;DPRA=0.940559;EPP=3.99438;EPPR=20.3867;GTI=0;LEN=1;MEANALT=1;MQM=29.8801;MQMR=41.8177;NS=30;NUMALT=1;ODDS=221.199;PAIRED=0.883895;PAIREDR=0.889785;PAO=0;PQA=0;PQR=0;PRO=0;QA=9135;QR=67256;RO=1860;RPL=139;RPP=3.99438;RPPR=18.1826;RPR=128;RUN=1;SAF=117;SAP=11.867;SAR=150;SRF=798;SRP=84.3775;SRR=1062;TYPE=snp;technology.illumina=1	GT:DP:RO:QR:AO:QA:GL	0:57:57:2057:0:0:0,-179.261	0:50:50:1799:0:0:0,-156.493	0:83:83:3042:0:0:0,-264.144	0:104:104:3861:0:0:0,-334.426	0:83:83:2971:0:0:0,-259.078	1:51:0:0:51:1779:-127.535,0	0:58:58:2107:0:0:0,-183.417	0:73:73:2711:0:0:0,-234.752	0:60:60:2214:0:0:0,-191.807	0:67:67:2377:0:0:0,-190.212	0:95:95:3421:0:0:0,-297.587	0:28:28:1038:0:0:0,-90.0006	0:91:91:3308:0:0:0,-287.689	0:59:59:2171:0:0:0,-188.707	1:99:2:63:97:3399:-221.106,0	0:69:69:2467:0:0:0,-214.655	0:83:83:3047:0:0:0,-264.364	0:51:51:1840:0:0:0,-160.314	0:127:127:4521:0:0:0,-394.553	0:31:31:1149:0:0:0,-99.7434	0:90:90:3300:0:0:0,-286.122	1:47:0:0:47:1579:-112.284,0	0:94:94:3280:0:0:0,-286.644	0:61:61:2209:0:0:0,-192.101	0:40:40:1459:0:0:0,-126.707	0:75:75:2679:0:0:0,-233.418	0:64:63:2200:0:0:0,-191.689	0:47:47:1665:0:0:0,-145.304	1:72:0:0:72:2378:-155.846,0	0:119:119:4300:0:0:0,-374.724
unitig_4	1548837	.	G	C	9009.46	.	AB=0;ABP=0;AC=5;AF=0.166667;AN=30;AO=311;CIGAR=1X;DP=1965;DPB=1965;DPRA=1.09067;EPP=9.72022;EPPR=32.5854;GTI=0;LEN=1;MEANALT=1;MQM=37.2315;MQMR=41.9861;NS=30;NUMALT=1;ODDS=140.761;PAIRED=0.868167;PAIREDR=0.87954;PAO=0;PQA=0;PQR=0;PRO=0;QA=11610;QR=61030;RO=1652;RPL=158;RPP=3.18486;RPPR=3.76742;RPR=153;RUN=1;SAF=135;SAP=14.7474;SAR=176;SRF=717;SRP=65.4783;SRR=935;TYPE=snp;technology.illumina=1	GT:DP:RO:QR:AO:QA:GL	0:53:52:1941:0:0:0,-167.429	0:50:50:1873:0:0:0,-161.785	0:79:79:2898:0:0:0,-251.329	0:100:100:3707:0:0:0,-320.448	0:75:75:2775:0:0:0,-240.335	1:44:0:0:44:1661:-128.979,0	0:59:59:2176:0:0:0,-188.305	0:72:72:2659:0:0:0,-230.222	0:66:66:2442:0:0:0,-211.224	1:61:0:0:61:2278:-194.623,0	0:82:82:2947:0:0:0,-256.47	0:17:17:649:0:0:0,-56.1853	0:74:74:2734:0:0:0,-236.951	0:63:63:2331:0:0:0,-201.652	1:92:0:0:92:3452:-264.875,0	0:58:58:2178:0:0:0,-188.195	0:83:83:3042:0:0:0,-263.763	0:42:42:1543:0:0:0,-133.901	0:111:110:4083:1:39:0,-349.759	0:30:30:1107:0:0:0,-96.2422	0:87:87:3225:0:0:0,-279.111	1:45:0:0:45:1664:-134.857,0	0:93:92:3442:0:0:0,-296.973	0:38:38:1405:0:0:0,-121.465	0:41:41:1498:0:0:0,-130.173	0:66:66:2417:0:0:0,-210.027	0:55:55:1994:0:0:0,-173.09	0:43:43:1534:0:0:0,-133.621	1:68:0:0:68:2516:-193.148,0	0:118:118:4430:0:0:0,-381.679
unitig_4	1548910	.	A	G	7605.59	.	AB=0;ABP=0;AC=4;AF=0.133333;AN=30;AO=263;CIGAR=1X;DP=1818;DPB=1818;DPRA=1.29066;EPP=3.01856;EPPR=14.5743;GTI=0;LEN=1;MEANALT=1;MQM=40.981;MQMR=41.9614;NS=30;NUMALT=1;ODDS=105.765;PAIRED=0.8327;PAIREDR=0.824437;PAO=0;PQA=0;PQR=0;PRO=0;QA=9051;QR=50306;RO=1555;RPL=121;RPP=6.65144;RPPR=10.8653;RPR=142;RUN=1;SAF=115;SAP=12.0017;SAR=148;SRF=698;SRP=38.3138;SRR=857;TYPE=snp;technology.illumina=1	GT:DP:RO:QR:AO:QA:GL	0:45:45:1372:0:0:0,-121.584	0:39:39:1219:0:0:0,-107.545	0:45:45:1418:0:0:0,-124.935	0:91:91:2922:0:0:0,-257.593	0:60:60:1993:0:0:0,-175.446	1:38:0:0:38:1313:-112.562,0	0:45:45:1419:0:0:0,-125.137	0:67:67:2133:0:0:0,-188.548	0:64:64:1975:0:0:0,-174.564	0:56:56:1902:0:0:0,-167.068	0:68:68:2161:0:0:0,-190.626	0:16:16:497:0:0:0,-44.3196	0:82:82:2777:0:0:0,-243.106	0:65:65:2198:0:0:0,-193.042	1:97:0:0:97:3388:-294.587,0	0:50:50:1626:0:0:0,-143.195	0:71:71:2375:0:0:0,-208.339	0:47:47:1594:0:0:0,-140.022	0:110:109:3627:1:35:0,-315.098	0:26:26:820:0:0:0,-72.8906	0:67:67:2204:0:0:0,-193.408	1:41:1:32:40:1383:-114.985,0	0:91:91:2986:0:0:0,-262.962	0:43:43:1282:0:0:0,-113.87	0:43:43:1300:0:0:0,-115.382	0:58:58:1783:0:0:0,-157.777	0:36:36:1096:0:0:0,-97.0511	0:43:43:1366:0:0:0,-120.489	1:87:0:0:87:2932:-252.242,0	0:127:127:4229:0:0:0,-369.86
unitig_4	1548915	.	C	T	12411.5	.	AB=0;ABP=0;AC=6;AF=0.2;AN=30;AO=407;CIGAR=1X;DP=1825;DPB=1825;DPRA=1.15868;EPP=3.65587;EPPR=35.6528;GTI=0;LEN=1;MEANALT=1;MQM=41.2039;MQMR=41.9676;NS=30;NUMALT=1;ODDS=111.545;PAIRED=0.810811;PAIREDR=0.813117;PAO=0;PQA=0;PQR=0;PRO=0;QA=14762;QR=50883;RO=1418;RPL=191;RPP=6.34487;RPPR=14.3363;RPR=216;RUN=1;SAF=165;SAP=34.6434;SAR=242;SRF=638;SRP=33.8887;SRR=780;TYPE=snp;technology.illumina=1	GT:DP:RO:QR:AO:QA:GL	0:43:43:1548:0:0:0,-135.285	0:38:38:1388:0:0:0,-120.976	0:45:45:1613:0:0:0,-141.111	0:95:95:3436:0:0:0,-298.899	0:61:61:2172:0:0:0,-189.556	1:40:0:0:40:1425:-120.872,0	0:44:44:1607:0:0:0,-139.882	0:66:66:2341:0:0:0,-204.343	0:63:63:2238:0:0:0,-195.469	1:55:0:0:55:2017:-174.714,0	0:67:67:2366:0:0:0,-206.819	0:16:16:561:0:0:0,-49.5144	1:80:0:0:80:2919:-253.459,0	0:64:64:2351:0:0:0,-204.451	1:97:0:0:97:3548:-306.931,0	0:50:50:1797:0:0:0,-156.974	0:71:71:2643:0:0:0,-229.183	0:49:49:1830:0:0:0,-158.526	0:109:107:3863:2:75:0,-329.585	0:28:27:942:1:35:0,-79.4137	0:63:63:2311:0:0:0,-200.849	1:43:0:0:43:1580:-133.076,0	0:92:92:3309:0:0:0,-288.192	0:48:48:1660:0:0:0,-145.963	0:42:42:1444:0:0:0,-126.549	0:58:58:2048:0:0:0,-178.955	0:37:37:1257:0:0:0,-110.496	0:42:42:1449:0:0:0,-127.408	1:89:0:0:89:3163:-270.969,0	0:130:130:4709:0:0:0,-407.66
unitig_4	1555781	.	A	G	6549.41	.	AB=0;ABP=0;AC=2;AF=0.0666667;AN=30;AO=210;CIGAR=1X;DP=2735;DPB=2735;DPRA=1.16436;EPP=4.49931;EPPR=3.38956;GTI=0;LEN=1;MEANALT=1;MQM=41.981;MQMR=40.3893;NS=30;NUMALT=1;ODDS=229.677;PAIRED=0.938095;PAIREDR=0.91802;PAO=0;PQA=0;PQR=0;PRO=0;QA=7699;QR=85197;RO=2525;RPL=113;RPP=5.65743;RPPR=24.7517;RPR=97;RUN=1;SAF=90;SAP=12.3166;SAR=120;SRF=1228;SRP=7.10471;SRR=1297;TYPE=snp;technology.illumina=1	GT:DP:RO:QR:AO:QA:GL	0:89:89:2949:0:0:0,-259.244	0:74:74:2420:0:0:0,-212.271	0:127:127:4280:0:0:0,-375.295	0:134:134:4557:0:0:0,-399.34	0:105:105:3499:0:0:0,-306.569	0:66:66:2183:0:0:0,-139.001	0:89:89:3063:0:0:0,-267.535	0:94:94:3150:0:0:0,-275.757	0:89:89:2997:0:0:0,-262.363	0:86:86:2929:0:0:0,-256.179	0:103:103:3443:0:0:0,-300.619	0:35:35:1263:0:0:0,-96.7146	0:98:98:3429:0:0:0,-298.405	0:84:84:2965:0:0:0,-258.467	1:117:0:0:117:4315:-373.799,0	0:97:97:3193:0:0:0,-280.389	0:99:99:3392:0:0:0,-295.461	0:72:72:2473:0:0:0,-164.044	0:186:186:6318:0:0:0,-551.39	0:48:48:1615:0:0:0,-112.694	0:118:118:4111:0:0:0,-359.219	0:50:50:1708:0:0:0,-111.694	0:136:136:4601:0:0:0,-402.507	0:52:52:1735:0:0:0,-152.496	0:63:63:1930:0:0:0,-170.399	0:77:77:2398:0:0:0,-211.096	0:63:63:2053:0:0:0,-180.514	0:55:55:1704:0:0:0,-122.138	1:93:0:0:93:3384:-293.649,0	0:136:136:4839:0:0:0,-421.406
unitig_4	1567449	.	A	G	4015.89	.	AB=0;ABP=0;AC=2;AF=0.0666667;AN=30;AO=136;CIGAR=1X;DP=1885;DPB=1885;DPRA=1.08862;EPP=26.0662;EPPR=86.2948;GTI=0;LEN=1;MEANALT=1;MQM=42;MQMR=41.9497;NS=30;NUMALT=1;ODDS=170.725;PAIRED=0.926471;PAIREDR=0.918239;PAO=0;PQA=0;PQR=0;PRO=0;QA=4749;QR=57392;RO=1749;RPL=69;RPP=3.07417;RPPR=8.25585;RPR=67;RUN=1;SAF=48;SAP=28.557;SAR=88;SRF=620;SRP=324.673;SRR=1129;TYPE=snp;technology.illumina=1	GT:DP:RO:QR:AO:QA:GL	0:61:61:1978:0:0:0,-173.784	0:58:58:1783:0:0:0,-157.783	0:25:25:815:0:0:0,-72.1674	0:101:101:3289:0:0:0,-288.439	0:67:67:2259:0:0:0,-197.831	0:31:31:1018:0:0:0,-89.8149	0:42:42:1350:0:0:0,-119.294	0:85:85:2648:0:0:0,-233.982	0:49:49:1675:0:0:0,-147.195	0:70:70:2253:0:0:0,-198.074	0:85:85:2728:0:0:0,-239.385	0:33:33:1161:0:0:0,-101.851	0:60:60:1998:0:0:0,-175.769	0:59:59:2034:0:0:0,-178.271	1:66:0:0:66:2300:-201.829,0	0:49:49:1604:0:0:0,-141.41	0:83:83:2890:0:0:0,-252.398	0:55:55:1803:0:0:0,-158.249	0:139:139:4703:0:0:0,-412.705	0:40:40:1325:0:0:0,-116.962	0:49:49:1603:0:0:0,-141.085	0:39:39:1225:0:0:0,-107.603	0:73:73:2440:0:0:0,-214.363	0:47:47:1422:0:0:0,-125.835	0:59:59:1857:0:0:0,-163.539	0:65:65:2101:0:0:0,-183.511	0:46:46:1389:0:0:0,-122.583	0:46:46:1496:0:0:0,-131.763	1:70:0:0:70:2449:-214.708,0	0:133:133:4545:0:0:0,-396.821
unitig_4	1568574	.	T	C	3141.78	.	AB=0;ABP=0;AC=2;AF=0.0666667;AN=30;AO=108;CIGAR=1X;DP=932;DPB=932;DPRA=1.83495;EPP=3.73412;EPPR=28.3195;GTI=1;LEN=1;MEANALT=1;MQM=38.9907;MQMR=34.1068;NS=30;NUMALT=1;ODDS=10.3909;PAIRED=0.842593;PAIREDR=0.837379;PAO=0;PQA=0;PQR=0;PRO=0;QA=3923;QR=29330;RO=824;RPL=61;RPP=6.95112;RPPR=46.1868;RPR=47;RUN=1;SAF=46;SAP=8.15749;SAR=62;SRF=217;SRP=403.837;SRR=607;TYPE=snp;technology.illumina=1	GT:DP:RO:QR:AO:QA:GL	0:29:29:1025:0:0:0,-81.4074	0:18:18:682:0:0:0,-59.1221	0:1:1:34:0:0:0,-3.33613	0:61:61:2184:0:0:0,-66.6593	0:40:40:1430:0:0:0,-124.493	0:30:30:1114:0:0:0,-96.3463	0:17:17:630:0:0:0,-52.0955	0:39:39:1422:0:0:0,-122.45	0:11:11:413:0:0:0,-35.763	0:22:22:803:0:0:0,-22.5395	0:18:18:656:0:0:0,-23.1534	0:4:4:163:0:0:0,-1.10986	0:4:4:151:0:0:0,-13.39	0:31:31:1137:0:0:0,-98.6072	1:23:0:0:23:873:-72.1364,0	0:14:14:524:0:0:0,-40.7528	0:39:39:1417:0:0:0,-123.115	0:28:28:1065:0:0:0,-32.7019	0:107:107:3479:0:0:0,-305.16	0:36:36:1203:0:0:0,-105.342	0:11:11:403:0:0:0,-9.31163	0:24:24:899:0:0:0,-76.4771	0:50:50:1853:0:0:0,-159.903	0:28:28:920:0:0:0,-35.929	0:15:15:506:0:0:0,-44.4692	0:31:31:1056:0:0:0,-44.7521	0:11:11:427:0:0:0,-18.1871	0:20:20:690:0:0:0,-59.3806	1:85:0:0:85:3050:-254.079,0	0:85:85:3044:0:0:0,-265.25
unitig_4	1574806	.	G	A	2250.45	.	AB=0;ABP=0;AC=2;AF=0.0666667;AN=30;AO=93;CIGAR=1X;DP=996;DPB=996;DPRA=1.44186;EPP=11.4393;EPPR=28.5221;GTI=0;LEN=1;MEANALT=1;MQM=35.1828;MQMR=37.7896;NS=30;NUMALT=1;ODDS=32.2354;PAIRED=0.817204;PAIREDR=0.841639;PAO=0;PQA=0;PQR=0;PRO=0;QA=3149;QR=32251;RO=903;RPL=58;RPP=15.362;RPPR=63.8043;RPR=35;RUN=1;SAF=46;SAP=3.03365;SAR=47;SRF=438;SRP=4.76335;SRR=465;TYPE=snp;technology.illumina=1	GT:DP:RO:QR:AO:QA:GL	0:30:30:1027:0:0:0,-76.7032	0:17:17:607:0:0:0,-52.9536	0:5:5:175:0:0:0,-15.5544	0:44:44:1588:0:0:0,-119.892	0:45:45:1628:0:0:0,-126.427	0:33:33:1120:0:0:0,-92.5453	0:26:26:897:0:0:0,-74.3608	0:67:67:2349:0:0:0,-186.66	0:32:32:1125:0:0:0,-89.9081	0:36:36:1313:0:0:0,-102.716	0:36:36:1311:0:0:0,-106.81	0:14:14:528:0:0:0,-39.4877	0:35:35:1192:0:0:0,-101.754	0:43:43:1553:0:0:0,-116.359	1:49:0:0:49:1645:-127.548,0	0:33:33:1149:0:0:0,-88.7309	0:43:43:1556:0:0:0,-135.44	0:34:34:1259:0:0:0,-97.1877	0:47:47:1673:0:0:0,-133.468	0:9:9:308:0:0:0,-23.2349	0:30:30:1126:0:0:0,-90.0311	0:29:29:1047:0:0:0,-81.1043	0:32:32:1155:0:0:0,-100.877	0:18:18:640:0:0:0,-50.824	0:22:22:786:0:0:0,-64.9099	0:24:24:839:0:0:0,-67.5657	0:16:16:580:0:0:0,-49.7941	0:19:19:693:0:0:0,-57.3691	1:44:0:0:44:1504:-111.318,0	0:84:84:3027:0:0:0,-263.837
unitig_4	1579165	.	C	T	6054.38	.	AB=0;ABP=0;AC=2;AF=0.0666667;AN=30;AO=192;CIGAR=1X;DP=2187;DPB=2187;DPRA=1.34737;EPP=14.5915;EPPR=3.49031;GTI=0;LEN=1;MEANALT=1;MQM=42;MQMR=35.9419;NS=30;NUMALT=1;ODDS=188.347;PAIRED=0.890625;PAIREDR=0.885714;PAO=0;PQA=0;PQR=0;PRO=0;QA=7180;QR=73405;RO=1995;RPL=115;RPP=19.3416;RPPR=91.4202;RPR=77;RUN=1;SAF=99;SAP=3.41745;SAR=93;SRF=1128;SRP=77.1571;SRR=867;TYPE=snp;technology.illumina=1	GT:DP:RO:QR:AO:QA:GL	0:53:53:1983:0:0:0,-116.23	0:50:50:1829:0:0:0,-158.698	0:42:42:1503:0:0:0,-131.269	0:121:121:4482:0:0:0,-388.322	0:78:78:2850:0:0:0,-247.679	0:41:41:1495:0:0:0,-130.28	0:57:57:2086:0:0:0,-117.344	0:73:73:2702:0:0:0,-234.242	0:58:58:2125:0:0:0,-183.39	0:81:81:2942:0:0:0,-179.337	0:94:94:3467:0:0:0,-237.82	0:26:26:963:0:0:0,-83.5018	0:91:91:3345:0:0:0,-187.747	0:64:64:2394:0:0:0,-207.458	1:111:0:0:111:4161:-359.882,0	0:89:89:3286:0:0:0,-190.619	0:86:86:3152:0:0:0,-273.749	0:65:65:2410:0:0:0,-208.972	0:115:115:4238:0:0:0,-272.511	0:31:31:1158:0:0:0,-100.526	0:77:77:2884:0:0:0,-189.388	0:53:53:1970:0:0:0,-170.761	0:91:91:3394:0:0:0,-293.911	0:53:53:1920:0:0:0,-127.736	0:71:71:2552:0:0:0,-222.11	0:78:78:2797:0:0:0,-192.909	0:65:65:2383:0:0:0,-161.582	0:53:53:1916:0:0:0,-121.206	1:81:0:0:81:3019:-261.657,0	0:139:139:5179:0:0:0,-447.855
unitig_4	1580368	.	G	A	7053.21	.	AB=0;ABP=0;AC=2;AF=0.0666667;AN=30;AO=232;CIGAR=1X;DP=3017;DPB=3017;DPRA=1.06798;EPP=5.40641;EPPR=4.96026;GTI=0;LEN=1;MEANALT=1;MQM=41.7543;MQMR=35.4565;NS=30;NUMALT=1;ODDS=353.962;PAIRED=0.905172;PAIREDR=0.911997;PAO=0;PQA=0;PQR=0;PRO=0;QA=8320;QR=97251;RO=2784;RPL=112;RPP=3.60933;RPPR=6.83222;RPR=120;RUN=1;SAF=126;SAP=6.75422;SAR=106;SRF=1450;SRP=13.5057;SRR=1334;TYPE=snp;technology.illumina=1	GT:DP:RO:QR:AO:QA:GL	0:69:69:2360:0:0:0,-206.448	0:86:86:2971:0:0:0,-259.674	0:111:111:3769:0:0:0,-330.239	0:163:163:5606:0:0:0,-490.388	0:103:103:3481:0:0:0,-304.558	0:87:87:3061:0:0:0,-267.393	0:67:67:2294:0:0:0,-150.795	0:104:104:3643:0:0:0,-317.678	0:99:99:3376:0:0:0,-295.653	0:69:69:2443:0:0:0,-149.704	0:117:116:4004:1:34:0,-240.414	0:68:68:2495:0:0:0,-216.109	0:92:92:3334:0:0:0,-182.741	0:75:75:2688:0:0:0,-234.248	1:107:0:0:107:3821:-332.174,0	0:108:108:3876:0:0:0,-232.677	0:104:104:3729:0:0:0,-324.31	0:100:100:3472:0:0:0,-302.712	0:196:196:6878:0:0:0,-412.408	0:86:85:2993:1:15:0,-259.605	0:108:108:3736:0:0:0,-232.949	0:76:76:2611:0:0:0,-227.604	0:148:148:5204:0:0:0,-453.699	0:80:80:2791:0:0:0,-172.094	0:87:87:3039:0:0:0,-265.101	0:84:83:2862:0:0:0,-175.925	0:99:98:3373:1:22:0,-206.648	0:74:74:2599:0:0:0,-157.163	1:122:0:0:122:4428:-384.881,0	0:128:128:4563:0:0:0,-397.23
unitig_4	1586030	.	CA	TC	5663.07	.	AB=0;ABP=0;AC=2;AF=0.0666667;AN=30;AO=178;CIGAR=2X;DP=2237;DPB=2264.5;DPRA=1.2103;EPP=4.767;EPPR=29.6982;GTI=0;LEN=2;MEANALT=1;MQM=41.5674;MQMR=38.0073;NS=30;NUMALT=1;ODDS=277.519;PAIRED=0.910112;PAIREDR=0.900826;PAO=6;PQA=202;PQR=543;PRO=49;QA=6540;QR=75640;RO=2057;RPL=83;RPP=4.767;RPPR=58.3697;RPR=95;RUN=1;SAF=66;SAP=28.824;SAR=112;SRF=831;SRP=167.718;SRR=1226;TYPE=mnp;technology.illumina=1	GT:DP:RO:QR:AO:QA:GL	0:63:63:2335:0:0:0,-203.919	0:56:56:2054:0:0:0,-178.616	0:75:75:2770:0:0:0,-242.586	0:105:105:3866:0:0:0,-335.325	0:78:78:2880:0:0:0,-248.557	0:57:57:2088:0:0:0,-181.484	0:52:52:1929:0:0:0,-150.408	0:73:73:2682:0:0:0,-232.516	0:77:76:2805:0:0:0,-244.609	0:79:79:2906:0:0:0,-212.688	0:104:104:3748:0:0:0,-270.72	0:38:38:1390:0:0:0,-120.887	0:96:96:3573:0:0:0,-236.814	0:76:76:2815:0:0:0,-246.908	1:96:0:0:96:3566:-314.13,0	0:65:65:2412:0:0:0,-182.175	0:68:68:2462:0:0:0,-214.334	0:55:55:2051:0:0:0,-177.818	0:159:159:5868:0:0:0,-410.024	0:48:48:1785:0:0:0,-154.761	0:93:93:3451:0:0:0,-246.665	0:49:49:1809:0:0:0,-160.034	0:100:100:3663:0:0:0,-318.351	0:49:49:1750:0:0:0,-144.6	0:56:56:2081:0:0:0,-183.182	0:59:59:2120:0:0:0,-160.694	0:51:51:1793:0:0:0,-138.34	0:47:46:1684:0:0:0,-122.825	1:82:0:0:82:2974:-266.451,0	0:131:131:4870:0:0:0,-425.017
unitig_4	1587962	.	G	A	4056.69	.	AB=0;ABP=0;AC=2;AF=0.0666667;AN=30;AO=190;CIGAR=1X;DP=2306;DPB=2306;DPRA=1.02125;EPP=38.851;EPPR=116.86;GTI=0;LEN=1;MEANALT=1;MQM=26.8474;MQMR=35.992;NS=30;NUMALT=1;ODDS=220.336;PAIRED=0.942105;PAIREDR=0.891726;PAO=0;PQA=0;PQR=0;PRO=0;QA=6995;QR=78593;RO=2115;RPL=102;RPP=5.25035;RPPR=18.0422;RPR=88;RUN=1;SAF=109;SAP=11.9705;SAR=81;SRF=1066;SRP=3.30702;SRR=1049;TYPE=snp;technology.illumina=1	GT:DP:RO:QR:AO:QA:GL	0:57:57:2099:0:0:0,-182.457	0:62:62:2335:0:0:0,-200.986	0:73:73:2722:0:0:0,-234.495	0:131:131:4999:0:0:0,-430.219	0:73:73:2732:0:0:0,-235.988	0:40:40:1463:0:0:0,-127.076	0:59:59:2155:0:0:0,-135.563	0:102:101:3728:0:0:0,-319.99	0:88:88:3260:0:0:0,-282.015	0:80:80:3021:0:0:0,-179.331	0:78:78:2861:0:0:0,-175.173	0:44:44:1673:0:0:0,-144.143	0:93:93:3460:0:0:0,-184.285	0:83:83:3078:0:0:0,-263.438	1:95:0:0:95:3532:-219.634,0	0:73:73:2767:0:0:0,-174.068	0:99:99:3721:0:0:0,-320.678	0:58:58:2153:0:0:0,-186.405	0:101:101:3778:0:0:0,-239.023	0:44:44:1646:0:0:0,-139.649	0:94:94:3484:0:0:0,-221.17	0:55:55:1991:0:0:0,-172.1	0:120:120:4431:0:0:0,-382.5	0:54:54:1965:0:0:0,-122.371	0:59:59:2104:0:0:0,-182.99	0:60:60:2177:0:0:0,-132.185	0:65:65:2376:0:0:0,-139.957	0:46:45:1668:1:16:0,-95.6822	1:94:0:0:94:3447:-202.616,0	0:126:126:4746:0:0:0,-407.882
unitig_4	1587968	.	A	G	4053.25	.	AB=0;ABP=0;AC=2;AF=0.0666667;AN=30;AO=194;CIGAR=1X;DP=2385;DPB=2385;DPRA=1.19715;EPP=20.9194;EPPR=162.378;GTI=0;LEN=1;MEANALT=1;MQM=26.1546;MQMR=35.9585;NS=30;NUMALT=1;ODDS=240.81;PAIRED=0.953608;PAIREDR=0.892743;PAO=0;PQA=0;PQR=0;PRO=0;QA=7182;QR=79491;RO=2191;RPL=98;RPP=3.05507;RPPR=14.7854;RPR=96;RUN=1;SAF=117;SAP=20.9194;SAR=77;SRF=1126;SRP=6.69814;SRR=1065;TYPE=snp;technology.illumina=1	GT:DP:RO:QR:AO:QA:GL	0:62:62:2204:0:0:0,-192.117	0:69:69:2510:0:0:0,-217.756	0:75:75:2731:0:0:0,-236.251	0:139:139:5113:0:0:0,-442.23	0:72:72:2625:0:0:0,-227.808	0:42:42:1536:0:0:0,-133.623	0:63:63:2222:0:0:0,-144.023	0:99:99:3601:0:0:0,-309.541	0:93:93:3404:0:0:0,-294.611	0:84:84:3063:0:0:0,-188.569	0:79:79:2765:0:0:0,-171.635	0:44:44:1658:0:0:0,-143.406	0:97:97:3506:0:0:0,-187.7	0:87:86:3210:1:15:0,-273.54	1:101:0:0:101:3753:-229.96,0	0:77:77:2840:0:0:0,-181.853	0:100:100:3733:0:0:0,-322.874	0:62:62:2250:0:0:0,-195.687	0:108:108:3937:0:0:0,-253.923	0:44:44:1625:0:0:0,-139.324	0:97:97:3501:0:0:0,-225.722	0:57:57:2051:0:0:0,-177.641	0:122:122:4428:0:0:0,-382.988	0:55:55:1914:0:0:0,-120.622	0:56:56:2005:0:0:0,-174.717	0:59:59:2043:0:0:0,-123.512	0:70:70:2467:0:0:0,-148.896	0:50:50:1757:0:0:0,-104.232	1:92:0:0:92:3414:-190.73,0	0:130:130:4792:0:0:0,-414.091
unitig_4	1587993	.	G	C	3691.32	.	AB=0;ABP=0;AC=2;AF=0.0666667;AN=30;AO=199;CIGAR=1X;DP=2441;DPB=2441;DPRA=0.910789;EPP=12.1872;EPPR=223.48;GTI=0;LEN=1;MEANALT=1;MQM=23.8342;MQMR=35.2637;NS=30;NUMALT=1;ODDS=255.397;PAIRED=0.939698;PAIREDR=0.900937;PAO=0;PQA=0;PQR=0;PRO=0;QA=7370;QR=82863;RO=2241;RPL=85;RPP=12.1872;RPPR=18.1505;RPR=114;RUN=1;SAF=135;SAP=58.0173;SAR=64;SRF=1357;SRP=219.798;SRR=884;TYPE=snp;technology.illumina=1	GT:DP:RO:QR:AO:QA:GL	0:65:65:2413:0:0:0,-208.524	0:75:75:2749:0:0:0,-238.444	0:69:69:2554:0:0:0,-220.528	0:153:153:5727:0:0:0,-494.282	0:79:79:2933:0:0:0,-253.992	0:55:55:2074:0:0:0,-179.077	0:52:52:1895:0:0:0,-112.876	0:103:103:3800:0:0:0,-327.843	0:86:86:3216:0:0:0,-277.981	0:95:95:3479:0:0:0,-205.116	0:81:80:2929:0:0:0,-164.904	0:38:38:1429:0:0:0,-123.845	0:92:92:3441:0:0:0,-168.409	0:89:89:3402:0:0:0,-291.335	1:101:0:0:101:3731:-211.838,0	0:79:79:2899:0:0:0,-173.472	0:92:92:3440:0:0:0,-297.712	0:67:67:2498:0:0:0,-214.305	0:115:115:4245:0:0:0,-261.834	0:41:40:1434:1:36:0,-121.385	0:107:107:3992:0:0:0,-238.264	0:62:61:2287:1:34:0,-195.386	0:114:114:4202:0:0:0,-363.321	0:63:63:2245:0:0:0,-142.069	0:54:54:1970:0:0:0,-171.112	0:69:69:2459:0:0:0,-143.41	0:73:73:2600:0:0:0,-153.715	0:52:52:1898:0:0:0,-110.869	1:96:0:0:96:3569:-176.706,0	0:124:124:4653:0:0:0,-401.017
unitig_4	1588063	.	C	T	4431.52	.	AB=0;ABP=0;AC=2;AF=0.0666667;AN=30;AO=225;CIGAR=1X;DP=2514;DPB=2514;DPRA=1.37615;EPP=24.3293;EPPR=378.337;GTI=0;LEN=1;MEANALT=1;MQM=26.0356;MQMR=35.5915;NS=30;NUMALT=1;ODDS=189.837;PAIRED=0.915556;PAIREDR=0.920489;PAO=0;PQA=0;PQR=0;PRO=0;QA=7819;QR=79710;RO=2289;RPL=131;RPP=16.2225;RPPR=76.8546;RPR=94;RUN=1;SAF=124;SAP=8.11567;SAR=101;SRF=1250;SRP=45.2454;SRR=1039;TYPE=snp;technology.illumina=1	GT:DP:RO:QR:AO:QA:GL	0:82:82:2854:0:0:0,-249.844	0:85:85:2928:0:0:0,-256.795	0:69:69:2474:0:0:0,-215.43	0:127:127:4443:0:0:0,-387.65	0:101:101:3586:0:0:0,-312.613	0:68:68:2410:0:0:0,-210.94	0:62:62:2142:0:0:0,-129.595	0:98:98:3446:0:0:0,-298.239	0:77:77:2674:0:0:0,-233.794	0:79:79:2678:0:0:0,-174.083	0:83:83:2846:0:0:0,-179.334	0:27:27:974:0:0:0,-85.2026	0:98:98:3446:0:0:0,-210.054	0:88:88:3114:0:0:0,-271.457	1:113:0:0:113:3956:-228.59,0	0:77:77:2711:0:0:0,-171.495	0:94:94:3278:0:0:0,-286.885	0:80:80:2765:0:0:0,-241.643	0:131:131:4574:0:0:0,-284.033	0:45:45:1628:0:0:0,-141.114	0:110:110:3887:0:0:0,-236.502	0:62:62:2162:0:0:0,-188.772	0:96:96:3358:0:0:0,-293.906	0:57:57:1891:0:0:0,-130.246	0:48:48:1645:0:0:0,-144.529	0:85:85:2896:0:0:0,-181.519	0:70:70:2350:0:0:0,-155.003	0:55:55:1835:0:0:0,-120.198	1:112:0:0:112:3863:-232.977,0	0:135:135:4715:0:0:0,-412.494
unitig_4	1588354	.	C	T	1591.91	.	AB=0;ABP=0;AC=2;AF=0.0666667;AN=30;AO=211;CIGAR=1X;DP=2972;DPB=2972;DPRA=1.06321;EPP=20.31;EPPR=3.074;GTI=0;LEN=1;MEANALT=1;MQM=9.22275;MQMR=35.3861;NS=30;NUMALT=1;ODDS=173.647;PAIRED=0.933649;PAIREDR=0.894241;PAO=0;PQA=0;PQR=0;PRO=0;QA=7753;QR=101579;RO=2761;RPL=105;RPP=3.02059;RPPR=19.093;RPR=106;RUN=1;SAF=83;SAP=23.8503;SAR=128;SRF=1490;SRP=40.7307;SRR=1271;TYPE=snp;technology.illumina=1	GT:DP:RO:QR:AO:QA:GL	0:96:96:3495:0:0:0,-302.72	0:76:76:2744:0:0:0,-239.067	0:88:88:3245:0:0:0,-280.61	0:129:129:4798:0:0:0,-414.518	0:115:115:4246:0:0:0,-368.233	0:86:86:3161:0:0:0,-274.826	0:84:84:3069:0:0:0,-190.074	0:123:123:4456:0:0:0,-386.558	0:87:87:3200:0:0:0,-277.909	0:98:98:3613:0:0:0,-209.197	0:111:111:4113:0:0:0,-247.629	0:44:44:1642:0:0:0,-142.44	0:111:111:4162:0:0:0,-231.681	0:95:95:3487:0:0:0,-302.918	1:105:0:0:105:3884:-79.9215,0	0:84:84:3102:0:0:0,-192.435	0:104:103:3770:1:39:0,-327.165	0:91:91:3349:0:0:0,-290.927	0:141:141:5235:0:0:0,-305.24	0:52:52:1904:0:0:0,-163.12	0:117:117:4345:0:0:0,-253.22	0:86:86:3145:0:0:0,-270.587	0:126:126:4590:0:0:0,-398.629	0:78:78:2873:0:0:0,-174.152	0:100:100:3616:0:0:0,-314.971	0:102:102:3776:0:0:0,-224.056	0:104:104:3790:0:0:0,-231.189	0:100:100:3617:0:0:0,-214.55	1:105:0:0:105:3830:-93.3344,0	0:134:134:5036:0:0:0,-434.185
unitig_4	1588376	.	G	A	1208.74	.	AB=0;ABP=0;AC=2;AF=0.0666667;AN=30;AO=199;CIGAR=1X;DP=3034;DPB=3034;DPRA=0.962058;EPP=46.3197;EPPR=3.28681;GTI=0;LEN=1;MEANALT=1;MQM=7.8995;MQMR=35.7411;NS=30;NUMALT=1;ODDS=130.831;PAIRED=0.949749;PAIREDR=0.901587;PAO=0;PQA=0;PQR=0;PRO=0;QA=7432;QR=105398;RO=2835;RPL=83;RPP=14.8934;RPPR=109.576;RPR=116;RUN=1;SAF=94;SAP=4.33064;SAR=105;SRF=1574;SRP=78.0498;SRR=1261;TYPE=snp;technology.illumina=1	GT:DP:RO:QR:AO:QA:GL	0:95:94:3487:1:30:0,-296.818	0:75:75:2812:0:0:0,-243.09	0:90:90:3353:0:0:0,-288.551	0:142:142:5296:0:0:0,-457.512	0:117:117:4357:0:0:0,-376.609	0:93:93:3463:0:0:0,-299.681	0:86:86:3233:0:0:0,-208.934	0:132:132:4810:0:0:0,-417.288	0:88:88:3290:0:0:0,-284.412	0:97:97:3660:0:0:0,-223.976	0:101:101:3736:0:0:0,-227.203	0:45:45:1716:0:0:0,-147.756	0:105:105:3996:0:0:0,-237.729	0:95:95:3579:0:0:0,-309.036	1:104:0:0:104:3919:-62.9269,0	0:90:90:3372:0:0:0,-207.889	0:112:112:4113:0:0:0,-356.734	0:93:93:3471:0:0:0,-300.073	0:146:146:5471:0:0:0,-323.309	0:59:59:2191:0:0:0,-187.797	0:132:132:4903:0:0:0,-296.628	0:80:80:2967:0:0:0,-252.958	0:129:129:4755:0:0:0,-410.818	0:87:87:3194:0:0:0,-202.673	0:101:101:3722:0:0:0,-322.436	0:105:105:3854:0:0:0,-236.341	0:104:104:3798:0:0:0,-238.218	0:95:95:3488:0:0:0,-204.678	1:94:0:0:94:3483:-73.9325,0	0:142:142:5311:0:0:0,-458.275
unitig_4	1588381	.	TGTGTT	AGCGTTT	649.648	.	AB=0;ABP=0;AC=2;AF=0.0666667;AN=30;AO=175;CIGAR=1X1M1X1M1I2M;DP=2994;DPB=3145.67;DPRA=0.980701;EPP=19.9974;EPPR=8.62752;GTI=0;LEN=7;MEANALT=2;MQM=6.85714;MQMR=35.7297;NS=30;NUMALT=1;ODDS=70.9439;PAIRED=0.965714;PAIREDR=0.902256;PAO=46.5;PQA=511;PQR=6122;PRO=213.5;QA=1197;QR=100633;RO=2793;RPL=68;RPP=21.8835;RPPR=60.9543;RPR=107;RUN=1;SAF=86;SAP=3.12198;SAR=89;SRF=1523;SRP=52.7753;SRR=1270;TYPE=co…	GT:DP:RO:QR:AO:QA:GL	0:91:91:3244:0:0:0,-305.784	0:77:77:2812:0:0:0,-262.588	0:93:92:3305:0:0:0,-301.182	0:146:146:5284:0:0:0,-498.122	0:112:111:4004:0:0:0,-384.724	0:92:92:3314:0:0:0,-300.565	0:92:92:3308:0:0:0,-222.265	0:124:123:4449:0:0:0,-409.822	0:91:91:3336:0:0:0,-300.957	0:98:98:3525:0:0:0,-228.468	0:95:95:3380:0:0:0,-219.172	0:44:44:1657:0:0:0,-152.283	0:104:104:3786:0:0:0,-240.904	0:88:88:3257:0:0:0,-294.654	1:104:0:0:95:565:-34.3648,0	0:93:93:3362:0:0:0,-221.457	0:107:107:3875:0:0:0,-360.764	0:88:88:3229:0:0:0,-297.177	0:151:151:5447:0:0:0,-349.86	0:61:61:2177:0:0:0,-206.336	0:131:131:4757:0:0:0,-305.422	0:80:80:2920:0:0:0,-253.858	0:135:135:4809:0:0:0,-442.705	0:89:89:3083:0:0:0,-206.902	0:98:97:3425:0:0:0,-305.384	0:98:98:3453:0:0:0,-236.131	0:99:98:3423:0:0:0,-239.187	0:87:87:3055:0:0:0,-198.202	1:92:0:0:80:632:-44.921,0	0:134:134:4957:0:0:0,-452.926
unitig_4	1588449	.	CCC	GCG	1095.59	.	AB=0;ABP=0;AC=2;AF=0.0666667;AN=30;AO=159;CIGAR=1X1M1X;DP=2711;DPB=2743.33;DPRA=0.872257;EPP=5.31834;EPPR=8.59956;GTI=0;LEN=3;MEANALT=1;MQM=8.72327;MQMR=34.2632;NS=30;NUMALT=1;ODDS=103.938;PAIRED=0.955975;PAIREDR=0.920753;PAO=0;PQA=0;PQR=1383;PRO=65;QA=5793;QR=93738;RO=2549;RPL=103;RPP=33.1787;RPPR=119.005;RPR=56;RUN=1;SAF=86;SAP=5.31834;SAR=73;SRF=1298;SRP=4.89213;SRR=1251;TYPE=complex;technolog…	GT:DP:RO:QR:AO:QA:GL	0:85:85:3090:0:0:0,-271.702	0:96:96:3539:0:0:0,-309.214	0:147:147:5394:0:0:0,-472.02	0:180:180:6641:0:0:0,-589.327	0:109:109:3998:0:0:0,-354.289	0:77:77:2784:0:0:0,-242.521	0:47:47:1731:0:0:0,-75.4143	0:144:144:5319:0:0:0,-472.435	0:98:98:3597:0:0:0,-315.011	0:71:71:2597:0:0:0,-103.48	0:57:57:2110:0:0:0,-66.9857	0:46:46:1713:0:0:0,-151.522	0:67:67:2479:0:0:0,-95.8716	0:100:100:3710:0:0:0,-323.574	1:98:0:0:98:3639:-74.0312,0	0:72:72:2658:0:0:0,-101.325	0:119:119:4384:0:0:0,-382.742	0:79:79:2915:0:0:0,-252.464	0:129:129:4805:0:0:0,-160.328	0:74:74:2734:0:0:0,-237.163	0:80:80:2986:0:0:0,-126.207	0:71:71:2620:0:0:0,-229.451	0:154:153:5633:0:0:0,-492.784	0:57:56:1991:0:0:0,-82.5438	0:90:90:3197:0:0:0,-285.257	0:61:61:2251:0:0:0,-101.599	0:59:59:2107:0:0:0,-87.8244	0:48:48:1754:0:0:0,-59.344	1:61:0:0:61:2154:-49.6457,0	0:135:134:5001:0:0:0,-438.645
unitig_4	1588475	.	C	T	519.91	.	AB=0;ABP=0;AC=2;AF=0.0666667;AN=30;AO=111;CIGAR=1X;DP=2418;DPB=2418;DPRA=0.654836;EPP=3.49937;EPPR=11.8666;GTI=0;LEN=1;MEANALT=1;MQM=9.83784;MQMR=35.6823;NS=30;NUMALT=1;ODDS=48.331;PAIRED=0.963964;PAIREDR=0.921977;PAO=0;PQA=0;PQR=0;PRO=0;QA=4084;QR=85950;RO=2307;RPL=108;RPP=218.69;RPPR=196.164;RPR=3;RUN=1;SAF=54;SAP=3.18637;SAR=57;SRF=1142;SRP=3.50822;SRR=1165;TYPE=snp;technology.illumina=1	GT:DP:RO:QR:AO:QA:GL	0:92:92:3346:0:0:0,-290.345	0:102:102:3827:0:0:0,-330.413	0:147:147:5489:0:0:0,-472.519	0:189:189:7010:0:0:0,-606.141	0:107:107:4011:0:0:0,-345.748	0:83:83:3082:0:0:0,-266.815	0:29:29:1085:0:0:0,-35.3899	0:140:140:5173:0:0:0,-448.272	0:104:104:3892:0:0:0,-336.847	0:41:41:1528:0:0:0,-33.6486	0:38:38:1440:0:0:0,-29.8024	0:54:53:1981:1:13:0,-170.473	0:45:45:1691:0:0:0,-44.9243	0:103:103:3864:0:0:0,-334.267	1:70:0:0:70:2621:-59.2449,0	0:44:44:1624:0:0:0,-43.7722	0:122:122:4597:0:0:0,-396.918	0:81:81:3026:0:0:0,-261.903	0:86:86:3199:0:0:0,-71.1149	0:70:70:2590:0:0:0,-224.704	0:40:40:1520:0:0:0,-35.7224	0:75:75:2825:0:0:0,-244.457	0:154:154:5704:0:0:0,-494.234	0:32:32:1202:0:0:0,-27.7274	0:101:101:3707:0:0:0,-319.629	0:34:34:1279:0:0:0,-33.5242	0:37:37:1368:0:0:0,-35.6399	0:29:29:1081:0:0:0,-26.1955	1:40:0:0:40:1450:-34.9228,0	0:129:129:4809:0:0:0,-416.436
unitig_4	1588534	.	TACT	CACC	0.00237821	.	AB=0;ABP=0;AC=2;AF=0.0666667;AN=30;AO=26;CIGAR=1X2M1X;DP=1967;DPB=2023.75;DPRA=0.187532;EPP=3.34437;EPPR=6.5241;GTI=1;LEN=4;MEANALT=1;MQM=11.2692;MQMR=37.5986;NS=30;NUMALT=1;ODDS=7.50969;PAIRED=0.923077;PAIREDR=0.925697;PAO=5;PQA=165;PQR=2987;PRO=104;QA=859;QR=69550;RO=1938;RPL=1;RPP=51.1168;RPPR=95.9466;RPR=25;RUN=1;SAF=15;SAP=4.34659;SAR=11;SRF=1008;SRP=9.82724;SRR=930;TYPE=complex;technology.i…	GT:DP:RO:QR:AO:QA:GL	0:93:92:3271:0:0:0,-291.138	0:78:78:2836:0:0:0,-258.778	0:127:126:4582:0:0:0,-427.349	0:165:165:5973:0:0:0,-534.279	0:108:108:3846:0:0:0,-342.843	0:91:91:3274:0:0:0,-291.498	0:13:13:419:0:0:0,-6.24923	0:118:118:4206:0:0:0,-386.416	0:81:80:2852:0:0:0,-259.973	0:21:21:692:0:0:0,-15.4442	0:22:22:763:0:0:0,-11.5959	0:53:53:1958:0:0:0,-172.651	0:28:28:979:0:0:0,-20.6475	0:93:93:3387:0:0:0,-311.986	1:17:0:0:17:554:-19.0585,0	0:19:19:660:0:0:0,-12.1542	0:120:120:4404:0:0:0,-398.384	0:79:79:2850:0:0:0,-263.285	0:48:48:1659:0:0:0,-25.3392	0:58:58:2081:0:0:0,-185.333	0:25:25:872:0:0:0,-12.8744	0:78:78:2837:0:0:0,-252.323	0:135:135:4896:0:0:0,-444.507	0:19:19:654:0:0:0,-9.48638	0:96:96:3410:0:0:0,-317.927	0:8:8:259:0:0:0,-6.64394	0:18:18:591:0:0:0,-12.2093	0:15:15:502:0:0:0,-11.261	1:9:0:0:9:305:-13.5241,0	0:132:132:4837:0:0:0,-436.048
unitig_4	1588626	.	T	C	3503.28	.	AB=0;ABP=0;AC=2;AF=0.0666667;AN=30;AO=232;CIGAR=1X;DP=3447;DPB=3447;DPRA=1.01493;EPP=3.04774;EPPR=8.852;GTI=0;LEN=1;MEANALT=1;MQM=17.9397;MQMR=33.6417;NS=30;NUMALT=1;ODDS=357.238;PAIRED=0.909483;PAIREDR=0.922862;PAO=0;PQA=0;PQR=0;PRO=0;QA=8631;QR=117668;RO=3215;RPL=107;RPP=6.04287;RPPR=3.65938;RPR=125;RUN=1;SAF=132;SAP=12.5947;SAR=100;SRF=1616;SRP=3.2055;SRR=1599;TYPE=snp;technology.illumina=1	GT:DP:RO:QR:AO:QA:GL	0:95:95:3420:0:0:0,-298.078	0:93:93:3461:0:0:0,-299.819	0:131:131:4811:0:0:0,-417.434	0:187:187:6829:0:0:0,-593.766	0:119:119:4360:0:0:0,-377.648	0:105:105:3888:0:0:0,-337.331	0:85:85:3059:0:0:0,-145.863	0:140:140:5120:0:0:0,-444.618	0:101:101:3635:0:0:0,-314.975	0:119:119:4316:0:0:0,-188.771	0:128:128:4741:0:0:0,-262.807	0:58:58:2141:0:0:0,-185.981	0:116:116:4316:0:0:0,-214.233	0:116:116:4272:0:0:0,-370.606	1:125:1:41:124:4640:-188.215,0	0:113:113:4208:0:0:0,-198.735	0:119:119:4413:0:0:0,-382.27	0:99:99:3655:0:0:0,-316.956	0:184:184:6762:0:0:0,-295.821	0:85:85:3043:0:0:0,-263.231	0:117:117:4330:0:0:0,-184.492	0:87:87:3235:0:0:0,-279.337	0:160:160:5822:0:0:0,-506.36	0:94:94:3323:0:0:0,-162.549	0:111:111:4000:0:0:0,-345.474	0:99:99:3592:0:0:0,-193.585	0:106:106:3862:0:0:0,-194.686	0:91:91:3272:0:0:0,-171.126	1:108:0:0:108:3991:-173.716,0	0:156:156:5741:0:0:0,-498.36
unitig_4	1588674	.	C	T	3919.55	.	AB=0;ABP=0;AC=2;AF=0.0666667;AN=30;AO=257;CIGAR=1X;DP=3424;DPB=3424;DPRA=1.14087;EPP=8.29112;EPPR=7.39988;GTI=0;LEN=1;MEANALT=1;MQM=18.2685;MQMR=35.1605;NS=30;NUMALT=1;ODDS=391.772;PAIRED=0.933852;PAIREDR=0.912508;PAO=0;PQA=0;PQR=0;PRO=0;QA=9570;QR=116392;RO=3166;RPL=129;RPP=3.01875;RPPR=3.28465;RPR=128;RUN=1;SAF=127;SAP=3.08634;SAR=130;SRF=1550;SRP=5.99796;SRR=1616;TYPE=snp;technology.illumina=1	GT:DP:RO:QR:AO:QA:GL	0:99:99:3647:0:0:0,-316.803	0:107:107:3915:0:0:0,-340.197	0:141:141:5172:0:0:0,-449.322	0:187:187:6904:0:0:0,-598.112	0:138:138:5106:0:0:0,-441.506	0:93:93:3442:0:0:0,-298.623	0:88:88:3311:0:0:0,-191.708	0:134:134:4871:0:0:0,-423.923	0:102:102:3694:0:0:0,-320.177	0:96:96:3572:0:0:0,-182.483	0:121:121:4467:0:0:0,-268.335	0:63:63:2330:0:0:0,-202.507	0:116:116:4414:0:0:0,-248.68	0:103:103:3808:0:0:0,-330.336	1:142:1:34:141:5281:-220.646,0	0:116:116:4291:0:0:0,-232.581	0:125:125:4537:0:0:0,-394.221	0:93:93:3420:0:0:0,-296.984	0:168:168:6202:0:0:0,-308.893	0:83:83:2980:0:0:0,-257.502	0:114:114:4312:0:0:0,-215.276	0:78:78:2854:0:0:0,-247.205	0:162:161:5839:0:0:0,-507.114	0:88:88:3190:0:0:0,-181.405	0:118:118:4305:0:0:0,-371.403	0:100:100:3616:0:0:0,-224.775	0:114:114:4114:0:0:0,-255.794	0:82:82:2924:0:0:0,-165.548	1:116:0:0:116:4289:-183.087,0	0:137:137:5121:0:0:0,-444.013
unitig_4	1588880	.	T	C	5992.6	.	AB=0;ABP=0;AC=2;AF=0.0666667;AN=30;AO=216;CIGAR=1X;DP=2902;DPB=2902;DPRA=1.12584;EPP=3.37221;EPPR=3.73844;GTI=0;LEN=1;MEANALT=1;MQM=34.6435;MQMR=32.3994;NS=30;NUMALT=1;ODDS=187.427;PAIRED=0.810185;PAIREDR=0.903875;PAO=0;PQA=0;PQR=0;PRO=0;QA=8194;QR=98355;RO=2684;RPL=96;RPP=8.80089;RPPR=14.2754;RPR=120;RUN=1;SAF=117;SAP=6.26751;SAR=99;SRF=1272;SRP=18.8676;SRR=1412;TYPE=snp;technology.illumina=1	GT:DP:RO:QR:AO:QA:GL	0:82:82:2966:0:0:0,-258.004	0:96:96:3630:0:0:0,-313.362	0:134:134:5011:0:0:0,-433.427	0:160:160:5943:0:0:0,-513.963	0:110:110:4109:0:0:0,-354.052	0:102:102:3825:0:0:0,-330.731	0:76:76:2779:0:0:0,-89.8674	0:120:120:4433:0:0:0,-384.586	0:107:107:3971:0:0:0,-343.932	0:78:78:2821:0:0:0,-97.7439	0:99:99:3557:0:0:0,-130.146	0:49:49:1875:0:0:0,-161.679	0:92:92:3419:0:0:0,-116.093	0:86:86:3180:0:0:0,-274.296	1:111:0:0:111:4214:-303.42,0	0:76:76:2736:0:0:0,-106.976	0:124:124:4659:0:0:0,-402.282	0:99:99:3698:0:0:0,-319.411	0:139:138:4989:0:0:0,-169.178	0:64:64:2336:0:0:0,-202.739	0:96:96:3487:0:0:0,-131.171	0:62:61:2262:0:0:0,-193.327	0:155:155:5680:0:0:0,-493.004	0:66:66:2271:0:0:0,-81.0589	0:96:96:3451:0:0:0,-300.36	0:67:67:2304:0:0:0,-77.26	0:74:74:2543:0:0:0,-91.0056	0:68:68:2359:0:0:0,-91.0574	1:105:0:0:105:3980:-307.631,0	0:109:109:4061:0:0:0,-351.279
unitig_4	1588964	.	C	T	5584.37	.	AB=0;ABP=0;AC=2;AF=0.0666667;AN=30;AO=253;CIGAR=1X;DP=3269;DPB=3269;DPRA=1.17324;EPP=5.49076;EPPR=3.05638;GTI=0;LEN=1;MEANALT=1;MQM=27.2648;MQMR=37.1094;NS=30;NUMALT=1;ODDS=369.428;PAIRED=0.885375;PAIREDR=0.887599;PAO=0;PQA=0;PQR=0;PRO=0;QA=9424;QR=111404;RO=3016;RPL=132;RPP=4.04883;RPPR=3.29829;RPR=121;RUN=1;SAF=123;SAP=3.43086;SAR=130;SRF=1256;SRP=185.898;SRR=1760;TYPE=snp;technology.illumina=1	GT:DP:RO:QR:AO:QA:GL	0:92:92:3381:0:0:0,-291.356	0:85:85:3124:0:0:0,-271.157	0:125:124:4576:1:24:0,-394.234	0:186:186:6895:0:0:0,-597.463	0:124:124:4599:0:0:0,-396.91	0:97:97:3636:0:0:0,-314.511	0:90:90:3354:0:0:0,-236.028	0:126:126:4604:0:0:0,-398.02	0:95:95:3539:0:0:0,-306.448	0:107:107:3954:0:0:0,-259.939	0:125:125:4613:0:0:0,-311.266	0:48:48:1827:0:0:0,-157.702	0:117:117:4367:0:0:0,-270.711	0:96:96:3597:0:0:0,-309.786	1:143:0:0:143:5322:-312.444,0	0:106:106:3923:0:0:0,-258.449	0:116:116:4309:0:0:0,-371.679	0:104:104:3841:0:0:0,-333.17	0:151:151:5543:0:0:0,-366.437	0:75:75:2788:0:0:0,-241.338	0:150:150:5656:0:0:0,-360.027	0:84:84:3079:0:0:0,-264.73	0:154:154:5679:0:0:0,-491.846	0:83:83:2967:0:0:0,-194.371	0:92:92:3287:0:0:0,-286.332	0:102:102:3679:0:0:0,-256.048	0:97:97:3579:0:0:0,-250.392	0:70:70:2519:0:0:0,-168.925	1:109:0:0:109:4078:-257.907,0	0:120:120:4489:0:0:0,-388.741
unitig_4	1589282	.	CTTC	TTTCCGTACCC	1989.4	.	AB=0;ABP=0;AC=2;AF=0.0666667;AN=30;AO=199;CIGAR=1X2M7I1M;DP=2206;DPB=2845.5;DPRA=1.47295;EPP=9.83025;EPPR=15.2057;GTI=3;LEN=11;MEANALT=5;MQM=12.6935;MQMR=39.8047;NS=30;NUMALT=1;ODDS=4.42417;PAIRED=0.919598;PAIREDR=0.926945;PAO=42.1667;PQA=535.5;PQR=2643;PRO=100.167;QA=5670;QR=68841;RO=1889;RPL=84;RPP=13.4967;RPPR=236.827;RPR=115;RUN=1;SAF=73;SAP=33.6619;SAR=126;SRF=884;SRP=19.8406;SRR=1005;TYPE=c…	GT:DP:RO:QR:AO:QA:GL	0:94:94:3446:0:0:0,-303.197	0:75:75:2746:0:0:0,-241.101	0:108:108:3955:0:0:0,-348.925	0:178:178:6602:0:0:0,-582.681	0:106:106:3852:0:0:0,-338.016	0:75:75:2743:0:0:0,-243.528	0:19:8:245:0:0:0,-5.38985	0:114:114:4219:0:0:0,-374.536	0:91:91:3322:0:0:0,-288.509	0:16:9:299:0:0:0,-6.18063	0:17:13:430:0:0:0,-14.7004	0:60:60:2241:0:0:0,-194.016	0:41:11:371:0:0:0,-7.58081	0:106:106:3896:0:0:0,-343.361	1:116:0:0:109:3197:-111.083,0	0:22:13:432:0:0:0,-6.84845	0:129:129:4689:0:0:0,-409.838	0:85:85:3135:0:0:0,-277.606	0:24:13:430:0:0:0,-10.4366	0:88:88:3183:0:0:0,-277.191	0:32:17:562:0:0:0,-14.8414	0:70:70:2601:0:0:0,-229.931	0:173:173:6390:0:0:0,-566.982	0:16:11:338:0:0:0,-8.02004	0:101:100:3577:0:0:0,-311.643	0:12:9:284:0:0:0,-8.00616	0:15:10:323:0:0:0,-10.2853	0:15:9:285:0:0:0,-3.72571	1:94:0:0:90:2473:-106.245,0	0:114:114:4245:0:0:0,-373.816
unitig_4	1589355	.	T	A	5116.12	.	AB=0;ABP=0;AC=2;AF=0.0666667;AN=30;AO=232;CIGAR=1X;DP=2929;DPB=2929;DPRA=1.2043;EPP=17.986;EPPR=199.567;GTI=0;LEN=1;MEANALT=1;MQM=27.5216;MQMR=35.1039;NS=30;NUMALT=1;ODDS=146.047;PAIRED=0.801724;PAIREDR=0.887611;PAO=0;PQA=0;PQR=0;PRO=0;QA=8683;QR=100438;RO=2696;RPL=128;RPP=8.40154;RPPR=14.9985;RPR=104;RUN=1;SAF=94;SAP=21.1309;SAR=138;SRF=1236;SRP=43.4242;SRR=1460;TYPE=snp;technology.illumina=1	GT:DP:RO:QR:AO:QA:GL	0:91:91:3384:0:0:0,-293.015	0:99:99:3721:0:0:0,-321.367	0:126:126:4687:0:0:0,-405.404	0:181:181:6640:0:0:0,-575.44	0:114:114:4260:0:0:0,-368.581	0:108:108:4050:0:0:0,-349.875	0:71:71:2584:0:0:0,-104.89	0:146:145:5451:0:0:0,-470.298	0:107:107:3996:0:0:0,-345.81	0:61:61:2261:0:0:0,-88.9102	0:76:76:2822:0:0:0,-121.318	0:67:67:2557:0:0:0,-220.112	0:75:75:2801:0:0:0,-104.619	0:99:99:3755:0:0:0,-323.749	1:110:0:0:110:4115:-256.307,0	0:64:64:2354:0:0:0,-95.9324	0:135:135:5052:0:0:0,-436.854	0:104:104:3922:0:0:0,-338.232	0:104:104:3896:0:0:0,-137.738	0:90:90:3340:0:0:0,-289.484	0:74:74:2774:0:0:0,-101.197	0:83:83:3105:0:0:0,-267.455	0:179:179:6679:0:0:0,-576.23	0:51:51:1842:0:0:0,-62.7937	0:114:114:4173:0:0:0,-361.478	0:56:56:2043:0:0:0,-89.0346	0:52:52:1888:0:0:0,-81.8021	0:52:52:1923:0:0:0,-81.1961	1:122:0:0:122:4568:-271.001,0	0:118:118:4478:0:0:0,-386.125
unitig_4	1589693	.	CGCT	TGCC	1421.45	.	AB=0;ABP=0;AC=2;AF=0.0666667;AN=30;AO=123;CIGAR=1X2M1X;DP=2293;DPB=2331;DPRA=0.793548;EPP=22.2358;EPPR=6.73554;GTI=0;LEN=4;MEANALT=1;MQM=15.7236;MQMR=36.2434;NS=30;NUMALT=1;ODDS=119.922;PAIRED=0.943089;PAIREDR=0.829876;PAO=1;PQA=35;PQR=2291;PRO=93;QA=4469;QR=78725;RO=2169;RPL=23;RPP=107.682;RPPR=42.6564;RPR=100;RUN=1;SAF=46;SAP=19.976;SAR=77;SRF=1031;SRP=14.4724;SRR=1138;TYPE=complex;technology.i…	GT:DP:RO:QR:AO:QA:GL	0:91:91:3267:0:0:0,-290.648	0:73:73:2665:0:0:0,-249.329	0:110:110:3935:0:0:0,-358.045	0:158:158:5751:0:0:0,-521.301	0:110:110:4056:0:0:0,-357.775	0:76:76:2776:0:0:0,-253.47	0:37:37:1331:0:0:0,-46.9036	0:111:111:4026:0:0:0,-367.182	0:100:100:3583:0:0:0,-332.921	0:47:47:1686:0:0:0,-86.8705	0:57:57:2047:0:0:0,-76.8057	0:45:45:1683:0:0:0,-145.751	0:49:49:1838:0:0:0,-73.4733	0:110:109:4019:0:0:0,-347.92	1:60:0:0:60:2203:-81.5956,0	0:45:45:1655:0:0:0,-68.5112	0:115:115:4139:0:0:0,-366.582	0:84:84:3077:0:0:0,-270.102	0:68:68:2488:0:0:0,-108.972	0:65:65:2384:0:0:0,-205.907	0:47:47:1711:0:0:0,-75.5854	0:59:59:2132:0:0:0,-188.165	0:148:148:5394:0:0:0,-486.313	0:35:35:1237:0:0:0,-51.9272	0:92:92:3306:0:0:0,-302.318	0:48:48:1688:0:0:0,-62.151	0:45:45:1618:0:0:0,-63.3687	0:29:29:1002:0:0:0,-40.0546	1:63:0:0:63:2266:-86.5782,0	0:116:116:4231:0:0:0,-392.842
unitig_4	1589782	.	G	A	913.724	.	AB=0;ABP=0;AC=2;AF=0.0666667;AN=30;AO=93;CIGAR=1X;DP=2260;DPB=2260;DPRA=0.600831;EPP=4.90158;EPPR=15.586;GTI=0;LEN=1;MEANALT=1;MQM=13.8602;MQMR=32.1343;NS=30;NUMALT=1;ODDS=88.526;PAIRED=0.892473;PAIREDR=0.812096;PAO=0;PQA=0;PQR=0;PRO=0;QA=3468;QR=80165;RO=2166;RPL=28;RPP=34.9753;RPPR=77.1812;RPR=65;RUN=1;SAF=61;SAP=22.6469;SAR=32;SRF=1274;SRP=149.303;SRR=892;TYPE=snp;technology.illumina=1	GT:DP:RO:QR:AO:QA:GL	0:82:82:3027:0:0:0,-262.543	0:79:79:2927:0:0:0,-253.496	0:93:93:3481:0:0:0,-300.932	0:118:118:4390:0:0:0,-380.193	0:100:100:3724:0:0:0,-321.632	0:68:68:2519:0:0:0,-218.691	0:64:64:2323:0:0:0,-66.701	0:87:87:3237:0:0:0,-280.177	0:76:76:2840:0:0:0,-245.842	0:68:68:2499:0:0:0,-104.366	0:84:84:3080:0:0:0,-99.9549	0:31:31:1134:0:0:0,-98.8832	0:63:63:2419:0:0:0,-72.1297	0:88:88:3262:0:0:0,-282.885	1:40:0:0:40:1496:-48.9818,0	0:65:65:2461:0:0:0,-75.5217	0:90:90:3418:0:0:0,-294.838	0:69:69:2560:0:0:0,-220.293	0:112:112:4179:0:0:0,-138.719	0:41:41:1526:0:0:0,-132.49	0:90:90:3241:0:0:0,-110.037	0:58:58:2157:0:0:0,-187.029	0:114:114:4170:0:0:0,-362.211	0:61:60:2217:0:0:0,-80.1266	0:62:62:2213:0:0:0,-192.91	0:72:72:2634:0:0:0,-83.2752	0:56:56:2030:0:0:0,-81.2856	0:47:47:1707:0:0:0,-58.8629	1:53:0:0:53:1972:-63.222,0	0:129:129:4790:0:0:0,-414.574
unitig_4	1589848	.	C	T	3318.54	.	AB=0;ABP=0;AC=2;AF=0.0666667;AN=30;AO=168;CIGAR=1X;DP=2362;DPB=2362;DPRA=1.07488;EPP=19.7617;EPPR=108.195;GTI=0;LEN=1;MEANALT=1;MQM=25.1786;MQMR=37.7575;NS=30;NUMALT=1;ODDS=272.113;PAIRED=0.863095;PAIREDR=0.767092;PAO=0;PQA=0;PQR=0;PRO=0;QA=6022;QR=79538;RO=2194;RPL=84;RPP=3.0103;RPPR=85.1026;RPR=84;RUN=1;SAF=90;SAP=4.87156;SAR=78;SRF=1189;SRP=36.5187;SRR=1005;TYPE=snp;technology.illumina=1	GT:DP:RO:QR:AO:QA:GL	0:72:72:2632:0:0:0,-228.346	0:81:81:2964:0:0:0,-257.768	0:65:65:2363:0:0:0,-205.571	0:115:115:4146:0:0:0,-361.062	0:101:101:3641:0:0:0,-317.014	0:62:62:2295:0:0:0,-199.203	0:67:67:2418:0:0:0,-168.715	0:98:98:3578:0:0:0,-310.464	0:74:74:2729:0:0:0,-236.434	0:76:76:2739:0:0:0,-181.194	0:86:86:3105:0:0:0,-207.851	0:34:34:1289:0:0:0,-111.426	0:96:96:3439:0:0:0,-195.399	0:85:85:3088:0:0:0,-267.356	1:91:0:0:91:3277:-201.011,0	0:64:64:2346:0:0:0,-158.697	0:99:99:3615:0:0:0,-314.052	0:69:69:2450:0:0:0,-212.752	0:115:115:4135:0:0:0,-282.998	0:45:45:1625:0:0:0,-141.708	0:85:84:3030:1:41:0,-202.53	0:41:41:1493:0:0:0,-130.063	0:120:120:4351:0:0:0,-378.841	0:56:56:1906:0:0:0,-132.108	0:66:66:2388:0:0:0,-208.021	0:69:69:2503:0:0:0,-173.453	0:67:67:2385:0:0:0,-186.707	0:54:54:1939:0:0:0,-142.254	1:76:0:0:76:2704:-142.954,0	0:133:133:4946:0:0:0,-428.013
unitig_4	1589896	.	T	G	4015	.	AB=0;ABP=0;AC=2;AF=0.0666667;AN=30;AO=166;CIGAR=1X;DP=2132;DPB=2132;DPRA=1.1821;EPP=4.89399;EPPR=20.2771;GTI=0;LEN=1;MEANALT=1;MQM=33.3133;MQMR=40.2911;NS=30;NUMALT=1;ODDS=217.394;PAIRED=0.76506;PAIREDR=0.750636;PAO=0;PQA=0;PQR=0;PRO=0;QA=5787;QR=65795;RO=1965;RPL=82;RPP=3.06262;RPPR=4.07228;RPR=84;RUN=1;SAF=77;SAP=4.89399;SAR=89;SRF=950;SRP=7.67924;SRR=1015;TYPE=snp;technology.illumina=1	GT:DP:RO:QR:AO:QA:GL	0:65:65:2139:0:0:0,-187.942	0:67:67:2236:0:0:0,-195.826	0:81:81:2683:0:0:0,-235.507	0:123:122:4132:0:0:0,-361.601	0:86:86:2788:0:0:0,-244.664	0:55:55:1775:0:0:0,-156.413	0:61:61:2025:0:0:0,-165.624	0:82:82:2852:0:0:0,-249.707	0:79:79:2618:0:0:0,-229.677	0:71:71:2314:0:0:0,-177.229	0:69:69:2300:0:0:0,-192.976	0:44:44:1463:0:0:0,-128.691	0:78:78:2671:0:0:0,-188.199	0:91:91:3029:0:0:0,-264.762	1:84:0:0:84:2947:-213.935,0	0:54:54:1764:0:0:0,-146.59	0:92:92:3066:0:0:0,-268.582	0:72:72:2407:0:0:0,-210.753	0:97:97:3385:0:0:0,-271.199	0:47:47:1609:0:0:0,-141.332	0:65:65:2148:0:0:0,-169.613	0:47:47:1573:0:0:0,-137.916	0:109:109:3639:0:0:0,-319.157	0:32:32:1071:0:0:0,-92.564	0:43:43:1408:0:0:0,-124.206	0:36:36:1211:0:0:0,-102.513	0:45:45:1505:0:0:0,-127.209	0:38:38:1243:0:0:0,-103.649	1:82:0:0:82:2840:-198.866,0	0:137:137:4741:0:0:0,-414.895
unitig_4	1590013	.	A	G	3094.89	.	AB=0;ABP=0;AC=2;AF=0.0666667;AN=30;AO=144;CIGAR=1X;DP=2403;DPB=2403;DPRA=0.89243;EPP=37.7539;EPPR=17.084;GTI=0;LEN=1;MEANALT=1;MQM=27.9444;MQMR=31.7512;NS=30;NUMALT=1;ODDS=190.395;PAIRED=0.770833;PAIREDR=0.878707;PAO=0;PQA=0;PQR=0;PRO=0;QA=5428;QR=81565;RO=2259;RPL=70;RPP=3.25157;RPPR=39.562;RPR=74;RUN=1;SAF=98;SAP=43.7857;SAR=46;SRF=1184;SRP=14.431;SRR=1075;TYPE=snp;technology.illumina=1	GT:DP:RO:QR:AO:QA:GL	0:74:74:2679:0:0:0,-232.568	0:58:58:2121:0:0:0,-184.11	0:95:95:3440:0:0:0,-298.41	0:114:114:4180:0:0:0,-361.734	0:104:104:3728:0:0:0,-322.364	0:70:70:2593:0:0:0,-224.356	0:78:78:2793:0:0:0,-102.568	0:92:92:3356:0:0:0,-290.689	0:71:71:2536:0:0:0,-220.013	0:75:75:2657:0:0:0,-116.428	0:89:89:3209:0:0:0,-134.465	0:25:25:957:0:0:0,-82.6247	0:96:96:3543:0:0:0,-129.538	0:83:83:3105:0:0:0,-267.857	1:75:0:0:75:2848:-168.052,0	0:77:77:2747:0:0:0,-109.057	0:92:92:3297:0:0:0,-286.604	0:53:53:1899:0:0:0,-164.6	0:122:122:4383:0:0:0,-174.267	0:52:52:1908:0:0:0,-163.763	0:101:101:3758:0:0:0,-117.509	0:62:62:2314:0:0:0,-199.934	0:126:126:4569:0:0:0,-396.058	0:62:62:2101:0:0:0,-78.4355	0:53:53:1847:0:0:0,-160.856	0:78:78:2695:0:0:0,-83.4671	0:62:62:2148:0:0:0,-79.0871	0:45:45:1493:0:0:0,-72.3896	1:69:0:0:69:2580:-159.421,0	0:150:150:5509:0:0:0,-476.257
unitig_4	1590062	.	ATTCCAGT	AT	2289.81	.	AB=0;ABP=0;AC=2;AF=0.0666667;AN=30;AO=132;CIGAR=1M6D1M;DP=2555;DPB=2604.38;DPRA=0.793218;EPP=34.8586;EPPR=7.17319;GTI=0;LEN=6;MEANALT=2.5;MQM=21.2727;MQMR=32.3528;NS=30;NUMALT=1;ODDS=267.772;PAIRED=0.863636;PAIREDR=0.894693;PAO=19.5;PQA=519.5;PQR=8104.5;PRO=250.5;QA=4569;QR=87365;RO=2412;RPL=60;RPP=5.37918;RPPR=22.2006;RPR=72;RUN=1;SAF=84;SAP=24.3302;SAR=48;SRF=1251;SRP=10.3026;SRR=1161;TYPE=del;…	GT:DP:RO:QR:AO:QA:GL	0:70:69:2488:0:0:0,-241.687	0:71:71:2539:0:0:0,-242.093	0:87:87:3199:0:0:0,-299.309	0:124:124:4565:0:0:0,-428.807	0:97:97:3532:0:0:0,-351.739	0:75:75:2679:0:0:0,-243.232	0:79:79:2841:0:0:0,-143.779	0:96:96:3450:0:0:0,-335.658	0:82:82:2940:0:0:0,-290.884	0:87:86:3108:0:0:0,-158.984	0:95:95:3426:0:0:0,-157.445	0:31:31:1125:0:0:0,-104.409	0:126:125:4616:0:0:0,-190.18	0:83:83:3040:0:0:0,-294.117	1:66:0:0:65:2265:-125.783,0	0:87:86:3143:0:0:0,-147.3	0:100:100:3668:0:0:0,-340.69	0:53:53:1928:0:0:0,-177.407	0:131:131:4740:0:0:0,-215.058	0:59:58:2095:0:0:0,-195.37	0:97:97:3541:0:0:0,-182.017	0:71:70:2532:0:0:0,-241.291	0:125:125:4507:0:0:0,-415.816	0:89:89:3200:0:0:0,-149.5	0:66:66:2361:0:0:0,-220.853	0:88:88:3130:0:0:0,-140.343	0:65:65:2290:0:0:0,-123.111	0:55:55:1958:0:0:0,-111.871	1:71:0:0:67:2304:-120.721,0	0:129:129:4724:0:0:0,-456.045
unitig_4	1590212	.	C	T	7081.49	.	AB=0;ABP=0;AC=2;AF=0.0666667;AN=30;AO=241;CIGAR=1X;DP=2105;DPB=2105;DPRA=1.48745;EPP=32.2846;EPPR=42.9022;GTI=1;LEN=1;MEANALT=1;MQM=39.668;MQMR=38.8132;NS=30;NUMALT=1;ODDS=4.915;PAIRED=0.925311;PAIREDR=0.895867;PAO=0;PQA=0;PQR=0;PRO=0;QA=8840;QR=68506;RO=1863;RPL=112;RPP=5.61426;RPPR=54.903;RPR=129;RUN=1;SAF=147;SAP=28.3201;SAR=94;SRF=1012;SRP=33.2233;SRR=851;TYPE=snp;technology.illumina=1	GT:DP:RO:QR:AO:QA:GL	0:87:87:3123:0:0:0,-271.385	0:81:80:2963:1:34:0,-255.983	0:115:115:4273:0:0:0,-369.819	0:134:134:4999:0:0:0,-432.815	0:116:115:4312:0:0:0,-371.701	0:76:76:2831:0:0:0,-245.253	0:19:19:657:0:0:0,-18.5451	0:120:120:4455:0:0:0,-384.829	0:112:112:4149:0:0:0,-359.353	0:14:14:471:0:0:0,-14.2488	0:22:22:740:0:0:0,-25.4482	0:52:52:1937:0:0:0,-167.691	0:15:15:513:0:0:0,-13.9617	0:95:95:3517:0:0:0,-304.439	1:122:0:0:122:4459:-381.041,0	0:20:20:677:0:0:0,-19.2292	0:122:122:4554:0:0:0,-394.048	0:77:77:2884:0:0:0,-249.454	0:27:27:940:0:0:0,-27.4115	0:63:63:2324:0:0:0,-201.357	0:22:22:743:0:0:0,-14.5062	0:72:71:2657:1:34:0,-229.002	0:129:129:4779:0:0:0,-413.935	0:13:13:437:0:0:0,-13.0593	0:82:82:3022:0:0:0,-262.179	0:10:10:346:0:0:0,-11.6229	0:16:16:472:0:0:0,-14.9405	0:12:12:382:0:0:0,-10.4242	1:117:0:0:117:4313:-354.219,0	0:143:143:5349:0:0:0,-461.994
unitig_4	1590348	.	A	G	5836.94	.	AB=0;ABP=0;AC=2;AF=0.0666667;AN=30;AO=211;CIGAR=1X;DP=2854;DPB=2854;DPRA=1.02576;EPP=4.74954;EPPR=3.60924;GTI=0;LEN=1;MEANALT=1;MQM=35.5166;MQMR=33.0148;NS=30;NUMALT=1;ODDS=269.132;PAIRED=0.92891;PAIREDR=0.895573;PAO=0;PQA=0;PQR=0;PRO=0;QA=7952;QR=98862;RO=2643;RPL=109;RPP=3.51458;RPPR=3.90502;RPR=102;RUN=1;SAF=120;SAP=11.6653;SAR=91;SRF=1381;SRP=14.6449;SRR=1262;TYPE=snp;technology.illumina=1	GT:DP:RO:QR:AO:QA:GL	0:81:81:2954:0:0:0,-255.847	0:84:84:3123:0:0:0,-267.554	0:96:96:3589:0:0:0,-307.928	0:167:167:6293:0:0:0,-542.419	0:90:90:3392:0:0:0,-292.073	0:69:69:2544:0:0:0,-219.779	0:85:84:3142:1:33:0,-161.849	0:97:97:3586:0:0:0,-309.263	0:68:68:2535:0:0:0,-219.078	0:100:100:3706:0:0:0,-187.671	0:110:110:4113:0:0:0,-216.848	0:50:50:1919:0:0:0,-164.499	0:109:109:4139:0:0:0,-202.62	0:82:82:3106:0:0:0,-267.356	1:120:0:0:120:4509:-337.932,0	0:94:93:3479:1:38:0,-180.257	0:105:105:3940:0:0:0,-339.922	0:67:67:2538:0:0:0,-218.763	0:179:179:6798:0:0:0,-326.328	0:66:66:2512:0:0:0,-216.242	0:116:116:4358:0:0:0,-206.289	0:79:79:2948:0:0:0,-249.449	0:120:120:4528:0:0:0,-386.334	0:95:95:3470:0:0:0,-178.836	0:68:68:2526:0:0:0,-218.494	0:96:96:3516:0:0:0,-165.565	0:84:84:3064:0:0:0,-155.055	0:60:60:2234:0:0:0,-111.887	1:90:1:35:89:3372:-257.378,0	0:127:127:4775:0:0:0,-412.313
unitig_4	1592031	.	T	G	5676.45	.	AB=0;ABP=0;AC=2;AF=0.0666667;AN=30;AO=190;CIGAR=1X;DP=2439;DPB=2439;DPRA=1.12187;EPP=7.58182;EPPR=35.7138;GTI=0;LEN=1;MEANALT=1;MQM=41.9895;MQMR=36.4386;NS=30;NUMALT=1;ODDS=251.387;PAIRED=0.889474;PAIREDR=0.884786;PAO=0;PQA=0;PQR=0;PRO=0;QA=6870;QR=80594;RO=2248;RPL=94;RPP=3.05602;RPPR=52.3475;RPR=96;RUN=1;SAF=59;SAP=62.2572;SAR=131;SRF=899;SRP=198.617;SRR=1349;TYPE=snp;technology.illumina=1	GT:DP:RO:QR:AO:QA:GL	0:62:62:2179:0:0:0,-189.875	0:73:72:2624:0:0:0,-225.887	0:94:94:3357:0:0:0,-290.159	0:124:124:4397:0:0:0,-382.069	0:77:77:2844:0:0:0,-243.554	0:71:71:2548:0:0:0,-221.378	0:68:68:2435:0:0:0,-211.93	0:90:89:3143:1:32:0,-270.636	0:83:83:2952:0:0:0,-256.907	0:77:77:2753:0:0:0,-166.103	0:88:88:3071:0:0:0,-192.882	0:48:48:1706:0:0:0,-148.415	0:120:120:4384:0:0:0,-295.98	0:71:71:2498:0:0:0,-217.62	1:102:0:0:102:3728:-322.861,0	0:89:89:3210:0:0:0,-278.955	0:79:78:2831:1:10:0,-244.184	0:79:79:2809:0:0:0,-244.361	0:87:87:3138:0:0:0,-114.335	0:57:57:1993:0:0:0,-173.795	0:95:95:3428:0:0:0,-213.722	0:78:78:2845:0:0:0,-245.431	0:104:104:3704:0:0:0,-320.338	0:57:57:2066:0:0:0,-108.346	0:63:63:2250:0:0:0,-196.104	0:72:72:2638:0:0:0,-149.49	0:62:62:2232:0:0:0,-131.909	0:55:55:1977:0:0:0,-109.868	1:88:2:70:86:3100:-262.599,0	0:126:126:4512:0:0:0,-392.389
unitig_4	1596054	.	G	A	8829.27	.	AB=0;ABP=0;AC=2;AF=0.0666667;AN=30;AO=279;CIGAR=1X;DP=3145;DPB=3145;DPRA=1.20736;EPP=8.68415;EPPR=45.9276;GTI=0;LEN=1;MEANALT=1;MQM=41.8602;MQMR=36.4651;NS=30;NUMALT=1;ODDS=288.86;PAIRED=0.892473;PAIREDR=0.889742;PAO=0;PQA=0;PQR=0;PRO=0;QA=10442;QR=105674;RO=2866;RPL=143;RPP=3.39167;RPPR=38.36;RPR=136;RUN=1;SAF=133;SAP=4.32564;SAR=146;SRF=1273;SRP=80.5954;SRR=1593;TYPE=snp;technology.illumina=1	GT:DP:RO:QR:AO:QA:GL	0:105:105:3877:0:0:0,-336.158	0:84:84:3038:0:0:0,-264.223	0:141:141:5204:0:0:0,-449.801	0:176:176:6481:0:0:0,-561.622	0:115:115:4243:0:0:0,-368.019	0:65:65:2455:0:0:0,-211.011	0:94:94:3459:0:0:0,-300.04	0:109:109:3992:0:0:0,-344.966	0:99:99:3643:0:0:0,-315.794	0:84:84:3125:0:0:0,-180.915	0:101:101:3733:0:0:0,-217.735	0:40:40:1475:0:0:0,-128.396	0:96:96:3574:0:0:0,-186.766	0:73:73:2712:0:0:0,-234.723	1:142:0:0:142:5369:-463.635,0	0:94:93:3414:1:27:0,-294.06	0:112:112:4188:0:0:0,-361.835	0:98:98:3562:0:0:0,-309.856	0:184:184:6797:0:0:0,-391.975	0:78:78:2895:0:0:0,-251.136	0:105:105:3933:0:0:0,-223.478	0:77:77:2856:0:0:0,-242.16	0:150:150:5594:0:0:0,-483.978	0:107:107:3919:0:0:0,-216.119	0:88:88:3222:0:0:0,-275.978	0:79:79:2851:0:0:0,-163.771	0:81:81:2921:0:0:0,-152.29	0:95:95:3449:0:0:0,-179.379	1:136:0:0:136:5046:-435.256,0	0:137:137:5062:0:0:0,-439.341
unitig_4	1600039	.	T	C	4952.45	.	AB=0;ABP=0;AC=2;AF=0.0666667;AN=30;AO=169;CIGAR=1X;DP=2230;DPB=2230;DPRA=1.14799;EPP=41.8784;EPPR=9.92969;GTI=0;LEN=1;MEANALT=1;MQM=41.6509;MQMR=40.0816;NS=30;NUMALT=1;ODDS=255.622;PAIRED=0.887574;PAIREDR=0.879553;PAO=0;PQA=0;PQR=0;PRO=0;QA=5866;QR=71898;RO=2059;RPL=91;RPP=5.18177;RPPR=3.31509;RPR=78;RUN=1;SAF=74;SAP=8.67669;SAR=95;SRF=898;SRP=75.9576;SRR=1161;TYPE=snp;technology.illumina=1	GT:DP:RO:QR:AO:QA:GL	0:63:63:2096:0:0:0,-184.474	0:72:72:2548:0:0:0,-222.643	0:90:90:3077:0:0:0,-269.516	0:103:103:3594:0:0:0,-314.287	0:93:93:3290:0:0:0,-287.424	0:52:52:1826:0:0:0,-159.798	0:69:69:2426:0:0:0,-212.123	0:90:90:3193:0:0:0,-278.75	0:70:70:2424:0:0:0,-212.186	0:71:70:2390:0:0:0,-185.86	0:83:83:2884:0:0:0,-224.404	0:35:35:1233:0:0:0,-108.022	0:89:89:3186:0:0:0,-255.224	0:73:73:2650:0:0:0,-230.626	1:95:0:0:95:3318:-289.438,0	0:73:73:2510:0:0:0,-219.921	0:88:88:3049:0:0:0,-266.728	0:52:52:1827:0:0:0,-160.223	0:129:129:4467:0:0:0,-354.458	0:45:45:1581:0:0:0,-138.258	0:83:83:2896:0:0:0,-238.898	0:59:59:2074:0:0:0,-181.208	0:103:103:3635:0:0:0,-317.546	0:45:45:1564:0:0:0,-131.534	0:54:54:1867:0:0:0,-163.647	0:65:65:2264:0:0:0,-177.691	0:49:49:1647:0:0:0,-130.148	0:53:53:1805:0:0:0,-134.563	1:74:0:0:74:2548:-221.195,0	0:110:109:3895:0:0:0,-339.511
unitig_4	1600485	.	G	A	5292.32	.	AB=0;ABP=0;AC=3;AF=0.1;AN=30;AO=174;CIGAR=1X;DP=1438;DPB=1438;DPRA=1.23892;EPP=3.809;EPPR=7.13833;GTI=0;LEN=1;MEANALT=1;MQM=41.9885;MQMR=37.8654;NS=30;NUMALT=1;ODDS=45.3829;PAIRED=0.896552;PAIREDR=0.895487;PAO=0;PQA=0;PQR=0;PRO=0;QA=6210;QR=45402;RO=1263;RPL=92;RPP=4.25827;RPPR=33.4229;RPR=82;RUN=1;SAF=75;SAP=10.1986;SAR=99;SRF=530;SRP=73.8608;SRR=733;TYPE=snp;technology.illumina=1	GT:DP:RO:QR:AO:QA:GL	0:41:41:1458:0:0:0,-127.189	0:36:36:1315:0:0:0,-114.468	0:6:6:220:0:0:0,-19.4847	0:97:97:3525:0:0:0,-307.271	0:79:79:2854:0:0:0,-247.419	0:37:37:1353:0:0:0,-117.914	0:46:46:1640:0:0:0,-143.354	1:59:0:0:59:2119:-185.194,0	0:53:53:1888:0:0:0,-165.123	0:59:59:2119:0:0:0,-135.226	0:50:50:1753:0:0:0,-105.204	0:14:14:521:0:0:0,-45.4576	0:24:24:892:0:0:0,-62.5393	0:61:60:2182:0:0:0,-190.177	1:64:0:0:64:2268:-198.361,0	0:33:33:1190:0:0:0,-104.1	0:83:83:2990:0:0:0,-260.48	0:55:55:2053:0:0:0,-178.015	0:93:93:3343:0:0:0,-196.12	0:19:19:690:0:0:0,-60.3822	0:19:19:667:0:0:0,-48.5427	0:37:37:1355:0:0:0,-118.014	0:69:69:2496:0:0:0,-217.429	0:27:27:949:0:0:0,-66.6682	0:32:32:1139:0:0:0,-99.4958	0:40:40:1374:0:0:0,-78.2752	0:21:21:735:0:0:0,-49.3256	0:26:26:908:0:0:0,-51.1009	1:51:0:0:51:1823:-159.24,0	0:107:107:3793:0:0:0,-331.301
unitig_4	1608624	.	T	C	4456.51	.	AB=0;ABP=0;AC=2;AF=0.0666667;AN=30;AO=147;CIGAR=1X;DP=1882;DPB=1882;DPRA=1.18617;EPP=35.6415;EPPR=17.8802;GTI=0;LEN=1;MEANALT=1;MQM=41.9864;MQMR=41.9729;NS=30;NUMALT=1;ODDS=186.689;PAIRED=0.904762;PAIREDR=0.868012;PAO=0;PQA=0;PQR=0;PRO=0;QA=5277;QR=63273;RO=1735;RPL=75;RPP=3.14325;RPPR=12.924;RPR=72;RUN=1;SAF=77;SAP=3.73412;SAR=70;SRF=856;SRP=3.67238;SRR=879;TYPE=snp;technology.illumina=1	GT:DP:RO:QR:AO:QA:GL	0:47:47:1721:0:0:0,-149.29	0:48:48:1779:0:0:0,-154.259	0:95:95:3452:0:0:0,-300.193	0:102:102:3717:0:0:0,-323.46	0:71:71:2593:0:0:0,-225.344	0:45:45:1681:0:0:0,-145.53	0:44:44:1544:0:0:0,-134.393	0:75:75:2772:0:0:0,-240.324	0:73:73:2686:0:0:0,-233.029	0:86:86:3120:0:0:0,-271.561	0:60:60:2192:0:0:0,-190.481	0:25:25:902:0:0:0,-78.7966	0:72:72:2626:0:0:0,-228.353	0:72:72:2615:0:0:0,-227.36	1:83:0:0:83:3007:-261.53,0	0:57:57:2082:0:0:0,-181.067	0:76:76:2812:0:0:0,-243.763	0:48:48:1749:0:0:0,-152.455	0:86:86:3136:0:0:0,-272.679	0:31:31:1162:0:0:0,-100.788	0:85:85:3100:0:0:0,-268.765	0:54:54:1990:0:0:0,-172.631	0:87:87:3148:0:0:0,-273.418	0:29:29:1076:0:0:0,-93.5053	0:38:38:1355:0:0:0,-118.336	0:44:44:1549:0:0:0,-135.937	0:45:45:1608:0:0:0,-140.528	0:32:32:1131:0:0:0,-98.8641	1:64:0:0:64:2270:-198.243,0	0:108:108:3975:0:0:0,-342.415
unitig_4	1946962	.	TT	TG,GG	7886.54	.	AB=0,0;ABP=0,0;AC=5,3;AF=0.166667,0.1;AN=30;AO=293,145;CIGAR=1M1X,2X;DP=1800;DPB=1818.5;DPRA=0.976096,0.78852;EPP=4.67781,6.37983;EPPR=3.23988;GTI=0;LEN=1,2;MEANALT=1,1;MQM=22.7713,21.3103;MQMR=36.0683;NS=30;NUMALT=2;ODDS=112.349;PAIRED=0.8157,0.77931;PAIREDR=0.871512;PAO=6.5,1;PQA=216.5,29;PQR=216.5;PRO=29.5;QA=10176,5342;QR=49884;RO=1362;RPL=174,89;RPP=25.4291,19.3188;RPPR=5.07655;RPR=119,56;RU…	GT:DP:RO:QR:AO:QA:GL	0:69:69:2591:0,0:0,0:0,-151.547,-151.487	0:42:42:1533:0,0:0,0:0,-122.108,-122.108	0:55:55:2014:0,0:0,0:0,-109.251,-109.251	0:89:89:3255:0,0:0,0:0,-270.637,-270.637	0:55:55:1969:0,0:0,0:0,-169.198,-169.198	0:53:53:1966:0,0:0,0:0,-168.947,-168.888	0:65:65:2381:0,0:0,0:0,-117.955,-117.955	1:51:0:0:51,0:1888,0:-105.099,0,-105.099	0:62:62:2295:0,0:0,0:0,-133.926,-133.802	1:60:0:0:60,0:2045,0:-116.056,0,-116.056	0:80:80:2866:0,0:0,0:0,-233.444,-233.323	0:28:28:1056:0,0:0,0:0,-56.6469,-56.6469	2:68:0:0:0,68:0,2503:-128.482,-128.482,0	0:69:69:2599:0,0:0,0:0,-211.998,-211.823	1:72:0:0:72,0:2465,0:-137.991,0,-137.814	0:70:70:2564:0,0:0,0:0,-160.713,-160.713	0:66:66:2394:0,0:0,0:0,-204.66,-204.66	0:52:52:1934:0,0:0,0:0,-159.895,-159.895	0:111:111:4020:0,0:0,0:0,-332.699,-332.636	0:35:35:1293:0,0:0,0:0,-111.272,-111.272	0:63:63:2277:0,0:0,0:0,-198.042,-198.042	0:51:51:1874:0,0:0,0:0,-155.117,-155.117	1:81:1:35:80,0:2699,0:-142.353,0,-145.329	0:37:37:1341:0,0:0,0:0,-115.895,-115.895	2:38:0:0:0,38:0,1413:-64.833,-64.833,0	2:39:0:0:0,39:0,1426:-73.3812,-73.3812,0	0:44:44:1630:0,0:0,0:0,-136.593,-136.475	0:39:39:1365:0,0:0,0:0,-103.602,-103.602	1:30:0:0:30,0:1079,0:-50.9037,0,-50.8452	0:126:126:4632:0,0:0,0:0,-402.258,-402.258
unitig_4	1947481	.	G	A	7310.72	.	AB=0;ABP=0;AC=6;AF=0.2;AN=30;AO=376;CIGAR=1X;DP=1917;DPB=1917;DPRA=0.927473;EPP=15.2306;EPPR=14.9449;GTI=0;LEN=1;MEANALT=1;MQM=26.1729;MQMR=24.6045;NS=30;NUMALT=1;ODDS=75.4486;PAIRED=0.792553;PAIREDR=0.847403;PAO=0;PQA=0;PQR=0;PRO=0;QA=12366;QR=56099;RO=1540;RPL=220;RPP=26.6655;RPPR=9.15246;RPR=156;RUN=1;SAF=177;SAP=5.80549;SAR=199;SRF=529;SRP=330.598;SRR=1011;TYPE=snp;technology.illumina=1	GT:DP:RO:QR:AO:QA:GL	0:57:57:2103:0:0:0,-100.732	0:60:60:2188:0:0:0,-111.511	0:56:56:2061:0:0:0,-101.039	0:113:112:4156:0:0:0,-205.406	0:97:97:3492:0:0:0,-245.532	0:52:52:1883:0:0:0,-118.255	0:68:68:2445:0:0:0,-113.725	1:39:1:40:38:1284:-40.8571,0	1:51:0:0:51:1687:-129.591,0	1:75:0:0:75:2536:-149.92,0	0:69:69:2584:0:0:0,-129.812	0:16:16:576:0:0:0,-29.6767	0:68:68:2511:0:0:0,-108.628	0:59:59:2177:0:0:0,-117.558	1:83:0:0:83:2715:-191.068,0	0:43:43:1595:0:0:0,-67.3742	0:93:93:3395:0:0:0,-228.83	0:58:58:2142:0:0:0,-113.865	0:100:100:3679:0:0:0,-185.57	0:35:35:1294:0:0:0,-89.033	0:65:65:2381:0:0:0,-206.679	0:45:45:1655:0:0:0,-80.939	1:86:0:0:86:2634:-186.654,0	0:59:59:2100:0:0:0,-107.346	0:53:53:1891:0:0:0,-84.4177	0:62:62:2226:0:0:0,-88.4927	0:65:65:2231:0:0:0,-112.852	0:46:45:1587:1:22:0,-74.0226	1:42:0:0:42:1488:-50.8431,0	0:102:102:3707:0:0:0,-322.709
unitig_4	2013671	.	G	A	1403.16	.	AB=0;ABP=0;AC=3;AF=0.1;AN=30;AO=158;CIGAR=1X;DP=2273;DPB=2273;DPRA=0.67234;EPP=3.2302;EPPR=20.6295;GTI=0;LEN=1;MEANALT=1;MQM=12.4304;MQMR=34.9967;NS=30;NUMALT=1;ODDS=77.3532;PAIRED=0.879747;PAIREDR=0.835934;PAO=0;PQA=0;PQR=0;PRO=0;QA=5925;QR=79351;RO=2115;RPL=41;RPP=82.3927;RPPR=44.49;RPR=117;RUN=1;SAF=38;SAP=95.4216;SAR=120;SRF=956;SRP=45.3196;SRR=1159;TYPE=snp;technology.illumina=1	GT:DP:RO:QR:AO:QA:GL	0:65:65:2436:0:0:0,-210.443	0:65:65:2376:0:0:0,-206.357	0:61:61:2341:0:0:0,-109.678	0:147:147:5616:0:0:0,-483.397	0:95:95:3582:0:0:0,-309.541	0:72:72:2717:0:0:0,-234.726	1:41:0:0:41:1538:-38.9656,0	0:60:60:2257:0:0:0,-82.3458	0:95:95:3548:0:0:0,-306.698	0:59:59:2222:0:0:0,-78.7822	0:111:111:4096:0:0:0,-353.736	0:34:34:1284:0:0:0,-64.8112	0:100:100:3788:0:0:0,-326.917	0:115:115:4306:0:0:0,-371.792	1:59:0:0:59:2218:-79.9043,0	0:77:77:2902:0:0:0,-89.5741	0:108:108:3989:0:0:0,-343.867	0:76:76:2848:0:0:0,-246.013	0:75:75:2841:0:0:0,-91.6832	0:60:60:2226:0:0:0,-192.8	0:55:55:2083:0:0:0,-110.486	0:78:78:2931:0:0:0,-251.884	0:78:78:3001:0:0:0,-148.82	0:38:38:1373:0:0:0,-52.0557	0:44:44:1660:0:0:0,-87.1428	0:47:47:1768:0:0:0,-92.3525	0:95:95:3508:0:0:0,-302.77	0:76:76:2761:0:0:0,-240.067	1:58:0:0:58:2169:-56.0918,0	0:129:129:4891:0:0:0,-421.551
unitig_4	2013826	.	A	G	3.23888	.	AB=0;ABP=0;AC=3;AF=0.1;AN=30;AO=40;CIGAR=1X;DP=1539;DPB=1539;DPRA=0.24016;EPP=3.0103;EPPR=50.4683;GTI=2;LEN=1;MEANALT=1;MQM=9.35;MQMR=37.7525;NS=30;NUMALT=1;ODDS=0.0937345;PAIRED=0.825;PAIREDR=0.834556;PAO=0;PQA=0;PQR=0;PRO=0;QA=1471;QR=55312;RO=1499;RPL=0;RPP=89.8692;RPPR=129.076;RPR=40;RUN=1;SAF=20;SAP=3.0103;SAR=20;SRF=611;SRP=114.161;SRR=888;TYPE=snp;technology.illumina=1	GT:DP:RO:QR:AO:QA:GL	0:62:62:2307:0:0:0,-199.801	0:77:77:2853:0:0:0,-247.259	0:19:19:702:0:0:0,-25.4256	0:133:133:4956:0:0:0,-428.604	0:61:61:2251:0:0:0,-195.379	0:67:67:2514:0:0:0,-217.63	1:7:0:0:7:255:-3.28975,0	0:10:10:360:0:0:0,-5.90657	0:65:65:2404:0:0:0,-208.259	0:11:11:400:0:0:0,-9.45183	0:69:69:2562:0:0:0,-220.532	0:7:7:259:0:0:0,-5.08079	0:92:92:3433:0:0:0,-295.966	0:82:82:3057:0:0:0,-264.565	1:17:0:0:17:623:-17.7836,0	0:8:8:273:0:0:0,-3.09987	0:123:123:4502:0:0:0,-384.22	0:80:80:2996:0:0:0,-258.792	0:18:18:657:0:0:0,-11.1907	0:66:66:2472:0:0:0,-213.853	0:27:27:941:0:0:0,-21.3326	0:50:50:1841:0:0:0,-159.924	0:34:34:1237:0:0:0,-46.0141	0:9:9:330:0:0:0,-6.91858	0:27:27:938:0:0:0,-20.2751	0:23:23:781:0:0:0,-14.2622	0:86:86:3069:0:0:0,-266.046	0:60:60:2178:0:0:0,-189.602	1:16:0:0:16:593:-12.4876,0	0:133:133:5039:0:0:0,-434.432
unitig_4	2014270	.	G	A	405.204	.	AB=0;ABP=0;AC=3;AF=0.1;AN=30;AO=85;CIGAR=1X;DP=2230;DPB=2230;DPRA=0.675743;EPP=3.64897;EPPR=8.4101;GTI=0;LEN=1;MEANALT=1;MQM=14.7765;MQMR=37.1022;NS=30;NUMALT=1;ODDS=14.3019;PAIRED=0.658824;PAIREDR=0.846477;PAO=0;PQA=0;PQR=0;PRO=0;QA=2867;QR=78375;RO=2143;RPL=83;RPP=170.622;RPPR=10.6799;RPR=2;RUN=1;SAF=40;SAP=3.64897;SAR=45;SRF=954;SRP=58.969;SRR=1189;TYPE=snp;technology.illumina=1	GT:DP:RO:QR:AO:QA:GL	0:76:76:2779:0:0:0,-241.424	0:91:91:3287:0:0:0,-286.008	0:60:60:2167:0:0:0,-109.562	0:191:191:7023:0:0:0,-609.624	0:94:94:3455:0:0:0,-300.144	0:87:87:3206:0:0:0,-278.495	1:32:0:0:32:1059:-42.7966,0	0:41:41:1494:0:0:0,-55.3808	0:93:93:3405:0:0:0,-296.205	0:43:43:1567:0:0:0,-60.674	0:85:85:3079:0:0:0,-268.002	0:26:26:979:0:0:0,-28.7399	0:125:124:4595:1:31:0,-393.796	0:84:84:3127:0:0:0,-270.631	1:23:0:0:23:805:-26.3233,0	0:28:28:998:0:0:0,-37.7916	0:115:115:4190:0:0:0,-364.113	0:91:91:3284:0:0:0,-286.558	0:57:57:2103:0:0:0,-78.9129	0:64:64:2378:0:0:0,-206.515	0:54:54:2016:0:0:0,-84.0795	0:75:75:2778:0:0:0,-239.868	0:64:64:2347:0:0:0,-105.586	0:31:31:1086:0:0:0,-38.1272	0:79:78:2782:0:0:0,-225.057	0:82:81:2868:0:0:0,-237.008	0:98:98:3513:0:0:0,-306.013	0:87:87:3160:0:0:0,-274.714	1:30:1:33:29:972:-31.0464,0	0:124:124:4676:0:0:0,-404.223
unitig_4	2048248	.	T	C	5465.72	.	AB=0;ABP=0;AC=2;AF=0.0666667;AN=30;AO=237;CIGAR=1X;DP=2818;DPB=2818;DPRA=1.25141;EPP=7.05089;EPPR=4.16208;GTI=0;LEN=1;MEANALT=1;MQM=29.5907;MQMR=38.0012;NS=30;NUMALT=1;ODDS=280.428;PAIRED=0.924051;PAIREDR=0.911275;PAO=0;PQA=0;PQR=0;PRO=0;QA=8848;QR=94084;RO=2581;RPL=129;RPP=7.05089;RPPR=3.03133;RPR=108;RUN=1;SAF=106;SAP=8.73676;SAR=131;SRF=1144;SRP=75.2376;SRR=1437;TYPE=snp;technology.illumina=1	GT:DP:RO:QR:AO:QA:GL	0:78:78:2813:0:0:0,-244.979	0:71:71:2579:0:0:0,-224.373	0:118:118:4336:0:0:0,-376.662	0:159:159:5890:0:0:0,-509.01	0:108:107:3901:1:35:0,-335.733	0:71:71:2570:0:0:0,-130.74	0:60:60:2185:0:0:0,-122.617	0:106:106:3859:0:0:0,-335.052	0:74:74:2690:0:0:0,-139.988	0:93:93:3383:0:0:0,-294.387	0:102:102:3722:0:0:0,-323.695	0:48:48:1755:0:0:0,-152.594	0:103:103:3797:0:0:0,-329.612	0:59:59:2180:0:0:0,-121.056	1:122:0:0:122:4517:-190.161,0	0:103:103:3788:0:0:0,-329.062	0:92:92:3421:0:0:0,-296.616	0:79:79:2885:0:0:0,-251.126	0:143:143:5184:0:0:0,-264.175	0:59:59:2128:0:0:0,-184.637	0:107:107:4014:0:0:0,-345.993	0:80:80:2917:0:0:0,-252.095	0:132:132:4806:0:0:0,-250.86	0:72:72:2572:0:0:0,-224.596	0:81:81:2863:0:0:0,-249.307	0:90:90:3200:0:0:0,-279.273	0:79:79:2828:0:0:0,-246.468	0:64:64:2264:0:0:0,-198.169	1:114:0:0:114:4296:-370.68,0	0:151:151:5554:0:0:0,-482.395
unitig_4	2094459	.	C	T	3600.26	.	AB=0;ABP=0;AC=4;AF=0.133333;AN=30;AO=192;CIGAR=1X;DP=1443;DPB=1443;DPRA=0.913934;EPP=3.73412;EPPR=3.77578;GTI=0;LEN=1;MEANALT=1;MQM=24.0208;MQMR=26.9632;NS=30;NUMALT=1;ODDS=71.4537;PAIRED=0.78125;PAIREDR=0.754596;PAO=0;PQA=0;PQR=0;PRO=0;QA=6878;QR=44142;RO=1251;RPL=96;RPP=3.0103;RPPR=6.84466;RPR=96;RUN=1;SAF=70;SAP=33.5919;SAR=122;SRF=731;SRP=80.2894;SRR=520;TYPE=snp;technology.illumina=1	GT:DP:RO:QR:AO:QA:GL	0:65:65:2293:0:0:0,-142.351	0:39:39:1321:0:0:0,-75.7136	0:11:11:390:0:0:0,-26.9537	0:66:66:2363:0:0:0,-149.291	1:49:0:0:49:1755:-91.8927,0	0:29:29:1024:0:0:0,-64.693	0:54:54:1875:0:0:0,-106.975	0:73:73:2557:0:0:0,-133.771	0:43:43:1538:0:0:0,-84.9961	0:49:49:1707:0:0:0,-100.296	0:56:56:1966:0:0:0,-127.331	0:26:26:953:0:0:0,-45.4243	1:37:0:0:37:1326:-67.0968,0	0:57:57:2047:0:0:0,-111.502	1:54:0:0:54:1949:-105.979,0	0:51:51:1775:0:0:0,-95.5139	0:78:78:2777:0:0:0,-163.065	0:41:41:1488:0:0:0,-97.8823	0:74:74:2602:0:0:0,-151.017	0:23:23:800:0:0:0,-51.9939	0:57:57:2012:0:0:0,-111.18	0:31:31:1110:0:0:0,-64.0083	0:53:53:1895:0:0:0,-106.354	0:28:28:976:0:0:0,-43.8121	0:32:31:1080:1:11:0,-58.2025	0:50:50:1759:0:0:0,-96.5075	0:38:38:1309:0:0:0,-66.8552	0:23:23:790:0:0:0,-41.527	1:51:0:0:51:1837:-110.539,0	0:105:105:3735:0:0:0,-326.611
unitig_4	2094473	.	C	A	3788.96	.	AB=0;ABP=0;AC=4;AF=0.133333;AN=30;AO=188;CIGAR=1X;DP=1454;DPB=1454;DPRA=0.965245;EPP=5.27418;EPPR=7.29836;GTI=0;LEN=1;MEANALT=1;MQM=26.4574;MQMR=30.3152;NS=30;NUMALT=1;ODDS=74.23;PAIRED=0.765957;PAIREDR=0.699052;PAO=0;PQA=0;PQR=0;PRO=0;QA=6612;QR=44393;RO=1266;RPL=92;RPP=3.19511;RPPR=5.75466;RPR=96;RUN=1;SAF=69;SAP=31.8863;SAR=119;SRF=705;SRP=38.5772;SRR=561;TYPE=snp;technology.illumina=1	GT:DP:RO:QR:AO:QA:GL	0:57:57:2029:0:0:0,-135.625	0:42:42:1392:0:0:0,-90.3631	0:11:11:395:0:0:0,-28.0137	0:67:67:2337:0:0:0,-164.556	1:47:0:0:47:1664:-92.2154,0	0:33:33:1166:0:0:0,-77.9379	0:53:53:1868:0:0:0,-120.774	0:69:69:2435:0:0:0,-146.354	0:46:46:1629:0:0:0,-98.5801	0:50:50:1769:0:0:0,-117.47	0:56:56:1969:0:0:0,-138.467	0:26:26:924:0:0:0,-53.2126	1:35:0:0:35:1247:-74.4454,0	0:59:59:2120:0:0:0,-127.357	1:52:0:0:52:1851:-107.053,0	0:50:50:1734:0:0:0,-105.201	0:79:79:2811:0:0:0,-178.93	0:42:42:1491:0:0:0,-113.235	0:72:72:2507:0:0:0,-163.764	0:24:24:803:0:0:0,-55.5503	0:58:58:2038:0:0:0,-132.398	0:29:29:1034:0:0:0,-68.6322	0:56:56:1971:0:0:0,-128.662	0:31:31:1033:0:0:0,-65.948	0:35:35:1239:0:0:0,-72.5966	0:46:46:1577:0:0:0,-99.0592	0:39:39:1303:0:0:0,-78.8357	0:26:26:886:0:0:0,-51.2185	1:54:0:0:54:1850:-120.568,0	0:110:110:3933:0:0:0,-342.931
unitig_4	2094984	.	C	T	2401.8	.	AB=0;ABP=0;AC=3;AF=0.1;AN=30;AO=164;CIGAR=1X;DP=1621;DPB=1621;DPRA=1.01992;EPP=5.60547;EPPR=13.7782;GTI=0;LEN=1;MEANALT=1;MQM=17.689;MQMR=21.2491;NS=30;NUMALT=1;ODDS=12.7721;PAIRED=0.737805;PAIREDR=0.593686;PAO=0;PQA=0;PQR=0;PRO=0;QA=5914;QR=52226;RO=1457;RPL=70;RPP=10.6369;RPPR=3.94178;RPR=94;RUN=1;SAF=91;SAP=7.30028;SAR=73;SRF=732;SRP=3.08333;SRR=725;TYPE=snp;technology.illumina=1	GT:DP:RO:QR:AO:QA:GL	0:51:51:1833:0:0:0,-92.7137	0:31:31:1054:0:0:0,-57.7351	0:39:39:1419:0:0:0,-65.7031	0:80:80:2856:0:0:0,-151.265	1:53:0:0:53:1876:-88.312,0	0:36:36:1316:0:0:0,-60.9591	0:41:41:1506:0:0:0,-70.4712	0:80:80:2873:0:0:0,-129.192	0:52:52:1890:0:0:0,-84.3378	0:3:3:103:0:0:0,-1.30531	0:65:65:2307:0:0:0,-130.712	0:35:35:1291:0:0:0,-59.8257	0:69:69:2512:0:0:0,-130.768	0:61:61:2251:0:0:0,-96.6007	1:60:1:37:59:2174:-82.3905,0	0:54:54:1954:0:0:0,-77.3292	0:62:62:2171:0:0:0,-92.8945	0:43:43:1559:0:0:0,-68.994	0:99:99:3576:0:0:0,-171.122	0:22:22:766:0:0:0,-31.1976	0:79:79:2889:0:0:0,-144.154	0:44:44:1566:0:0:0,-70.382	0:79:79:2763:0:0:0,-145.073	0:36:36:1261:0:0:0,-66.5241	0:49:49:1680:0:0:0,-70.0189	0:47:47:1618:0:0:0,-62.778	0:46:46:1636:0:0:0,-71.4974	0:37:37:1294:0:0:0,-53.7299	1:52:0:0:52:1864:-82.1068,0	0:116:116:4245:0:0:0,-367.782
unitig_4	2095329	.	G	A	4120.27	.	AB=0;ABP=0;AC=3;AF=0.1;AN=30;AO=228;CIGAR=1X;DP=1657;DPB=1657;DPRA=1.44328;EPP=5.44844;EPPR=5.32157;GTI=0;LEN=1;MEANALT=1;MQM=23.0132;MQMR=28.133;NS=30;NUMALT=1;ODDS=57.7563;PAIRED=0.583333;PAIREDR=0.640308;PAO=0;PQA=0;PQR=0;PRO=0;QA=8151;QR=51798;RO=1429;RPL=130;RPP=12.7629;RPPR=66.8704;RPR=98;RUN=1;SAF=80;SAP=47.0493;SAR=148;SRF=510;SRP=257.206;SRR=919;TYPE=snp;technology.illumina=1	GT:DP:RO:QR:AO:QA:GL	0:46:46:1643:0:0:0,-96.803	0:42:42:1484:0:0:0,-95.5181	0:15:15:559:0:0:0,-30.2677	0:90:90:3287:0:0:0,-174.121	1:75:1:25:74:2600:-144.329,0	0:36:36:1332:0:0:0,-75.9595	0:48:48:1748:0:0:0,-112.733	0:77:77:2733:0:0:0,-169.842	0:49:49:1763:0:0:0,-114.992	0:60:60:2155:0:0:0,-121.176	0:82:82:2972:0:0:0,-171.116	0:15:15:527:0:0:0,-28.8122	0:44:44:1619:0:0:0,-99.902	0:63:63:2309:0:0:0,-146.727	1:96:0:0:96:3501:-187.995,0	0:60:60:2145:0:0:0,-128.485	0:57:57:2096:0:0:0,-125.632	0:48:48:1762:0:0:0,-125.46	0:97:97:3548:0:0:0,-199.833	0:29:29:1072:0:0:0,-55.4066	0:40:40:1433:0:0:0,-85.3472	0:51:51:1922:0:0:0,-117.472	0:63:63:2263:0:0:0,-149.203	0:33:33:1154:0:0:0,-81.5454	0:27:27:976:0:0:0,-65.7005	0:57:57:2048:0:0:0,-133.887	0:50:50:1848:0:0:0,-108.08	0:29:29:1039:0:0:0,-66.9705	1:58:0:0:58:2050:-101.875,0	0:120:120:4336:0:0:0,-377.082
unitig_10	157	.	GG	GA,AG	0.00381135	.	AB=0,0;ABP=0,0;AC=5,0;AF=0.166667,0;AN=30;AO=318,88;CIGAR=1M1X,1X1M;DP=2416;DPB=2453;DPRA=1.94626,1.37804;EPP=177.821,3.89863;EPPR=59.5643;GTI=4;LEN=1,1;MEANALT=1.42857,2;MQM=6.37421,4.625;MQMR=8.17936;NS=30;NUMALT=2;ODDS=7.03789;PAIRED=0.0440252,0.0340909;PAIREDR=0.326653;PAO=4.5,34.5;PQA=152,0;PQR=15;PRO=35;QA=11593,407;QR=74415;RO=1996;RPL=36,32;RPP=416.246,17.2236;RPPR=960.203;RPR=282,56;RUN=…	GT:DP:RO:QR:AO:QA:GL	0:75:75:2753:0,0:0,0:0,-68.8612,-70.0653	0:64:64:2390:0,0:0,0:0,-36.9052,-37.5073	0:91:74:2723:16,0:572,0:0,-20.663,-39.903	0:135:135:5074:0,0:0,0:0,-77.6028,-80.0111	0:26:26:932:0,0:0,0:0,-11.2903,-13.0965	0:76:44:1654:32,0:1136,0:0,-1.09517,-18.6951	0:77:58:2153:3,16:117,62:0,-24.1482,-23.8649	0:143:105:3837:15,23:559,124:0,-116.215,-119.03	0:110:91:3463:19,0:698,0:0,-32.1452,-43.5404	0:135:110:4130:14,11:535,58:0,-42.9313,-52.9015	0:160:139:5055:21,0:784,0:0,-80.073,-93.9025	0:43:38:1454:0,0:0,0:0,-19.6717,-20.2737	0:1:1:41:0,0:0,0:0,-0.299966,-0.299966	0:120:114:4278:1,0:34,0:0,-79.9255,-82.8379	1:59:14:560:16,29:601,121:-0.967188,0,-2.84518	0:31:25:962:6,0:197,0:0,-5.74104,-10.0581	1:28:3:118:25,0:908,0:-14.2386,0,-15.0449	0:9:8:316:0,0:0,0:0,-4.70799,-4.70799	0:277:257:9512:20,0:739,0:0,-147.134,-165.752	0:108:90:3335:9,9:327,42:0,-56.1133,-60.7657	0:82:72:2765:10,0:387,0:0,-24.2379,-30.9319	0:59:56:2049:3,0:91,0:0,-63.1742,-65.1186	0:174:136:5167:38,0:1431,0:0,-50.508,-73.3898	0:64:43:1587:19,0:644,0:0,-10.6346,-22.0988	1:30:12:416:18,0:653,0:-7.04495,0,-9.99882	1:21:6:222:15,0:547,0:-6.40264,0,-8.284	0:30:30:1168:0,0:0,0:0,-15.3482,-15.9503	0:53:53:1878:0,0:0,0:0,-20.8562,-23.2644	1:18:1:37:17,0:615,0:-8.9412,0,-9.11897	0:117:116:4386:1,0:18,0:0,-217.812,-219.704
unitig_10	62214	.	C	T	1991.39	.	AB=0;ABP=0;AC=4;AF=0.133333;AN=30;AO=1460;CIGAR=1X;DP=6774;DPB=6774;DPRA=1.14046;EPP=61.3188;EPPR=516.973;GTI=0;LEN=1;MEANALT=1.27778;MQM=5.9637;MQMR=7.78145;NS=30;NUMALT=1;ODDS=4.78153;PAIRED=0.747945;PAIREDR=0.812429;PAO=0;PQA=0;PQR=0;PRO=0;QA=53905;QR=191531;RO=5262;RPL=617;RPP=78.9761;RPPR=215.752;RPR=843;RUN=1;SAF=554;SAP=187.294;SAR=906;SRF=1791;SRP=1167.73;SRR=3471;TYPE=snp;technology.illu…	GT:DP:RO:QR:AO:QA:GL	0:111:111:4021:0:0:0,-50.4012	0:231:190:6863:41:1535:0,-68.8491	0:320:320:11814:0:0:0,-326.467	0:376:376:13678:0:0:0,-180.32	0:276:275:10120:1:40:0,-139.726	1:214:101:3677:113:4195:-45.2033,0	0:229:172:6293:57:2129:0,-41.57	0:212:212:7583:0:0:0,-296.709	0:30:30:1074:0:0:0,-9.73794	0:245:173:6342:72:2651:0,-64.9474	0:443:160:5767:283:10375:0,-139.888	0:73:39:1373:34:1284:0,-6.90723	0:409:237:8637:150:5512:0,-5.93054	0:248:168:6153:80:3001:0,-20.7742	1:276:81:2982:195:7178:-82.094,0	0:233:233:8468:0:0:0,-106.699	0:219:169:6037:24:866:0,-72.198	0:228:228:8372:0:0:0,-88.6463	0:465:465:17035:0:0:0,-258.128	0:167:126:4644:41:1508:0,-56.6294	0:259:238:8653:21:774:0,-98.1242	0:217:196:7086:20:758:0,-216.146	0:174:174:6313:0:0:0,-72.8892	0:134:134:4858:0:0:0,-56.2544	0:179:151:5500:26:955:0,-53.6946	0:267:215:7742:52:1923:0,-215.769	0:76:76:2712:0:0:0,-27.0984	1:142:24:856:118:4270:-48.2833,0	1:181:49:1719:132:4951:-35.3225,0	0:140:139:5159:0:0:0,-294.475
unitig_10	260337	.	C	T	5458.91	.	AB=0;ABP=0;AC=2;AF=0.0666667;AN=30;AO=180;CIGAR=1X;DP=2362;DPB=2362;DPRA=1.1549;EPP=13.8677;EPPR=165.439;GTI=0;LEN=1;MEANALT=1;MQM=41.2389;MQMR=41.7741;NS=30;NUMALT=1;ODDS=255.563;PAIRED=0.894444;PAIREDR=0.879468;PAO=0;PQA=0;PQR=0;PRO=0;QA=6456;QR=79492;RO=2182;RPL=85;RPP=4.21667;RPPR=4.93696;RPR=95;RUN=1;SAF=84;SAP=4.74748;SAR=96;SRF=1124;SRP=7.34528;SRR=1058;TYPE=snp;technology.illumina=1	GT:DP:RO:QR:AO:QA:GL	0:68:68:2472:0:0:0,-214.965	0:62:62:2208:0:0:0,-192.188	0:86:86:3105:0:0:0,-266.02	0:129:129:4658:0:0:0,-405.861	0:95:95:3527:0:0:0,-303.883	0:55:55:1956:0:0:0,-170.797	0:54:54:1943:0:0:0,-169.319	0:83:83:2984:0:0:0,-258.591	0:65:65:2304:0:0:0,-201.627	0:72:72:2624:0:0:0,-228.257	0:74:74:2681:0:0:0,-232.75	0:33:33:1242:0:0:0,-106.862	0:97:97:3610:0:0:0,-309.547	0:69:69:2589:0:0:0,-223.23	1:106:0:0:106:3804:-327.814,0	0:73:73:2681:0:0:0,-232.728	0:91:91:3334:0:0:0,-289.498	0:79:79:2913:0:0:0,-252.852	0:161:161:5940:0:0:0,-515.618	0:48:48:1732:0:0:0,-150.273	0:105:105:3882:0:0:0,-336.27	0:51:51:1829:0:0:0,-159.422	0:117:117:4214:0:0:0,-366.765	0:71:71:2501:0:0:0,-218.814	0:58:58:2105:0:0:0,-183.441	0:58:58:2122:0:0:0,-184.663	0:62:62:2254:0:0:0,-193.501	0:60:60:2157:0:0:0,-186.038	1:74:0:0:74:2652:-230.272,0	0:106:106:3925:0:0:0,-340.343
unitig_10	336659	.	G	A	6154.52	.	AB=0;ABP=0;AC=2;AF=0.0666667;AN=30;AO=306;CIGAR=1X;DP=3824;DPB=3824;DPRA=1.1482;EPP=3.03869;EPPR=35.6626;GTI=0;LEN=1;MEANALT=1;MQM=24.7418;MQMR=25.0824;NS=30;NUMALT=1;ODDS=262.716;PAIRED=0.918301;PAIREDR=0.890563;PAO=0;PQA=0;PQR=0;PRO=0;QA=11626;QR=132517;RO=3518;RPL=166;RPP=7.80741;RPPR=4.43244;RPR=140;RUN=1;SAF=138;SAP=9.39698;SAR=168;SRF=1769;SRP=3.2572;SRR=1749;TYPE=snp;technology.illumina=1	GT:DP:RO:QR:AO:QA:GL	0:118:116:4374:2:78:0,-266.53	0:116:116:4363:0:0:0,-246.239	0:153:153:5791:0:0:0,-317.516	0:216:209:7960:7:270:0,-395.152	0:134:134:5127:0:0:0,-325.246	0:92:91:3439:1:18:0,-191.637	0:106:106:3998:0:0:0,-200.306	0:75:75:2782:0:0:0,-112.935	0:121:119:4410:2:77:0,-301.154	0:121:119:4486:2:70:0,-186.134	0:143:143:5367:0:0:0,-358.37	0:67:67:2491:0:0:0,-108.397	0:125:125:4778:0:0:0,-274.926	0:95:95:3623:0:0:0,-189.213	1:168:5:199:163:6219:-341.051,0	0:111:110:4186:1:40:0,-214.423	0:148:147:5552:1:36:0,-286.06	0:114:114:4272:0:0:0,-215.491	0:213:213:8017:0:0:0,-467.336	0:127:127:4803:0:0:0,-260.257	0:143:143:5410:0:0:0,-376.758	0:123:121:4533:2:77:0,-272.857	0:199:198:7508:1:37:0,-342.677	0:106:106:3959:0:0:0,-224.473	0:119:115:4303:4:143:0,-247.033	0:105:105:3884:0:0:0,-221.667	0:111:111:4056:0:0:0,-246.443	0:99:99:3651:0:0:0,-171.233	1:122:2:81:120:4561:-287.406,0	0:134:134:5114:0:0:0,-396.775
unitig_10	366342	.	GTT	GTCT	48.172	.	AB=0;ABP=0;AC=5;AF=0.166667;AN=30;AO=473;CIGAR=2M1I1M;DP=3686;DPB=4034.67;DPRA=0.943512;EPP=5.87958;EPPR=129.386;GTI=4;LEN=1;MEANALT=2.6087;MQM=12.444;MQMR=10.2258;NS=30;NUMALT=1;ODDS=10.9509;PAIRED=0.993658;PAIREDR=0.96055;PAO=30;PQA=667.333;PQR=920.833;PRO=34;QA=16018;QR=97838;RO=2763;RPL=310;RPP=102.214;RPPR=384.813;RPR=163;RUN=1;SAF=384;SAP=402.529;SAR=89;SRF=1474;SRP=29.9081;SRR=1289;TYPE=in…	GT:DP:RO:QR:AO:QA:GL	0:104:70:2426:18:595:0,-41.0346	0:62:42:1400:19:647:0,-11.0423	0:204:110:3945:50:1650:0,-2.71008	0:193:158:5698:0:0:0,-180.94	0:77:43:1507:22:673:0,-2.35104	1:25:15:561:10:341:-3.81952,0	1:58:35:1234:23:773:-22.7968,0	0:93:90:3199:0:0:0,-88.3694	0:202:153:5410:34:1136:0,-166.426	0:155:130:4472:23:751:0,-54.4803	0:126:111:3800:1:38:0,-63.1288	0:76:61:2206:15:550:0,-17.5797	0:135:74:2668:23:790:0,-13.0244	0:116:100:3580:0:0:0,-68.0792	1:91:44:1583:43:1534:-20.0815,0	0:304:257:9300:41:1457:0,-197.598	0:294:227:8023:31:1088:0,-172.918	0:68:68:2330:0:0:0,-35.7241	0:139:90:3226:1:41:0,-87.501	0:42:36:1286:2:69:0,-33.5199	0:186:163:5697:0:0:0,-268.524	0:117:81:2851:19:648:0,-38.3235	0:164:119:4256:1:31:0,-50.4999	0:106:62:2163:0:0:0,-25.0991	0:94:79:2785:14:457:0,-32.5365	0:86:70:2409:13:396:0,-54.0011	1:67:39:1333:26:833:-9.3121,0	0:74:58:2009:12:382:0,-34.2484	1:91:41:1456:32:1138:-5.22453,0	0:137:137:5025:0:0:0,-263.608
unitig_10	386061	.	C	T	0.00010628	.	AB=0;ABP=0;AC=3;AF=0.1;AN=30;AO=82;CIGAR=1X;DP=1074;DPB=1074;DPRA=0.821342;EPP=5.65844;EPPR=157.894;GTI=2;LEN=1;MEANALT=1;MQM=5.21951;MQMR=9.08367;NS=30;NUMALT=1;ODDS=10.6185;PAIRED=0.926829;PAIREDR=0.722782;PAO=0;PQA=0;PQR=0;PRO=0;QA=3016;QR=35555;RO=992;RPL=46;RPP=5.65844;RPPR=349.754;RPR=36;RUN=1;SAF=74;SAP=118.363;SAR=8;SRF=580;SRP=64.7922;SRR=412;TYPE=snp;technology.illumina=1	GT:DP:RO:QR:AO:QA:GL	0:41:26:961:15:543:0,-1.06184	0:11:8:266:3:98:0,-0.895136	0:49:49:1699:0:0:0,-18.5546	0:21:21:750:0:0:0,-2.80316	0:32:32:1149:0:0:0,-10.6483	0:5:5:176:0:0:0,-0.459807	0:8:8:265:0:0:0,-2.09619	0:5:5:162:0:0:0,-0.459571	0:109:109:4060:0:0:0,-168.514	1:28:14:494:14:493:-3.6236,0	0:25:25:905:0:0:0,-8.3042	0:6:6:194:0:0:0,-1.46352	0:24:24:826:0:0:0,-8.49018	0:3:3:100:0:0:0,-0.279629	1:31:12:442:19:698:-7.59411,0	0:18:17:588:1:41:0,-4.5602	0:20:20:724:0:0:0,-5.51807	0:5:5:176:0:0:0,-1.37824	0:53:53:1846:0:0:0,-11.9849	0:28:26:924:2:70:0,-4.4171	0:129:129:4889:0:0:0,-167.484	0:11:11:398:0:0:0,-2.08739	0:52:52:1780:0:0:0,-17.7505	0:14:14:448:0:0:0,-1.72097	0:30:30:1031:0:0:0,-7.30614	0:30:30:1021:0:0:0,-6.76641	0:58:58:1996:0:0:0,-20.1766	0:23:22:765:1:40:0,-5.95465	1:67:40:1396:27:1033:-3.99312,0	0:138:138:5124:0:0:0,-289.23
unitig_10	386156	.	G	A	1.07768e-06	.	AB=0;ABP=0;AC=2;AF=0.0666667;AN=30;AO=133;CIGAR=1X;DP=2253;DPB=2253;DPRA=1.48991;EPP=8.9043;EPPR=385.576;GTI=1;LEN=1;MEANALT=1.33333;MQM=5.44361;MQMR=7.51109;NS=30;NUMALT=1;ODDS=15.2093;PAIRED=0.977444;PAIREDR=0.92638;PAO=0;PQA=0;PQR=0;PRO=0;QA=5041;QR=80860;RO=2119;RPL=44;RPP=36.0722;RPPR=647.431;RPR=89;RUN=1;SAF=120;SAP=189.937;SAR=13;SRF=1240;SRP=136.558;SRR=879;TYPE=snp;technology.illumina=1	GT:DP:RO:QR:AO:QA:GL	0:128:93:3591:35:1291:0,-23.8561	0:103:103:3885:0:0:0,-52.8459	0:75:75:2951:0:0:0,-33.8679	0:93:93:3585:0:0:0,-35.9387	0:86:86:3290:0:0:0,-37.0043	0:2:2:79:0:0:0,-0.664797	0:34:34:1318:0:0:0,-11.7335	0:40:40:1545:0:0:0,-15.0668	0:109:109:4094:0:0:0,-212.821	0:58:58:2177:0:0:0,-19.5575	0:73:73:2838:0:0:0,-30.0947	0:17:17:680:0:0:0,-4.70956	0:59:59:2276:0:0:0,-20.9117	0:8:8:301:0:0:0,-2.09819	1:77:36:1417:41:1550:-8.11282,0	0:57:57:2210:0:0:0,-24.787	0:51:51:1966:0:0:0,-19.0249	0:51:51:1957:0:0:0,-20.4664	0:117:117:4535:0:0:0,-36.9841	0:67:67:2589:0:0:0,-25.1371	0:178:178:6691:0:0:0,-214.031	0:31:31:1166:0:0:0,-11.5457	0:118:118:4528:0:0:0,-40.6638	0:45:45:1706:0:0:0,-15.5998	0:86:86:3290:0:0:0,-31.4327	0:67:67:2447:0:0:0,-22.7565	0:135:135:5063:0:0:0,-87.9559	0:41:41:1509:0:0:0,-16.4056	1:115:57:2218:57:2200:-6.66776,0	0:132:132:4958:0:0:0,-293.847
unitig_10	459427	.	CG	CA	6520.53	.	AB=0;ABP=0;AC=6;AF=0.2;AN=30;AO=216;CIGAR=1M1X;DP=885;DPB=899.5;DPRA=1.96313;EPP=3.6537;EPPR=4.0763;GTI=2;LEN=1;MEANALT=1;MQM=41.5509;MQMR=41.9636;NS=30;NUMALT=1;ODDS=1.72959;PAIRED=0.837963;PAIREDR=0.837879;PAO=5;PQA=160;PQR=65;PRO=5;QA=7669;QR=23364;RO=660;RPL=127;RPP=17.527;RPPR=5.9714;RPR=89;RUN=1;SAF=103;SAP=4.01561;SAR=113;SRF=264;SRP=60.3372;SRR=396;TYPE=snp;technology.illumina=1	GT:DP:RO:QR:AO:QA:GL	0:22:22:776:0:0:0,-67.9442	0:21:21:716:0:0:0,-63.2817	0:3:3:104:0:0:0,-9.49961	0:67:67:2371:0:0:0,-206.414	0:27:27:936:0:0:0,-82.5418	0:20:20:713:0:0:0,-62.0318	0:18:18:662:0:0:0,-56.2436	0:30:30:1084:0:0:0,-94.7084	0:27:27:947:0:0:0,-83.2187	0:26:26:915:0:0:0,-79.5997	1:30:0:0:30:1108:-96.0661,0	0:2:0:0:0:0:0,0	0:1:0:0:0:0:0,0	0:34:34:1200:0:0:0,-105.037	1:38:0:0:38:1375:-121.175,0	0:30:30:1100:0:0:0,-95.8462	0:37:37:1294:0:0:0,-113.385	0:15:15:526:0:0:0,-46.124	0:57:57:2010:0:0:0,-175.297	0:17:17:589:0:0:0,-51.7214	0:1:0:0:0:0:0,0	1:31:0:0:31:1067:-96.3128,0	1:33:0:0:33:1205:-105.756,0	0:27:27:950:0:0:0,-83.0956	0:28:28:1000:0:0:0,-87.4985	0:39:39:1371:0:0:0,-119.927	0:5:0:0:0:0:0,0	1:29:0:0:29:1009:-87.7232,0	1:55:1:27:54:1866:-160.983,0	0:115:114:4073:1:39:0,-351.438
unitig_10	524528	.	C	A	13864.9	.	AB=0;ABP=0;AC=7;AF=0.233333;AN=30;AO=460;CIGAR=1X;DP=1782;DPB=1782;DPRA=1.15;EPP=13.8865;EPPR=13.5227;GTI=0;LEN=1;MEANALT=1;MQM=41.9543;MQMR=41.9743;NS=30;NUMALT=1;ODDS=82.2475;PAIRED=0.876087;PAIREDR=0.907716;PAO=0;PQA=0;PQR=0;PRO=0;QA=16222;QR=47794;RO=1322;RPL=251;RPP=11.3374;RPPR=8.53589;RPR=209;RUN=1;SAF=217;SAP=6.20142;SAR=243;SRF=697;SRP=11.5254;SRR=625;TYPE=snp;technology.illumina=1	GT:DP:RO:QR:AO:QA:GL	0:52:52:1847:0:0:0,-160.98	0:40:40:1421:0:0:0,-123.558	1:10:0:0:10:345:-30.6254,0	0:91:91:3328:0:0:0,-288.617	1:90:0:0:90:3224:-278.758,0	0:41:41:1515:0:0:0,-131.661	0:52:52:1894:0:0:0,-164.227	0:74:74:2616:0:0:0,-227.956	0:60:60:2130:0:0:0,-185.808	1:83:0:0:83:2875:-251.211,0	1:83:0:0:83:2886:-251.739,0	0:14:14:518:0:0:0,-45.1742	0:58:58:2124:0:0:0,-184.358	0:70:70:2536:0:0:0,-218.053	1:96:0:0:96:3378:-294.027,0	0:43:43:1576:0:0:0,-136.758	0:69:69:2514:0:0:0,-218.078	0:39:39:1462:0:0:0,-126.076	0:109:109:3952:0:0:0,-343.773	0:29:29:1054:0:0:0,-92.0603	0:59:59:2164:0:0:0,-187.651	1:45:2:72:43:1559:-128.684,0	0:78:78:2862:0:0:0,-247.62	0:44:44:1622:0:0:0,-140.705	0:41:41:1453:0:0:0,-126.924	0:57:57:1976:0:0:0,-172.635	0:48:48:1684:0:0:0,-146.666	0:44:44:1525:0:0:0,-133.665	1:55:0:0:55:1955:-169.973,0	0:108:108:3949:0:0:0,-342.763
unitig_10	525125	.	T	C	18681.9	.	AB=0;ABP=0;AC=8;AF=0.266667;AN=30;AO=592;CIGAR=1X;DP=2095;DPB=2095;DPRA=1.08317;EPP=3.06899;EPPR=3.64744;GTI=0;LEN=1;MEANALT=1;MQM=41.8412;MQMR=41.9248;NS=30;NUMALT=1;ODDS=258.581;PAIRED=0.859797;PAIREDR=0.916168;PAO=0;PQA=0;PQR=0;PRO=0;QA=21866;QR=54971;RO=1503;RPL=274;RPP=10.1116;RPPR=57.9473;RPR=318;RUN=1;SAF=232;SAP=63.1073;SAR=360;SRF=575;SRP=183.04;SRR=928;TYPE=snp;technology.illumina=1	GT:DP:RO:QR:AO:QA:GL	0:48:48:1765:0:0:0,-153.117	0:59:59:2112:0:0:0,-183.942	1:82:0:0:82:3077:-265.524,0	0:107:107:3940:0:0:0,-341.783	1:68:0:0:68:2549:-220.205,0	0:46:46:1718:0:0:0,-148.963	0:58:58:2173:0:0:0,-186.31	1:69:0:0:69:2550:-220.848,0	0:52:52:1851:0:0:0,-161.507	1:67:0:0:67:2460:-212.256,0	1:93:0:0:93:3380:-293.434,0	0:35:35:1290:0:0:0,-111.959	0:85:85:3138:0:0:0,-270.961	0:62:62:2319:0:0:0,-200.597	1:81:0:0:81:2931:-254.647,0	0:74:74:2755:0:0:0,-237.059	0:72:72:2646:0:0:0,-229.572	0:65:65:2397:0:0:0,-208.243	0:124:124:4556:0:0:0,-395.206	0:48:48:1789:0:0:0,-155.193	0:84:84:3090:0:0:0,-268.233	1:51:0:0:51:1865:-160.214,0	0:86:86:3129:0:0:0,-272.343	0:43:43:1568:0:0:0,-136.57	0:53:53:1887:0:0:0,-162.833	0:62:62:2162:0:0:0,-188.882	0:52:52:1811:0:0:0,-158.845	0:49:49:1726:0:0:0,-149.227	1:81:0:0:81:3054:-263.474,0	0:139:139:5149:0:0:0,-446.426
unitig_10	525227	.	A	G	17599.8	.	AB=0;ABP=0;AC=8;AF=0.266667;AN=30;AO=574;CIGAR=1X;DP=2094;DPB=2094;DPRA=1.06208;EPP=5.97621;EPPR=8.50184;GTI=0;LEN=1;MEANALT=1;MQM=40.9617;MQMR=41.9388;NS=30;NUMALT=1;ODDS=225.601;PAIRED=0.864111;PAIREDR=0.884211;PAO=0;PQA=0;PQR=0;PRO=0;QA=20766;QR=54379;RO=1520;RPL=295;RPP=3.97876;RPPR=10.8333;RPR=279;RUN=1;SAF=264;SAP=11.0152;SAR=310;SRF=666;SRP=53.5027;SRR=854;TYPE=snp;technology.illumina=1	GT:DP:RO:QR:AO:QA:GL	0:50:50:1779:0:0:0,-155.391	0:63:63:2260:0:0:0,-197.332	1:87:0:0:87:3131:-266.306,0	0:105:105:3783:0:0:0,-329.527	1:68:0:0:68:2469:-211.66,0	0:65:65:2354:0:0:0,-205.372	0:64:64:2297:0:0:0,-200.492	1:83:0:0:83:2964:-256.397,0	0:78:78:2739:0:0:0,-239.897	1:50:0:0:50:1818:-157.963,0	1:91:0:0:91:3252:-279.432,0	0:30:30:1099:0:0:0,-95.7378	0:72:72:2610:0:0:0,-227.238	0:64:64:2321:0:0:0,-202.432	1:77:0:0:77:2822:-240.817,0	0:66:66:2427:0:0:0,-210.694	0:68:68:2444:0:0:0,-210.833	0:82:81:2907:1:27:0,-250.736	0:123:123:4410:0:0:0,-384.801	0:53:53:1918:0:0:0,-167.055	0:64:64:2230:0:0:0,-195.652	1:47:0:0:47:1728:-147.035,0	0:88:88:3173:0:0:0,-275.585	0:63:63:2220:0:0:0,-192.786	0:48:48:1593:0:0:0,-140.365	0:68:68:2428:0:0:0,-212.123	0:57:57:2024:0:0:0,-175.288	0:60:60:2097:0:0:0,-183.273	1:70:0:0:70:2555:-216.774,0	0:90:90:3266:0:0:0,-284.279
unitig_10	525356	.	G	A	15773.1	.	AB=0;ABP=0;AC=8;AF=0.266667;AN=30;AO=563;CIGAR=1X;DP=2019;DPB=2019;DPRA=1.22617;EPP=21.3733;EPPR=70.0396;GTI=0;LEN=1;MEANALT=1;MQM=39.7851;MQMR=41.9375;NS=30;NUMALT=1;ODDS=265.238;PAIRED=0.847247;PAIREDR=0.855082;PAO=0;PQA=0;PQR=0;PRO=0;QA=19606;QR=51742;RO=1456;RPL=267;RPP=6.25401;RPPR=6.16609;RPR=296;RUN=1;SAF=304;SAP=10.8207;SAR=259;SRF=747;SRP=5.16388;SRR=709;TYPE=snp;technology.illumina=1	GT:DP:RO:QR:AO:QA:GL	0:60:60:2147:0:0:0,-187.155	0:64:64:2269:0:0:0,-198.349	1:85:1:27:84:2915:-250.108,0	0:94:93:3304:1:37:0,-285.235	1:70:2:60:68:2329:-194.708,0	0:42:42:1526:0:0:0,-133.017	0:57:55:1966:2:70:0,-165.056	1:73:2:68:71:2483:-190.749,0	0:55:54:1883:1:35:0,-161.344	1:65:2:73:63:2200:-176.471,0	1:77:3:119:74:2514:-205.384,0	0:41:41:1500:0:0:0,-130.672	0:98:97:3510:1:26:0,-303.193	0:90:88:3108:2:71:0,-265.375	1:89:1:41:88:3116:-266.565,0	0:64:64:2284:0:0:0,-198.482	0:65:65:2336:0:0:0,-203.712	0:56:56:1999:0:0:0,-174.848	0:121:121:4329:0:0:0,-377.38	0:37:37:1309:0:0:0,-113.543	0:84:82:2910:2:74:0,-247.768	1:46:2:60:44:1515:-120.883,0	0:75:75:2632:0:0:0,-230.241	0:45:45:1587:0:0:0,-138.825	0:40:40:1366:0:0:0,-119.724	0:60:60:2096:0:0:0,-183.349	0:47:47:1609:0:0:0,-141.525	0:45:45:1579:0:0:0,-138.018	1:62:0:0:62:2221:-191.101,0	0:112:112:4045:0:0:0,-351.177
unitig_10	525380	.	A	G	17008.3	.	AB=0;ABP=0;AC=8;AF=0.266667;AN=30;AO=601;CIGAR=1X;DP=2124;DPB=2124;DPRA=1.0541;EPP=21.2239;EPPR=34.2612;GTI=0;LEN=1;MEANALT=1;MQM=39.9151;MQMR=41.8883;NS=30;NUMALT=1;ODDS=265.127;PAIRED=0.835275;PAIREDR=0.851511;PAO=0;PQA=0;PQR=0;PRO=0;QA=21598;QR=54980;RO=1522;RPL=261;RPP=25.5596;RPPR=14.0588;RPR=340;RUN=1;SAF=308;SAP=3.82325;SAR=293;SRF=810;SRP=16.7125;SRR=712;TYPE=snp;technology.illumina=1	GT:DP:RO:QR:AO:QA:GL	0:64:62:2232:2:62:0,-188.298	0:71:71:2582:0:0:0,-224.421	1:89:1:37:88:3208:-272.325,0	0:97:97:3536:0:0:0,-307.484	1:68:2:67:66:2350:-194.958,0	0:48:48:1746:0:0:0,-152.295	0:57:56:2056:1:36:0,-174.978	1:82:3:107:79:2799:-214.708,0	0:66:63:2245:3:95:0,-186.792	1:64:3:97:61:2204:-172.764,0	1:75:2:64:73:2574:-212.072,0	0:39:39:1414:0:0:0,-123.449	0:100:99:3579:1:35:0,-308.08	0:94:92:3295:2:68:0,-279.735	1:90:2:75:88:3207:-268.971,0	0:66:66:2348:0:0:0,-203.714	0:61:60:2170:1:36:0,-185.627	0:63:63:2287:0:0:0,-199.25	0:124:124:4568:0:0:0,-395.68	0:40:38:1393:2:75:0,-113.908	0:96:93:3377:3:107:0,-284.155	1:54:0:0:54:1959:-166.295,0	0:86:83:3016:3:101:0,-252.769	0:49:49:1760:0:0:0,-153.653	0:44:44:1572:0:0:0,-137.141	0:58:57:2025:1:35:0,-173.222	0:53:52:1850:1:34:0,-157.863	0:51:51:1773:0:0:0,-155.334	1:74:2:67:72:2613:-217.712,0	0:101:100:3642:0:0:0,-315.359
unitig_10	525455	.	C	T	18808.6	.	AB=0;ABP=0;AC=8;AF=0.266667;AN=30;AO=679;CIGAR=1X;DP=2415;DPB=2415;DPRA=1.20909;EPP=3.39726;EPPR=9.67991;GTI=0;LEN=1;MEANALT=1.04762;MQM=38.19;MQMR=41.4922;NS=30;NUMALT=1;ODDS=252.84;PAIRED=0.824742;PAIREDR=0.855908;PAO=0;PQA=0;PQR=0;PRO=0;QA=24659;QR=62709;RO=1735;RPL=309;RPP=14.9102;RPPR=3.22182;RPR=370;RUN=1;SAF=363;SAP=10.0748;SAR=316;SRF=932;SRP=23.8377;SRR=803;TYPE=snp;technology.illumina=1	GT:DP:RO:QR:AO:QA:GL	0:67:65:2369:2:72:0,-197.47	0:86:85:2996:1:37:0,-258.863	1:94:1:37:93:3347:-277.083,0	0:106:105:3818:1:34:0,-329.636	1:84:3:110:81:2971:-226.473,0	0:58:56:2042:2:80:0,-170.046	0:74:72:2580:2:78:0,-215.365	1:89:1:37:88:3200:-261.03,0	0:72:69:2450:3:114:0,-202.619	1:76:4:133:72:2577:-190.013,0	1:89:1:40:88:3222:-261.304,0	0:34:34:1243:0:0:0,-108.128	0:95:95:3451:0:0:0,-298.816	0:67:67:2410:0:0:0,-205.543	1:92:2:71:90:3287:-268.623,0	0:77:75:2742:2:73:0,-234.209	0:82:81:2971:1:39:0,-253.174	0:84:83:2970:1:34:0,-254.275	0:150:148:5394:2:76:0,-457.764	0:61:61:2205:0:0:0,-191.179	0:83:82:2982:1:38:0,-254.667	1:62:0:0:62:2219:-179.556,0	0:132:132:4760:0:0:0,-409.774	0:63:63:2241:0:0:0,-194.971	0:55:55:1941:0:0:0,-168.528	0:68:68:2476:0:0:0,-214.401	0:68:67:2390:1:18:0,-205.401	0:57:57:2040:0:0:0,-175.311	1:87:4:135:83:3040:-235.724,0	0:103:99:3675:3:103:0,-313.728
unitig_10	525558	.	C	T	16885.1	.	AB=0;ABP=0;AC=8;AF=0.266667;AN=30;AO=767;CIGAR=1X;DP=2463;DPB=2463;DPRA=1.15124;EPP=5.73101;EPPR=38.739;GTI=0;LEN=1;MEANALT=1.07143;MQM=27.369;MQMR=38.0006;NS=30;NUMALT=1;ODDS=231.292;PAIRED=0.868318;PAIREDR=0.883776;PAO=0;PQA=0;PQR=0;PRO=0;QA=28442;QR=63155;RO=1695;RPL=362;RPP=8.24505;RPPR=11.4156;RPR=405;RUN=1;SAF=440;SAP=39.1609;SAR=327;SRF=999;SRP=120.627;SRR=696;TYPE=snp;technology.illumina=1	GT:DP:RO:QR:AO:QA:GL	0:60:59:2242:1:37:0,-165.128	0:55:55:2087:0:0:0,-169.035	1:100:1:39:99:3637:-212.074,0	0:131:129:4877:2:71:0,-414.687	1:84:1:40:83:3087:-196.486,0	0:47:47:1729:0:0:0,-134.012	0:64:63:2366:1:35:0,-177.54	1:118:0:0:118:4392:-268.446,0	0:79:78:2897:1:31:0,-216.908	1:99:1:32:98:3599:-224.536,0	1:98:1:21:97:3648:-206.968,0	0:42:40:1535:2:66:0,-128.105	0:97:94:3544:2:55:0,-303.352	0:83:83:3034:0:0:0,-241.943	1:104:0:0:104:3902:-242.13,0	0:75:75:2792:0:0:0,-221.487	0:85:85:3197:0:0:0,-230.955	0:62:62:2280:0:0:0,-181.435	0:151:151:5657:0:0:0,-445.26	0:37:37:1403:0:0:0,-104.449	0:97:97:3605:0:0:0,-276.061	1:56:1:38:55:2046:-121.266,0	0:107:107:4001:0:0:0,-306.299	0:62:62:2254:0:0:0,-186.209	0:57:57:2080:0:0:0,-170.641	0:57:57:2061:0:0:0,-163.218	0:68:68:2497:0:0:0,-197.657	0:70:70:2607:0:0:0,-199.703	1:104:0:0:104:3836:-242.393,0	0:114:114:4240:0:0:0,-367.177
unitig_10	525579	.	G	T	17465.4	.	AB=0;ABP=0;AC=8;AF=0.266667;AN=30;AO=783;CIGAR=1X;DP=2499;DPB=2499;DPRA=1.21739;EPP=11.3994;EPPR=68.2545;GTI=0;LEN=1;MEANALT=1;MQM=28.2759;MQMR=37.6309;NS=30;NUMALT=1;ODDS=196.585;PAIRED=0.864623;PAIREDR=0.883382;PAO=0;PQA=0;PQR=0;PRO=0;QA=28556;QR=63270;RO=1715;RPL=386;RPP=3.34587;RPPR=3.56868;RPR=397;RUN=1;SAF=420;SAP=12.0207;SAR=363;SRF=923;SRP=24.739;SRR=792;TYPE=snp;technology.illumina=1	GT:DP:RO:QR:AO:QA:GL	0:66:65:2390:1:40:0,-181.614	0:58:58:2177:0:0:0,-170.721	1:107:1:34:106:3890:-235.897,0	0:121:120:4477:1:34:0,-383.55	1:82:0:0:82:3033:-196.007,0	0:47:47:1764:0:0:0,-133.566	0:67:67:2445:0:0:0,-179.58	1:122:0:0:122:4529:-280.029,0	0:80:77:2883:3:102:0,-210.748	1:94:1:35:93:3399:-211.212,0	1:97:0:0:97:3471:-212.272,0	0:42:40:1442:2:60:0,-121.414	0:111:108:4078:3:108:0,-345.609	0:81:81:3017:0:0:0,-239.335	1:109:0:0:109:3947:-260.544,0	0:64:64:2370:0:0:0,-184.63	0:82:82:3038:0:0:0,-218.252	0:60:60:2210:0:0:0,-177.041	0:145:144:5243:1:41:0,-410.62	0:34:33:1245:1:41:0,-89.4753	0:107:107:3978:0:0:0,-306.337	1:58:0:0:58:2076:-132.592,0	0:111:111:4094:0:0:0,-313.923	0:57:57:2066:0:0:0,-170.025	0:68:68:2469:0:0:0,-198.75	0:63:62:2270:0:0:0,-175.865	0:66:66:2359:0:0:0,-188.157	0:72:72:2621:0:0:0,-201.648	1:104:0:0:104:3785:-240.878,0	0:124:124:4565:0:0:0,-396.682
unitig_10	525595	.	T	C	17257.7	.	AB=0;ABP=0;AC=8;AF=0.266667;AN=30;AO=752;CIGAR=1X;DP=2479;DPB=2479;DPRA=1.09129;EPP=9.12045;EPPR=58.4923;GTI=0;LEN=1;MEANALT=1;MQM=29.3218;MQMR=37.5956;NS=30;NUMALT=1;ODDS=218.097;PAIRED=0.859043;PAIREDR=0.881228;PAO=0;PQA=0;PQR=0;PRO=0;QA=26944;QR=59064;RO=1726;RPL=423;RPP=28.5251;RPPR=22.9838;RPR=329;RUN=1;SAF=396;SAP=7.63045;SAR=356;SRF=868;SRP=3.13611;SRR=858;TYPE=snp;technology.illumina=1	GT:DP:RO:QR:AO:QA:GL	0:66:64:2129:2:70:0,-170.542	0:60:60:2029:0:0:0,-163.058	1:107:0:0:107:3855:-248.815,0	0:112:112:3939:0:0:0,-343.401	1:90:1:39:89:3250:-216.453,0	0:52:52:1845:0:0:0,-143.252	0:61:61:2076:0:0:0,-157	1:115:0:0:115:4162:-260.062,0	0:77:75:2556:2:68:0,-197.245	1:91:0:0:91:3261:-214.375,0	1:90:0:0:90:3193:-209.443,0	0:34:33:1153:1:35:0,-99.0146	0:119:117:4113:2:79:0,-355.449	0:90:90:3200:0:0:0,-261.291	1:108:0:0:108:3882:-267.085,0	0:63:63:2189:0:0:0,-176.792	0:84:84:2781:0:0:0,-213.519	0:60:60:2075:0:0:0,-169.16	0:138:138:4680:0:0:0,-380.084	0:36:36:1208:0:0:0,-97.4331	0:107:107:3750:0:0:0,-294.782	1:54:2:60:52:1849:-115.225,0	0:115:115:3881:0:0:0,-309.557	0:60:60:2035:0:0:0,-168.48	0:68:68:2184:0:0:0,-179.268	0:63:63:2142:0:0:0,-172.058	0:68:68:2151:0:0:0,-179.004	0:74:74:2518:0:0:0,-201.319	1:93:0:0:93:3240:-216.684,0	0:124:123:4331:0:0:0,-377.98
unitig_10	525628	.	C	T	19587.5	.	AB=0;ABP=0;AC=8;AF=0.266667;AN=30;AO=712;CIGAR=1X;DP=2411;DPB=2411;DPRA=1.14342;EPP=3.44947;EPPR=10.5881;GTI=0;LEN=1;MEANALT=1;MQM=34.9747;MQMR=38.6445;NS=30;NUMALT=1;ODDS=247.488;PAIRED=0.86236;PAIREDR=0.890524;PAO=0;PQA=0;PQR=0;PRO=0;QA=26084;QR=62386;RO=1699;RPL=397;RPP=23.5173;RPPR=10.5881;RPR=315;RUN=1;SAF=367;SAP=4.48641;SAR=345;SRF=850;SRP=3.01158;SRR=849;TYPE=snp;technology.illumina=1	GT:DP:RO:QR:AO:QA:GL	0:70:70:2582:0:0:0,-212.567	0:75:75:2727:0:0:0,-215.641	1:104:0:0:104:3834:-291.246,0	0:104:104:3820:0:0:0,-331.832	1:95:1:33:94:3410:-267.087,0	0:54:54:1987:0:0:0,-155.816	0:52:52:1894:0:0:0,-145.699	1:97:0:0:97:3538:-260.115,0	0:65:63:2303:2:75:0,-182.637	1:72:0:0:72:2641:-196.69,0	1:86:0:0:86:3175:-245.875,0	0:39:39:1473:0:0:0,-127.367	0:101:100:3683:1:37:0,-317.309	0:95:95:3474:0:0:0,-287.354	1:110:0:0:110:4070:-321.468,0	0:66:66:2410:0:0:0,-197.955	0:78:78:2867:0:0:0,-221.206	0:60:60:2196:0:0:0,-175.134	0:129:129:4735:0:0:0,-380.758	0:37:37:1351:0:0:0,-108.338	0:109:109:4039:0:0:0,-312.597	1:53:1:41:52:1901:-140.007,0	0:110:110:4075:0:0:0,-326.184	0:62:62:2296:0:0:0,-186.861	0:63:63:2301:0:0:0,-188.53	0:71:71:2551:0:0:0,-208.922	0:66:66:2433:0:0:0,-201.311	0:62:62:2231:0:0:0,-180.709	1:94:0:0:94:3403:-255.629,0	0:132:132:4884:0:0:0,-423.825
unitig_10	677272	.	GGG	GGA	0.0628548	.	AB=0;ABP=0;AC=4;AF=0.133333;AN=30;AO=73;CIGAR=2M1X;DP=666;DPB=676;DPRA=0.852649;EPP=63.2463;EPPR=6.52933;GTI=3;LEN=1;MEANALT=1;MQM=3.43836;MQMR=12.5987;NS=30;NUMALT=1;ODDS=4.22823;PAIRED=0.753425;PAIREDR=0.708263;PAO=7;PQA=233;PQR=298;PRO=13;QA=2531;QR=22020;RO=593;RPL=52;RPP=31.5964;RPPR=4.94741;RPR=21;RUN=1;SAF=46;SAP=13.7487;SAR=27;SRF=291;SRP=3.45338;SRR=302;TYPE=snp;technology.illumina=1	GT:DP:RO:QR:AO:QA:GL	0:7:6:218:1:35:0,-0.808086	0:74:69:2540:5:160:0,-186.717	0:8:8:302:0:0:0,-1.36836	0:29:28:1026:1:34:0,-5.03905	0:15:13:478:2:61:0,-1.60233	0:8:6:221:2:70:0,-0.899592	0:18:16:591:2:60:0,-6.48223	0:51:50:1878:1:33:0,-15.8444	0:11:10:392:1:39:0,-4.71022	0:10:6:201:4:139:0,-0.726041	0:17:16:599:1:31:0,-4.46293	0:4:4:145:0:0:0,-2.73676	0:2:2:65:0:0:0,-0.27973	0:18:16:621:2:75:0,-6.22245	1:33:7:246:26:955:-9.54073,0	0:22:20:740:2:71:0,-6.76214	0:26:23:857:3:109:0,-7.57157	0:13:10:351:3:113:0,-1.62283	0:59:58:2211:1:35:0,-20.5326	0:47:44:1646:3:100:0,-14.5881	0:16:16:591:0:0:0,-2.80805	0:16:15:550:1:39:0,-14.6896	0:8:4:143:4:143:0,-9.19593e-06	1:3:2:69:1:26:-0.311879,0	0:13:11:378:2:45:0,-2.16551	0:11:9:324:2:62:0,-3.08104	1:2:1:29:1:27:-0.099635,0	0:3:3:112:0:0:0,-0.932791	1:4:2:59:2:69:-0.0954869,0	0:118:118:4437:0:0:0,-322.05
unitig_10	723377	.	G	A	3554.11	.	AB=0;ABP=0;AC=4;AF=0.133333;AN=30;AO=295;CIGAR=1X;DP=2289;DPB=2289;DPRA=0.930052;EPP=3.37099;EPPR=5.73554;GTI=0;LEN=1;MEANALT=1;MQM=14.261;MQMR=29.2118;NS=30;NUMALT=1;ODDS=155.459;PAIRED=0.945763;PAIREDR=0.915663;PAO=0;PQA=0;PQR=0;PRO=0;QA=10574;QR=71645;RO=1992;RPL=113;RPP=38.0557;RPPR=142.721;RPR=182;RUN=1;SAF=159;SAP=6.90423;SAR=136;SRF=1014;SRP=4.42307;SRR=978;TYPE=snp;technology.illumina=1	GT:DP:RO:QR:AO:QA:GL	0:64:63:2247:1:18:0,-194.16	0:74:74:2616:0:0:0,-226.774	0:104:104:3740:0:0:0,-266.028	0:123:122:4412:0:0:0,-233.473	0:71:70:2565:0:0:0,-90.6809	1:58:1:27:57:2068:-87.0047,0	0:62:62:2282:0:0:0,-81.8854	0:75:75:2697:0:0:0,-122.906	0:65:65:2369:0:0:0,-200.254	0:86:86:3081:0:0:0,-196.223	1:81:0:0:81:2878:-100.81,0	0:48:48:1749:0:0:0,-85.7046	0:124:124:4513:0:0:0,-385.19	0:55:55:2004:0:0:0,-73.0902	1:84:0:0:84:3023:-109.706,0	0:81:81:2854:0:0:0,-238.821	0:95:95:3401:0:0:0,-291.337	0:72:72:2560:0:0:0,-221.247	0:130:130:4693:0:0:0,-187.218	0:53:53:1859:0:0:0,-76.7871	0:83:83:2999:0:0:0,-136.134	0:69:69:2470:0:0:0,-153.086	0:88:88:3221:0:0:0,-121.707	0:47:47:1707:0:0:0,-63.1198	0:51:51:1794:0:0:0,-155.666	0:47:47:1645:0:0:0,-143.836	0:50:50:1763:0:0:0,-152.83	0:47:47:1691:0:0:0,-72.9878	1:72:0:0:72:2587:-74.2807,0	0:130:130:4686:0:0:0,-407.6
unitig_10	723409	.	C	T	4227.15	.	AB=0;ABP=0;AC=4;AF=0.133333;AN=30;AO=285;CIGAR=1X;DP=2447;DPB=2447;DPRA=0.904795;EPP=8.5647;EPPR=39.6681;GTI=0;LEN=1;MEANALT=1.25;MQM=17.6351;MQMR=28.8329;NS=30;NUMALT=1;ODDS=190.578;PAIRED=0.936842;PAIREDR=0.924109;PAO=0;PQA=0;PQR=0;PRO=0;QA=10379;QR=77709;RO=2161;RPL=151;RPP=5.21225;RPPR=4.53867;RPR=134;RUN=1;SAF=163;SAP=15.8182;SAR=122;SRF=1027;SRP=14.5148;SRR=1134;TYPE=snp;technology.illumina…	GT:DP:RO:QR:AO:QA:GL	0:77:77:2815:0:0:0,-232.824	0:73:73:2679:0:0:0,-222.095	0:123:123:4527:0:0:0,-350.076	0:144:144:5124:0:0:0,-261.583	0:87:87:3171:0:0:0,-120.367	1:62:4:128:58:2144:-106.416,0	0:54:54:1886:0:0:0,-86.7188	0:89:89:3102:0:0:0,-141.83	0:69:69:2518:0:0:0,-200.827	0:92:92:3313:0:0:0,-235.874	1:79:4:115:75:2741:-108.201,0	0:50:50:1811:0:0:0,-90.8711	0:124:124:4557:0:0:0,-367.448	0:58:58:2090:0:0:0,-89.9074	1:86:4:130:82:2960:-134.37,0	0:87:87:3144:0:0:0,-245.613	0:83:83:2960:0:0:0,-245.55	0:63:63:2334:0:0:0,-185.507	0:122:122:4388:0:0:0,-189.406	0:56:56:1985:0:0:0,-86.4097	0:101:101:3610:0:0:0,-174.602	0:76:76:2782:0:0:0,-195.14	0:112:112:3936:0:0:0,-168.528	0:53:53:1845:0:0:0,-78.9258	0:58:58:2036:0:0:0,-165.895	0:51:51:1790:0:0:0,-154.948	0:59:59:2087:0:0:0,-173.786	0:49:49:1727:0:0:0,-74.5149	1:72:1:41:70:2534:-89.0198,0	0:138:138:5078:0:0:0,-437.523
unitig_10	723463	.	C	T	5879.71	.	AB=0;ABP=0;AC=4;AF=0.133333;AN=30;AO=317;CIGAR=1X;DP=2433;DPB=2433;DPRA=1.12145;EPP=13.4293;EPPR=14.5409;GTI=0;LEN=1;MEANALT=1;MQM=24.0726;MQMR=26.1716;NS=30;NUMALT=1;ODDS=111.198;PAIRED=0.911672;PAIREDR=0.922968;PAO=0;PQA=0;PQR=0;PRO=0;QA=10576;QR=77602;RO=2116;RPL=131;RPP=23.7318;RPPR=3.15808;RPR=186;RUN=1;SAF=158;SAP=3.01715;SAR=159;SRF=815;SRP=245.398;SRR=1301;TYPE=snp;technology.illumina=1	GT:DP:RO:QR:AO:QA:GL	0:90:90:3260:0:0:0,-256.694	0:69:69:2556:0:0:0,-185.834	0:113:113:4043:0:0:0,-298.73	0:112:112:4177:0:0:0,-164.21	0:88:88:3255:0:0:0,-102.283	1:66:10:364:56:1947:-113.847,0	0:36:36:1347:0:0:0,-49.8692	0:72:72:2695:0:0:0,-85.8656	0:83:83:3036:0:0:0,-213.043	0:78:78:2846:0:0:0,-187.122	1:90:10:372:80:2539:-139.849,0	0:28:28:1061:0:0:0,-44.2864	0:146:146:5427:0:0:0,-398.535	0:63:63:2358:0:0:0,-83.6952	1:120:19:680:101:3432:-214.544,0	0:86:86:3186:0:0:0,-231.756	0:89:89:3187:0:0:0,-220.234	0:57:57:2072:0:0:0,-155.947	0:88:88:3187:0:0:0,-121.748	0:44:44:1634:0:0:0,-59.7206	0:84:84:3199:0:0:0,-123.11	0:91:91:3311:0:0:0,-228.293	0:128:128:4656:0:0:0,-163.453	0:48:48:1767:0:0:0,-67.8878	0:75:75:2732:0:0:0,-200.92	0:45:45:1596:0:0:0,-133.093	0:79:79:2824:0:0:0,-203.947	0:49:49:1800:0:0:0,-50.8766	1:82:2:75:80:2658:-132.237,0	0:134:134:4899:0:0:0,-415.347
unitig_10	723675	.	G	T	6500.76	.	AB=0;ABP=0;AC=4;AF=0.133333;AN=30;AO=296;CIGAR=1X;DP=2008;DPB=2008;DPRA=1.14169;EPP=21.3504;EPPR=20.0777;GTI=0;LEN=1;MEANALT=1;MQM=28.1824;MQMR=27.0409;NS=30;NUMALT=1;ODDS=72.1947;PAIRED=0.844595;PAIREDR=0.706776;PAO=0;PQA=0;PQR=0;PRO=0;QA=10765;QR=62840;RO=1712;RPL=157;RPP=5.38718;RPPR=44.1059;RPR=139;RUN=1;SAF=130;SAP=12.5178;SAR=166;SRF=750;SRP=60.0165;SRR=962;TYPE=snp;technology.illumina=1	GT:DP:RO:QR:AO:QA:GL	0:73:73:2634:0:0:0,-223.085	0:40:40:1463:0:0:0,-123.964	0:91:91:3358:0:0:0,-215.123	0:102:102:3820:0:0:0,-150.249	0:80:80:2993:0:0:0,-133.832	1:49:0:0:49:1802:-122.325,0	0:42:42:1537:0:0:0,-63.0819	0:80:80:2854:0:0:0,-106.7	0:52:52:1937:0:0:0,-117.89	0:53:53:1982:0:0:0,-121.301	1:98:2:66:96:3490:-208.094,0	0:26:26:978:0:0:0,-30.7764	0:83:83:3104:0:0:0,-266.385	0:60:60:2185:0:0:0,-111.449	1:95:2:69:93:3362:-211.701,0	0:82:82:3013:0:0:0,-205.328	0:75:75:2754:0:0:0,-183.887	0:37:37:1386:0:0:0,-116.798	0:109:109:3983:0:0:0,-176.656	0:38:38:1383:0:0:0,-53.4831	0:89:89:3283:0:0:0,-129.684	0:58:58:2111:0:0:0,-115.34	0:85:85:3095:0:0:0,-137.218	0:48:48:1728:0:0:0,-87.2208	0:37:37:1328:0:0:0,-115.21	0:48:48:1725:0:0:0,-150.157	0:49:49:1774:0:0:0,-110.686	0:33:33:1211:0:0:0,-51.4659	1:58:0:0:58:2111:-124.259,0	0:138:138:5086:0:0:0,-439.148
unitig_10	723836	.	A	T	3721.03	.	AB=0;ABP=0;AC=5;AF=0.166667;AN=30;AO=261;CIGAR=1X;DP=1834;DPB=1834;DPRA=0.829625;EPP=19.8579;EPPR=3.01583;GTI=0;LEN=1;MEANALT=1;MQM=17.4444;MQMR=24.9116;NS=30;NUMALT=1;ODDS=83.4733;PAIRED=0.701149;PAIREDR=0.844148;PAO=0;PQA=0;PQR=0;PRO=0;QA=9649;QR=57727;RO=1572;RPL=111;RPP=15.6647;RPPR=7.98314;RPR=150;RUN=1;SAF=142;SAP=7.41148;SAR=119;SRF=871;SRP=42.9311;SRR=701;TYPE=snp;technology.illumina=1	GT:DP:RO:QR:AO:QA:GL	0:89:89:3310:0:0:0,-271.995	0:54:54:2029:0:0:0,-165.114	0:43:43:1558:0:0:0,-88.6543	0:94:94:3428:0:0:0,-140.698	0:61:61:2232:0:0:0,-78.2929	1:41:0:0:41:1516:-45.7702,0	0:45:45:1637:0:0:0,-62.8157	0:82:82:2982:0:0:0,-131.769	0:53:53:2020:0:0:0,-76.5705	0:53:53:1924:0:0:0,-78.3786	1:56:0:0:56:2050:-77.3482,0	0:33:33:1232:0:0:0,-49.5543	0:84:84:3171:0:0:0,-261.609	1:52:0:0:52:1940:-115.184,0	1:73:0:0:73:2713:-113.582,0	0:77:77:2814:0:0:0,-115.551	0:69:69:2527:0:0:0,-100.027	0:47:47:1767:0:0:0,-148.161	0:103:103:3778:0:0:0,-132.247	0:25:25:924:0:0:0,-39.0727	0:61:60:2184:0:0:0,-91.6961	0:32:32:1122:0:0:0,-39.6523	0:65:65:2284:0:0:0,-108.668	0:38:38:1357:0:0:0,-52.1278	0:57:57:2085:0:0:0,-166.664	0:57:57:2107:0:0:0,-174.39	0:68:68:2507:0:0:0,-107.52	0:32:32:1144:0:0:0,-44.5967	1:39:0:0:39:1430:-38.1265,0	0:151:151:5604:0:0:0,-480.346
unitig_10	723848	.	T	C	4213.31	.	AB=0;ABP=0;AC=5;AF=0.166667;AN=30;AO=274;CIGAR=1X;DP=1713;DPB=1713;DPRA=0.95205;EPP=12.1717;EPPR=27.7512;GTI=0;LEN=1;MEANALT=1;MQM=18.9489;MQMR=25.3324;NS=30;NUMALT=1;ODDS=71.3086;PAIRED=0.729927;PAIREDR=0.863004;PAO=0;PQA=0;PQR=0;PRO=0;QA=10106;QR=51307;RO=1438;RPL=111;RPP=24.4397;RPPR=12.1975;RPR=163;RUN=1;SAF=153;SAP=11.1256;SAR=121;SRF=825;SRP=70.8786;SRR=613;TYPE=snp;technology.illumina=1	GT:DP:RO:QR:AO:QA:GL	0:95:95:3402:0:0:0,-282.583	0:55:55:1970:0:0:0,-163.53	0:33:33:1135:0:0:0,-57.6756	0:82:82:2831:0:0:0,-119.909	0:50:50:1823:0:0:0,-64.7123	1:46:0:0:46:1700:-57.4508,0	0:36:36:1285:0:0:0,-47.0779	0:77:77:2678:0:0:0,-118.236	0:49:49:1812:0:0:0,-66.7891	0:43:43:1491:0:0:0,-59.185	1:60:0:0:60:2190:-91.9093,0	0:29:29:1057:0:0:0,-38.5394	0:89:89:3269:0:0:0,-273.098	1:52:0:0:52:1949:-115.757,0	1:76:0:0:76:2786:-132.592,0	0:69:69:2463:0:0:0,-96.8369	0:62:62:2237:0:0:0,-84.8499	0:51:51:1872:0:0:0,-158.026	0:85:85:3027:0:0:0,-103.433	0:17:17:623:0:0:0,-26.3945	0:56:56:2011:0:0:0,-83.275	0:26:26:873:0:0:0,-31.7634	0:53:53:1798:0:0:0,-86.7558	0:32:32:1070:0:0:0,-41.3621	0:53:52:1882:0:0:0,-151.301	0:61:61:2148:0:0:0,-180.343	0:61:61:2177:0:0:0,-91.4206	0:30:30:1026:0:0:0,-40.3562	1:40:0:0:40:1481:-40.408,0	0:145:145:5347:0:0:0,-458.234
unitig_10	723870	.	G	A	4993.09	.	AB=0;ABP=0;AC=5;AF=0.166667;AN=30;AO=285;CIGAR=1X;DP=1483;DPB=1483;DPRA=0.996108;EPP=17.0982;EPPR=73.4135;GTI=0;LEN=1;MEANALT=1;MQM=22.2807;MQMR=25.4871;NS=30;NUMALT=1;ODDS=29.3187;PAIRED=0.764912;PAIREDR=0.887218;PAO=0;PQA=0;PQR=0;PRO=0;QA=10020;QR=42382;RO=1197;RPL=131;RPP=7.04086;RPPR=408.876;RPR=154;RUN=1;SAF=154;SAP=7.04086;SAR=131;SRF=681;SRP=52.3991;SRR=516;TYPE=snp;technology.illumina=1	GT:DP:RO:QR:AO:QA:GL	0:86:85:3001:0:0:0,-255.43	0:47:47:1646:0:0:0,-138.08	0:18:18:663:0:0:0,-24.0484	0:65:65:2295:0:0:0,-88.7401	0:37:37:1334:0:0:0,-45.1987	1:46:0:0:46:1593:-68.7991,0	0:28:28:978:0:0:0,-35.3591	0:56:56:1987:0:0:0,-72.1172	0:39:39:1346:0:0:0,-39.5565	0:30:30:1043:0:0:0,-31.0776	1:63:0:0:63:2192:-117.192,0	0:23:23:841:0:0:0,-25.0512	0:84:84:3041:0:0:0,-257.194	1:58:0:0:58:2013:-133.057,0	1:77:0:0:77:2771:-146.601,0	0:57:57:2079:0:0:0,-70.2847	0:55:55:1962:0:0:0,-70.6104	0:54:54:1922:0:0:0,-166.501	0:63:63:2191:0:0:0,-66.853	0:12:12:427:0:0:0,-14.2671	0:45:45:1635:0:0:0,-60.5531	0:19:19:700:0:0:0,-22.4008	0:39:38:1321:1:29:0,-64.8703	0:23:22:771:1:36:0,-29.2568	0:54:54:1827:0:0:0,-153.245	0:55:55:1875:0:0:0,-159.656	0:45:45:1555:0:0:0,-50.9056	0:20:20:700:0:0:0,-23.4921	1:39:0:0:39:1386:-49.9242,0	0:146:146:5242:0:0:0,-453.187
unitig_10	723883	.	T	C	5831.57	.	AB=0;ABP=0;AC=5;AF=0.166667;AN=30;AO=314;CIGAR=1X;DP=1377;DPB=1377;DPRA=2.00654;EPP=45.0843;EPPR=31.9381;GTI=0;LEN=1;MEANALT=1;MQM=24.4076;MQMR=26.3405;NS=30;NUMALT=1;ODDS=10.3642;PAIRED=0.789809;PAIREDR=0.899341;PAO=0;PQA=0;PQR=0;PRO=0;QA=11006;QR=37637;RO=1063;RPL=153;RPP=3.45289;RPPR=726.205;RPR=161;RUN=1;SAF=151;SAP=4.00613;SAR=163;SRF=567;SRP=13.3079;SRR=496;TYPE=snp;technology.illumina=1	GT:DP:RO:QR:AO:QA:GL	0:78:78:2719:0:0:0,-236.641	0:45:45:1517:0:0:0,-131.148	0:14:14:528:0:0:0,-16.5975	0:47:47:1724:0:0:0,-55.7678	0:29:29:1015:0:0:0,-30.4277	1:47:0:0:47:1634:-78.8341,0	0:23:23:795:0:0:0,-23.98	0:46:46:1662:0:0:0,-52.0504	0:33:33:1155:0:0:0,-25.2046	0:25:25:897:0:0:0,-26.3643	1:76:0:0:76:2581:-147.783,0	0:20:20:709:0:0:0,-19.9407	0:86:86:3076:0:0:0,-268.176	1:62:0:0:62:2203:-143.032,0	1:83:0:0:83:2943:-172.319,0	0:51:51:1827:0:0:0,-57.5053	0:53:53:1925:0:0:0,-66.2271	0:55:55:1903:0:0:0,-166.469	0:53:53:1871:0:0:0,-50.4232	0:10:10:340:0:0:0,-11.3585	0:35:35:1321:0:0:0,-39.4933	0:14:14:522:0:0:0,-17.3001	0:29:29:1086:0:0:0,-56.0625	0:17:17:584:0:0:0,-21.0725	0:45:45:1502:0:0:0,-130.635	0:51:51:1746:0:0:0,-151.709	0:40:40:1348:0:0:0,-39.9141	0:18:18:637:0:0:0,-22.0171	1:45:0:0:45:1604:-65.8859,0	0:147:146:5228:1:41:0,-450.186
unitig_10	723977	.	C	T	5620.52	.	AB=0;ABP=0;AC=5;AF=0.166667;AN=30;AO=262;CIGAR=1X;DP=1194;DPB=1194;DPRA=1.66295;EPP=3.30867;EPPR=5.10722;GTI=1;LEN=1;MEANALT=1;MQM=29.2214;MQMR=26.0118;NS=30;NUMALT=1;ODDS=3.90556;PAIRED=0.763359;PAIREDR=0.769313;PAO=0;PQA=0;PQR=0;PRO=0;QA=9250;QR=32848;RO=932;RPL=146;RPP=10.4696;RPPR=470.632;RPR=116;RUN=1;SAF=112;SAP=14.9783;SAR=150;SRF=433;SRP=13.1594;SRR=499;TYPE=snp;technology.illumina=1	GT:DP:RO:QR:AO:QA:GL	0:47:47:1651:0:0:0,-144.123	0:38:38:1314:0:0:0,-114.072	0:32:32:1178:0:0:0,-52.0876	0:34:34:1156:0:0:0,-42.3243	0:32:32:1130:0:0:0,-36.4736	1:37:6:235:31:1124:-61.5645,0	0:28:28:970:0:0:0,-38.457	0:26:26:864:0:0:0,-32.3061	0:17:17:585:0:0:0,-16.3986	0:41:41:1534:0:0:0,-45.7227	1:80:13:454:67:2360:-160.35,0	0:15:15:559:0:0:0,-13.4251	0:72:72:2541:0:0:0,-189.882	1:60:13:430:47:1668:-84.2621,0	1:76:4:142:72:2521:-169.671,0	0:37:37:1309:0:0:0,-66.135	0:48:48:1746:0:0:0,-83.7667	0:30:30:1029:0:0:0,-82.7722	0:34:34:1113:0:0:0,-44.4296	0:10:10:359:0:0:0,-5.23641	0:15:15:504:0:0:0,-13.8833	0:22:22:812:0:0:0,-29.5937	0:51:51:1799:0:0:0,-73.1866	0:20:20:694:0:0:0,-24.7887	0:39:39:1395:0:0:0,-100.786	0:45:45:1579:0:0:0,-137.543	0:21:21:767:0:0:0,-36.7594	0:5:5:168:0:0:0,-2.82642	1:45:0:0:45:1577:-99.0306,0	0:137:137:4831:0:0:0,-415.622
unitig_10	724000	.	G	T	4170.94	.	AB=0;ABP=0;AC=5;AF=0.166667;AN=30;AO=236;CIGAR=1X;DP=1566;DPB=1566;DPRA=1.25899;EPP=31.8651;EPPR=82.3904;GTI=0;LEN=1;MEANALT=1.2;MQM=26.8305;MQMR=24.1805;NS=30;NUMALT=1;ODDS=39.9538;PAIRED=0.813559;PAIREDR=0.713746;PAO=0;PQA=0;PQR=0;PRO=0;QA=8182;QR=46120;RO=1324;RPL=125;RPP=4.81373;RPPR=436.314;RPR=111;RUN=1;SAF=89;SAP=33.963;SAR=147;SRF=525;SRP=126.141;SRR=799;TYPE=snp;technology.illumina=1	GT:DP:RO:QR:AO:QA:GL	0:46:46:1606:0:0:0,-139.437	0:40:40:1358:0:0:0,-118.065	0:44:44:1573:0:0:0,-71.4878	0:50:50:1737:0:0:0,-70.8245	0:58:58:2027:0:0:0,-79.6561	1:51:12:429:36:1232:-55.7593,0	0:43:43:1456:0:0:0,-65.7905	0:46:46:1561:0:0:0,-63.6072	0:36:36:1235:0:0:0,-41.9837	0:60:60:2179:0:0:0,-68.8522	1:71:22:773:49:1735:-100.08,0	0:26:26:939:0:0:0,-29.0507	0:99:99:3542:0:0:0,-241.501	1:73:27:912:46:1615:-56.0192,0	1:73:14:472:59:2043:-117.059,0	0:52:52:1840:0:0:0,-105.507	0:64:64:2263:0:0:0,-126.858	0:40:40:1388:0:0:0,-109.746	0:57:57:1869:0:0:0,-83.3726	0:18:18:631:0:0:0,-18.7838	0:27:27:943:0:0:0,-33.4414	0:34:31:1120:0:0:0,-42.1248	0:81:81:2846:0:0:0,-127.856	0:39:39:1376:0:0:0,-57.8254	0:50:50:1662:0:0:0,-120.253	0:46:46:1578:0:0:0,-134.562	0:45:45:1525:0:0:0,-79.4469	0:14:14:454:0:0:0,-15.5	1:47:1:31:46:1557:-94.2277,0	0:136:136:4795:0:0:0,-413.536
unitig_10	724201	.	GTCC	CTCC,TTCT	1155.69	.	AB=0,0;ABP=0,0;AC=4,1;AF=0.133333,0.0333333;AN=30;AO=102,52;CIGAR=1X3M,1X2M1X;DP=1011;DPB=1047.75;DPRA=0.892013,0.867647;EPP=13.3141,7.18621;EPPR=4.60885;GTI=1;LEN=1,4;MEANALT=1,1;MQM=11.4216,16.3269;MQMR=26.0836;NS=30;NUMALT=2;ODDS=0.692048;PAIRED=0.813725,0.788462;PAIREDR=0.683157;PAO=16,2;PQA=287.5,48;PQR=1497.5;PRO=53;QA=1165,1906;QR=29444;RO=849;RPL=56,32;RPP=5.13919,9.02361;RPPR=92.4499;RPR…	GT:DP:RO:QR:AO:QA:GL	0:44:44:1510:0,0:0,0:0,-141.224,-141.224	0:31:31:1069:0,0:0,0:0,-95.7152,-95.6565	0:11:11:413:0,0:0,0:0,-8.87786,-8.87786	0:28:28:961:0,0:0,0:0,-9.56507,-9.56507	0:29:29:1049:0,0:0,0:0,-20.9492,-20.9492	1:24:4:129:20,0:263,0:-18.3194,0,-19.6618	0:13:13:452:0,0:0,0:0,-4.98794,-4.98794	0:18:18:640:0,0:0,0:0,-8.12812,-8.12812	0:21:21:745:0,0:0,0:0,-14.8455,-14.8455	0:21:21:708:0,0:0,0:0,-14.3741,-14.2008	1:41:10:337:31,0:344,0:-23.477,0,-30.5965	0:17:17:588:0,0:0,0:0,-8.47964,-8.47964	0:62:62:2095:0,0:0,0:0,-159.401,-159.401	2:56:5:131:0,51:0,1870:-74.5733,-77.8567,0	1:44:5:167:39,0:477,0:-29.5268,0,-34.1639	0:55:55:1940:0,0:0,0:0,-126.888,-126.826	0:72:71:2492:0,0:0,0:0,-171.235,-169.428	0:50:50:1761:0,0:0,0:0,-148.512,-148.512	0:30:30:1030:0,0:0,0:0,-12.7579,-12.7579	0:3:2:73:0,1:0,36:0,-0.539816,-0.269914	0:15:15:530:0,0:0,0:0,-6.14837,-6.14837	0:33:33:1152:0,0:0,0:0,-52.0671,-51.7187	0:12:12:422:0,0:0,0:0,-11.6437,-11.6437	0:7:7:241:0,0:0,0:0,-4.55593,-4.55593	0:27:27:873:0,0:0,0:0,-72.2168,-72.2168	0:41:34:1154:0,0:0,0:0,-104.945,-104.819	0:50:50:1689:0,0:0,0:0,-119.762,-119.762	0:9:9:305:0,0:0,0:0,-5.69291,-5.69291	1:13:1:35:12,0:81,0:-4.12363,0,-4.84564	0:134:134:4753:0,0:0,0:0,-429.925,-428.54
unitig_10	725018	.	T	C	7203.38	.	AB=0;ABP=0;AC=8;AF=0.266667;AN=30;AO=358;CIGAR=1X;DP=1760;DPB=1760;DPRA=0.712089;EPP=3.22866;EPPR=31.6576;GTI=0;LEN=1;MEANALT=1;MQM=26.2933;MQMR=36.5984;NS=30;NUMALT=1;ODDS=10.8898;PAIRED=0.675978;PAIREDR=0.864479;PAO=0;PQA=0;PQR=0;PRO=0;QA=12911;QR=49921;RO=1402;RPL=216;RPP=36.2253;RPPR=3.51212;RPR=142;RUN=1;SAF=252;SAP=132.304;SAR=106;SRF=725;SRP=6.57883;SRR=677;TYPE=snp;technology.illumina=1	GT:DP:RO:QR:AO:QA:GL	0:54:54:1950:0:0:0,-165.608	0:64:64:2286:0:0:0,-193.125	1:49:0:0:49:1738:-121.736,0	0:127:127:4503:0:0:0,-388.687	0:84:84:2991:0:0:0,-248.083	1:33:0:0:33:1171:-63.4408,0	0:35:35:1191:0:0:0,-35.0583	0:87:87:3034:0:0:0,-250.533	0:21:21:758:0:0:0,-22.2324	1:47:0:0:47:1666:-94.7633,0	1:52:0:0:52:1861:-110.398,0	0:26:26:976:0:0:0,-83.7556	0:103:103:3685:0:0:0,-312.586	0:55:55:2053:0:0:0,-78.518	1:72:0:0:72:2654:-158.498,0	0:63:63:2241:0:0:0,-192.133	0:99:99:3577:0:0:0,-301.826	0:54:54:1950:0:0:0,-166.61	0:96:96:3501:0:0:0,-294.222	0:30:30:1037:0:0:0,-85.2755	0:38:38:1342:0:0:0,-52.4384	0:44:44:1613:0:0:0,-117.287	1:63:0:0:63:2283:-143.478,0	1:31:2:58:29:1017:-57.5252,0	0:66:66:2360:0:0:0,-190.251	0:64:64:2131:0:0:0,-184.101	0:57:57:1938:0:0:0,-163.867	0:40:40:1407:0:0:0,-111.021	1:15:2:78:13:521:-10.6668,0	0:91:91:3261:0:0:0,-277.696
unitig_10	725041	.	G	A	6822.59	.	AB=0;ABP=0;AC=8;AF=0.266667;AN=30;AO=353;CIGAR=1X;DP=1803;DPB=1803;DPRA=0.688454;EPP=3.75463;EPPR=3.26356;GTI=0;LEN=1;MEANALT=1;MQM=25.9717;MQMR=36.0801;NS=30;NUMALT=1;ODDS=36.2688;PAIRED=0.764873;PAIREDR=0.867495;PAO=0;PQA=0;PQR=0;PRO=0;QA=12786;QR=53160;RO=1449;RPL=208;RPP=27.4255;RPPR=46.8309;RPR=145;RUN=1;SAF=270;SAP=218.121;SAR=83;SRF=739;SRP=4.27062;SRR=710;TYPE=snp;technology.illumina=1	GT:DP:RO:QR:AO:QA:GL	0:53:53:1954:0:0:0,-164.187	0:63:63:2273:0:0:0,-193.893	1:52:3:110:49:1764:-111.878,0	0:126:126:4652:0:0:0,-397.992	0:87:87:3179:0:0:0,-261.216	1:30:0:0:30:1078:-58.2503,0	0:42:42:1533:0:0:0,-61.3182	0:85:85:3074:0:0:0,-240.848	0:25:25:901:0:0:0,-31.4027	1:46:0:0:46:1623:-90.785,0	1:50:0:0:50:1813:-105.979,0	0:31:31:1180:0:0:0,-99.3653	0:100:100:3670:0:0:0,-307.976	0:54:54:2021:0:0:0,-67.4149	1:64:0:0:64:2357:-145.453,0	0:69:69:2570:0:0:0,-217.1	0:101:101:3728:0:0:0,-311.522	0:57:57:2110:0:0:0,-179.245	0:97:97:3604:0:0:0,-299.26	0:32:32:1179:0:0:0,-95.4054	0:44:44:1659:0:0:0,-68.6	0:40:40:1451:0:0:0,-103.587	1:63:0:0:63:2259:-138.469,0	1:31:2:76:29:1060:-59.5941,0	0:73:72:2566:0:0:0,-208.502	0:53:53:1921:0:0:0,-164.282	0:62:62:2218:0:0:0,-182.277	0:44:44:1597:0:0:0,-122.599	1:25:3:113:22:832:-22.7133,0	0:104:104:3821:0:0:0,-320.782
unitig_10	821396	.	T	C	4481.94	.	AB=0;ABP=0;AC=2;AF=0.0666667;AN=30;AO=193;CIGAR=1X;DP=2418;DPB=2418;DPRA=1.21438;EPP=7.97206;EPPR=4.65086;GTI=0;LEN=1;MEANALT=1;MQM=28.5648;MQMR=28.8575;NS=30;NUMALT=1;ODDS=171.211;PAIRED=0.756477;PAIREDR=0.854382;PAO=0;PQA=0;PQR=0;PRO=0;QA=7118;QR=81773;RO=2225;RPL=90;RPP=4.91174;RPPR=32.8985;RPR=103;RUN=1;SAF=78;SAP=18.4131;SAR=115;SRF=1053;SRP=16.8306;SRR=1172;TYPE=snp;technology.illumina=1	GT:DP:RO:QR:AO:QA:GL	0:79:79:2902:0:0:0,-106.707	0:48:48:1758:0:0:0,-72.6695	0:40:40:1466:0:0:0,-112.21	0:120:120:4419:0:0:0,-325.379	0:93:93:3435:0:0:0,-238.953	0:66:66:2425:0:0:0,-187.712	0:68:68:2513:0:0:0,-217.456	0:100:100:3736:0:0:0,-157.788	0:72:72:2628:0:0:0,-96.5987	0:98:98:3584:0:0:0,-309.813	0:102:102:3730:0:0:0,-253.224	0:36:36:1319:0:0:0,-92.8934	0:100:100:3699:0:0:0,-152.164	0:85:85:3247:0:0:0,-124.684	1:112:0:0:112:4138:-247.046,0	0:77:77:2829:0:0:0,-192.61	0:98:98:3600:0:0:0,-246.403	0:62:62:2311:0:0:0,-99.7148	0:124:124:4563:0:0:0,-314.138	0:51:51:1897:0:0:0,-126.34	0:84:84:3066:0:0:0,-127.014	0:66:66:2436:0:0:0,-171.144	0:109:109:4018:0:0:0,-290.512	0:59:59:2107:0:0:0,-155.978	0:60:60:2122:0:0:0,-150.522	0:61:61:2167:0:0:0,-156.564	0:69:69:2480:0:0:0,-93.4629	0:56:56:2039:0:0:0,-173.986	1:81:0:0:81:2980:-214.909,0	0:142:142:5277:0:0:0,-456.377
unitig_10	1002274	.	G	C	5096.8	.	AB=0;ABP=0;AC=2;AF=0.0666667;AN=30;AO=165;CIGAR=1X;DP=1966;DPB=1966;DPRA=1.28262;EPP=9.97217;EPPR=3.06938;GTI=0;LEN=1;MEANALT=1;MQM=41.9636;MQMR=41.7507;NS=30;NUMALT=1;ODDS=24.4298;PAIRED=0.872727;PAIREDR=0.903387;PAO=0;PQA=0;PQR=0;PRO=0;QA=6060;QR=65693;RO=1801;RPL=66;RPP=17.342;RPPR=174.376;RPR=99;RUN=1;SAF=105;SAP=29.6602;SAR=60;SRF=950;SRP=14.8274;SRR=851;TYPE=snp;technology.illumina=1	GT:DP:RO:QR:AO:QA:GL	0:59:59:2150:0:0:0,-187.398	0:45:45:1645:0:0:0,-143.25	0:54:54:1957:0:0:0,-170.593	0:112:112:4107:0:0:0,-357.237	0:54:54:1934:0:0:0,-169.081	0:61:61:2199:0:0:0,-192.107	0:35:35:1309:0:0:0,-113.487	0:140:140:5249:0:0:0,-453.873	0:65:65:2335:0:0:0,-203.381	0:65:65:2391:0:0:0,-207.517	0:63:63:2322:0:0:0,-201.772	0:20:20:732:0:0:0,-63.9737	0:68:68:2525:0:0:0,-218.684	0:106:106:3938:0:0:0,-340.932	1:80:0:0:80:2936:-254.806,0	0:74:74:2726:0:0:0,-236.815	0:75:75:2741:0:0:0,-238.398	0:46:46:1692:0:0:0,-147.314	0:117:117:4174:0:0:0,-364.798	0:7:7:252:0:0:0,-9.43966	0:49:49:1800:0:0:0,-156.688	0:14:14:497:0:0:0,-27.2769	0:83:83:2964:0:0:0,-258.73	0:53:53:1887:0:0:0,-164.559	0:53:53:1903:0:0:0,-165.966	0:60:60:2118:0:0:0,-185.167	0:45:45:1609:0:0:0,-140.528	0:52:52:1889:0:0:0,-164.55	1:85:0:0:85:3124:-271.57,0	0:126:126:4648:0:0:0,-403.374
unitig_10	1003425	.	G	A	4563.59	.	AB=0;ABP=0;AC=3;AF=0.1;AN=30;AO=154;CIGAR=1X;DP=1003;DPB=1003;DPRA=1.64505;EPP=3.0667;EPPR=10.7473;GTI=0;LEN=1;MEANALT=1;MQM=41.8571;MQMR=41.947;NS=30;NUMALT=1;ODDS=5.91451;PAIRED=0.805195;PAIREDR=0.830389;PAO=0;PQA=0;PQR=0;PRO=0;QA=5486;QR=31353;RO=849;RPL=72;RPP=4.42035;RPPR=7.73945;RPR=82;RUN=1;SAF=94;SAP=19.3104;SAR=60;SRF=415;SRP=3.93362;SRR=434;TYPE=snp;technology.illumina=1	GT:DP:RO:QR:AO:QA:GL	0:22:22:826:0:0:0,-71.464	0:18:18:639:0:0:0,-56.021	0:2:2:76:0:0:0,-6.90377	0:77:77:2884:0:0:0,-248.948	0:28:28:1026:0:0:0,-88.2255	0:23:23:861:0:0:0,-74.6783	0:29:29:1081:0:0:0,-93.6208	0:47:47:1794:0:0:0,-154.576	0:32:32:1182:0:0:0,-102.653	0:52:52:1896:0:0:0,-165.171	0:23:23:811:0:0:0,-71.3847	0:11:11:408:0:0:0,-35.7153	0:23:23:838:0:0:0,-73.3022	1:59:0:0:59:2110:-183.745,0	1:35:0:0:35:1198:-104.754,0	0:16:16:595:0:0:0,-51.8724	0:59:59:2190:0:0:0,-189.888	0:19:19:689:0:0:0,-60.3166	0:64:64:2394:0:0:0,-207.182	0:15:15:547:0:0:0,-47.9066	0:29:29:1049:0:0:0,-91.5309	0:20:20:711:0:0:0,-62.3214	0:34:34:1261:0:0:0,-109.177	0:30:30:1084:0:0:0,-94.426	0:20:20:755:0:0:0,-65.4463	0:24:24:834:0:0:0,-72.9643	0:11:11:367:0:0:0,-32.3942	0:22:22:828:0:0:0,-71.8043	1:61:1:35:60:2178:-186.754,0	0:98:98:3692:0:0:0,-318.647
unitig_10	1005938	.	G	A	15514	.	AB=0;ABP=0;AC=5;AF=0.166667;AN=30;AO=491;CIGAR=1X;DP=2512;DPB=2512;DPRA=1.21475;EPP=13.6288;EPPR=211.971;GTI=0;LEN=1;MEANALT=1;MQM=41.6782;MQMR=36.0886;NS=30;NUMALT=1;ODDS=156.183;PAIRED=0.682281;PAIREDR=0.876299;PAO=0;PQA=0;PQR=0;PRO=0;QA=18211;QR=74597;RO=2021;RPL=259;RPP=6.23434;RPPR=14.4092;RPR=232;RUN=1;SAF=223;SAP=11.966;SAR=268;SRF=949;SRP=19.2657;SRR=1072;TYPE=snp;technology.illumina=1	GT:DP:RO:QR:AO:QA:GL	0:65:65:2396:0:0:0,-208.096	0:63:63:2364:0:0:0,-204.674	0:65:65:2365:0:0:0,-132.141	0:124:124:4576:0:0:0,-396.759	1:81:0:0:81:3022:-261.389,0	0:52:52:1951:0:0:0,-71.8032	0:63:63:2338:0:0:0,-110.471	0:102:102:3852:0:0:0,-332.535	0:95:95:3501:0:0:0,-303.952	1:90:0:0:90:3338:-289.056,0	0:96:96:3511:0:0:0,-194.79	0:38:38:1389:0:0:0,-121.127	0:113:113:4269:0:0:0,-368.457	1:88:0:0:88:3249:-278.723,0	1:131:0:0:131:4839:-416.962,0	0:90:90:3311:0:0:0,-287.416	0:106:106:3937:0:0:0,-340.651	0:63:63:2296:0:0:0,-199.732	0:157:157:5751:0:0:0,-496.818	0:61:61:2216:0:0:0,-191.915	0:102:102:3811:0:0:0,-329.935	0:54:54:2015:0:0:0,-124.585	0:124:124:4625:0:0:0,-398.591	0:68:68:2453:0:0:0,-132.382	0:48:48:1783:0:0:0,-94.4345	0:60:60:2153:0:0:0,-115.268	0:54:54:1957:0:0:0,-99.9716	0:44:44:1578:0:0:0,-91.1601	1:101:0:0:101:3763:-324.433,0	0:114:114:4199:0:0:0,-364.507
unitig_10	1005980	.	T	C	12668.5	.	AB=0;ABP=0;AC=5;AF=0.166667;AN=30;AO=400;CIGAR=1X;DP=2321;DPB=2321;DPRA=1.04427;EPP=171.169;EPPR=937.027;GTI=0;LEN=1;MEANALT=1;MQM=41.545;MQMR=35.5232;NS=30;NUMALT=1;ODDS=153.101;PAIRED=0.605;PAIREDR=0.914628;PAO=0;PQA=0;PQR=0;PRO=0;QA=15341;QR=72941;RO=1921;RPL=221;RPP=12.5865;RPPR=35.2953;RPR=179;RUN=1;SAF=267;SAP=100.488;SAR=133;SRF=1389;SRP=833.222;SRR=532;TYPE=snp;technology.illumina=1	GT:DP:RO:QR:AO:QA:GL	0:70:70:2678:0:0:0,-230.358	0:76:76:2918:0:0:0,-250.991	0:81:81:3067:0:0:0,-160.513	0:131:131:5070:0:0:0,-434.98	1:65:1:30:64:2427:-208.069,0	0:53:53:2004:0:0:0,-88.5334	0:54:54:2075:0:0:0,-90.5504	0:94:94:3596:0:0:0,-309.634	0:91:91:3414:0:0:0,-294.232	1:87:0:0:87:3364:-288.721,0	0:84:84:3148:0:0:0,-159.343	0:42:42:1642:0:0:0,-140.699	0:89:89:3383:0:0:0,-291.512	1:84:0:0:84:3255:-275.098,0	1:101:0:0:101:3861:-328.097,0	0:85:85:3202:0:0:0,-275.314	0:90:90:3494:0:0:0,-299.921	0:69:69:2683:0:0:0,-230.082	0:138:138:5232:0:0:0,-450.693	0:55:55:2130:0:0:0,-181.671	0:83:83:3154:0:0:0,-271.366	0:48:48:1849:0:0:0,-93.1391	0:131:131:5006:0:0:0,-429.734	0:60:60:2226:0:0:0,-115.605	0:50:50:1890:0:0:0,-89.0385	0:58:58:2121:0:0:0,-103.536	0:46:46:1661:0:0:0,-80.7945	0:41:41:1513:0:0:0,-66.6266	1:64:0:0:64:2434:-208.444,0	0:101:101:3755:0:0:0,-325.338
unitig_10	1006017	.	C	G	8839.75	.	AB=0;ABP=0;AC=5;AF=0.166667;AN=30;AO=302;CIGAR=1X;DP=2105;DPB=2105;DPRA=0.843976;EPP=40.2848;EPPR=20.6434;GTI=0;LEN=1;MEANALT=1;MQM=41.1656;MQMR=36.4798;NS=30;NUMALT=1;ODDS=194.504;PAIRED=0.589404;PAIREDR=0.941764;PAO=0;PQA=0;PQR=0;PRO=0;QA=11204;QR=66955;RO=1803;RPL=225;RPP=160.507;RPPR=298.11;RPR=77;RUN=1;SAF=260;SAP=344.722;SAR=42;SRF=1600;SRP=2353.46;SRR=203;TYPE=snp;technology.illumina=1	GT:DP:RO:QR:AO:QA:GL	0:54:54:2035:0:0:0,-175.874	0:68:68:2542:0:0:0,-220.186	0:79:79:2868:0:0:0,-172.661	0:130:130:4935:0:0:0,-425.519	1:50:1:34:49:1812:-156.369,0	0:56:56:2117:0:0:0,-87.4044	0:51:51:1816:0:0:0,-106.655	0:82:82:3116:0:0:0,-268.915	0:99:99:3708:0:0:0,-320.376	1:67:0:0:67:2478:-215.036,0	0:75:75:2721:0:0:0,-157.603	0:42:42:1567:0:0:0,-135.829	0:77:77:2912:0:0:0,-251.269	1:54:1:35:53:1973:-165.517,0	1:74:0:0:74:2764:-230.851,0	0:79:79:2974:0:0:0,-256.131	0:86:86:3245:0:0:0,-280.325	0:75:75:2805:0:0:0,-242.822	0:126:126:4738:0:0:0,-409.663	0:59:59:2188:0:0:0,-188.925	0:81:81:3108:0:0:0,-267.543	0:50:50:1805:0:0:0,-107.297	0:124:124:4622:0:0:0,-400.197	0:53:53:1880:0:0:0,-115.666	0:48:48:1683:0:0:0,-94.7017	0:44:44:1582:0:0:0,-96.8098	0:42:42:1470:0:0:0,-89.0473	0:43:43:1504:0:0:0,-88.64	1:59:0:0:59:2177:-188.919,0	0:78:78:2945:0:0:0,-254.369
unitig_10	1006784	.	G	C	26441.3	.	AB=0;ABP=0;AC=15;AF=0.5;AN=30;AO=874;CIGAR=1X;DP=1968;DPB=1968;DPRA=0.905765;EPP=74.813;EPPR=125.313;GTI=0;LEN=1;MEANALT=1.125;MQM=41.865;MQMR=41.9469;NS=30;NUMALT=1;ODDS=196.459;PAIRED=0.710526;PAIREDR=0.813187;PAO=0;PQA=0;PQR=0;PRO=0;QA=30855;QR=38032;RO=1092;RPL=542;RPP=112.578;RPPR=80.9685;RPR=332;RUN=1;SAF=482;SAP=23.1349;SAR=392;SRF=655;SRP=97.5131;SRR=437;TYPE=snp;technology.illumina=1	GT:DP:RO:QR:AO:QA:GL	0:43:43:1475:0:0:0,-129.411	0:56:56:1951:0:0:0,-168.236	1:78:0:0:78:2767:-240.89,0	0:95:95:3340:0:0:0,-292.247	1:67:0:0:67:2415:-210.323,0	1:54:0:0:54:1924:-168.057,0	1:52:0:0:51:1844:-160.488,0	0:78:78:2706:0:0:0,-236.807	0:60:60:2060:0:0:0,-179.315	1:72:0:0:72:2484:-217.391,0	1:75:0:0:75:2541:-222.875,0	0:28:28:1030:0:0:0,-89.7438	0:87:87:3048:0:0:0,-266.968	1:44:0:0:44:1583:-138.028,0	1:75:0:0:75:2687:-234.329,0	0:63:63:2192:0:0:0,-191.86	0:91:91:3171:0:0:0,-277.317	0:52:52:1763:0:0:0,-154.229	0:125:124:4268:1:32:0,-373.236	0:27:27:926:0:0:0,-81.6359	0:86:86:2962:0:0:0,-259.335	1:50:0:0:50:1814:-157.75,0	0:80:80:2715:0:0:0,-237.737	1:39:0:0:38:1301:-113.993,0	1:43:0:0:43:1533:-133.885,0	1:46:0:0:46:1600:-140.043,0	1:48:0:0:48:1646:-143.918,0	1:52:0:0:52:1795:-157.287,0	1:81:1:38:80:2889:-248.127,0	0:121:121:4387:0:0:0,-381.613
unitig_10	1007992	.	G	A	8797.32	.	AB=0;ABP=0;AC=5;AF=0.166667;AN=30;AO=366;CIGAR=1X;DP=2206;DPB=2206;DPRA=1.0771;EPP=5.38349;EPPR=5.4014;GTI=0;LEN=1;MEANALT=1;MQM=31.4399;MQMR=41.9456;NS=30;NUMALT=1;ODDS=280.599;PAIRED=0.915301;PAIREDR=0.896683;PAO=0;PQA=0;PQR=0;PRO=0;QA=13060;QR=67817;RO=1839;RPL=216;RPP=28.8544;RPPR=35.9413;RPR=150;RUN=1;SAF=205;SAP=14.4966;SAR=161;SRF=1010;SRP=41.6942;SRR=829;TYPE=snp;technology.illumina=1	GT:DP:RO:QR:AO:QA:GL	0:74:74:2667:0:0:0,-232.062	0:61:61:2262:0:0:0,-195.886	0:66:66:2489:0:0:0,-214.272	0:110:110:4038:0:0:0,-349.899	0:86:86:3105:0:0:0,-268.408	1:46:0:0:46:1593:-139.222,0	0:67:67:2464:0:0:0,-213.392	0:99:99:3704:0:0:0,-319.925	0:60:60:2215:0:0:0,-192.068	1:77:0:0:77:2716:-179.731,0	0:83:83:3096:0:0:0,-267.894	0:39:39:1478:0:0:0,-127.751	0:89:89:3334:0:0:0,-287.909	1:69:0:0:69:2472:-161.051,0	1:104:0:0:104:3819:-254.202,0	0:60:60:2213:0:0:0,-190.986	0:90:89:3276:0:0:0,-283.305	0:57:57:2118:0:0:0,-182.15	0:127:127:4636:0:0:0,-402.342	0:46:46:1707:0:0:0,-148.032	0:94:94:3457:0:0:0,-299.481	0:51:51:1890:0:0:0,-163.878	0:103:102:3787:1:36:0,-324.117	0:41:41:1485:0:0:0,-129.413	0:39:39:1399:0:0:0,-122.073	0:61:61:2224:0:0:0,-193.238	0:58:58:2103:0:0:0,-182.946	0:37:37:1354:0:0:0,-117.924	1:69:0:0:69:2424:-163.089,0	0:143:143:5316:0:0:0,-460.488
unitig_10	1008015	.	T	G	6270.15	.	AB=0;ABP=0;AC=4;AF=0.133333;AN=30;AO=303;CIGAR=1X;DP=2075;DPB=2075;DPRA=1.11575;EPP=26.2945;EPPR=101.21;GTI=0;LEN=1;MEANALT=1.25;MQM=25.5479;MQMR=41.9232;NS=30;NUMALT=1;ODDS=233.635;PAIRED=0.957096;PAIREDR=0.908526;PAO=0;PQA=0;PQR=0;PRO=0;QA=10870;QR=63366;RO=1771;RPL=179;RPP=24.6892;RPPR=293.81;RPR=124;RUN=1;SAF=182;SAP=29.6771;SAR=121;SRF=977;SRP=44.0721;SRR=794;TYPE=snp;technology.illumina=1	GT:DP:RO:QR:AO:QA:GL	0:70:70:2467:0:0:0,-215.709	0:62:62:2227:0:0:0,-194.055	0:70:70:2541:0:0:0,-220.833	0:108:108:3807:0:0:0,-333.169	0:77:77:2772:0:0:0,-240.604	0:42:42:1500:0:0:0,-131.101	0:54:54:1881:0:0:0,-164.94	0:103:103:3683:0:0:0,-321.399	0:51:51:1859:0:0:0,-161.706	1:67:0:0:66:2301:-138.978,0	0:89:89:3165:0:0:0,-275.856	0:39:39:1438:0:0:0,-124.987	0:96:96:3510:0:0:0,-305.25	1:62:0:0:62:2248:-127.498,0	1:111:0:0:111:4050:-243.975,0	0:45:45:1607:0:0:0,-139.703	0:90:90:3242:0:0:0,-282.519	0:59:59:2084:0:0:0,-179.793	0:113:113:3993:0:0:0,-349.49	0:32:32:1166:0:0:0,-101.889	0:90:90:3273:0:0:0,-284.794	0:49:49:1721:0:0:0,-150.261	0:100:100:3626:0:0:0,-315.49	0:33:33:1153:0:0:0,-101.358	0:39:39:1324:0:0:0,-116.363	0:46:46:1643:0:0:0,-143.634	0:44:44:1505:0:0:0,-132.134	0:34:34:1164:0:0:0,-102.26	1:64:0:0:64:2271:-136.932,0	0:136:136:5015:0:0:0,-434.879
unitig_10	1008034	.	G	A	4976.12	.	AB=0;ABP=0;AC=4;AF=0.133333;AN=30;AO=282;CIGAR=1X;DP=2006;DPB=2006;DPRA=0.984487;EPP=3.0411;EPPR=31.7461;GTI=0;LEN=1;MEANALT=1;MQM=23.1702;MQMR=41.9211;NS=30;NUMALT=1;ODDS=204.624;PAIRED=0.960993;PAIREDR=0.919907;PAO=0;PQA=0;PQR=0;PRO=0;QA=8513;QR=61027;RO=1723;RPL=143;RPP=3.1335;RPPR=180.238;RPR=139;RUN=1;SAF=155;SAP=9.0473;SAR=127;SRF=987;SRP=82.4096;SRR=736;TYPE=snp;technology.illumina=1	GT:DP:RO:QR:AO:QA:GL	0:73:73:2625:0:0:0,-229.444	0:53:53:1887:0:0:0,-165.294	0:72:72:2557:0:0:0,-223.694	0:100:100:3560:0:0:0,-311.677	0:82:82:2915:0:0:0,-254.307	0:45:45:1637:0:0:0,-142.072	0:60:60:2131:0:0:0,-186.257	0:98:98:3429:0:0:0,-300.624	0:56:56:1971:0:0:0,-172.949	1:55:0:0:55:1671:-103.457,0	0:89:89:3169:0:0:0,-277.122	0:33:33:1173:0:0:0,-102.915	0:96:96:3391:0:0:0,-297.036	1:58:0:0:58:1764:-102.932,0	1:111:0:0:111:3344:-200.573,0	0:44:44:1547:0:0:0,-135.04	0:89:88:3133:0:0:0,-273.968	0:61:61:2126:0:0:0,-184.338	0:100:100:3504:0:0:0,-307.04	0:33:33:1180:0:0:0,-103.29	0:80:80:2813:0:0:0,-246.843	0:53:53:1884:0:0:0,-164.598	0:100:100:3527:0:0:0,-308.624	0:32:32:1117:0:0:0,-98.2712	0:37:37:1270:0:0:0,-111.639	0:49:48:1661:1:35:0,-142.448	0:37:37:1292:0:0:0,-113.552	0:28:28:974:0:0:0,-85.4422	1:57:0:0:57:1699:-103.997,0	0:125:125:4554:0:0:0,-396.843
unitig_10	1008058	.	G	A	4476.96	.	AB=0;ABP=0;AC=4;AF=0.133333;AN=30;AO=274;CIGAR=1X;DP=1769;DPB=1769;DPRA=1.1913;EPP=9.22356;EPPR=59.38;GTI=0;LEN=1;MEANALT=1;MQM=19.3869;MQMR=41.9164;NS=30;NUMALT=1;ODDS=182.484;PAIRED=0.959854;PAIREDR=0.923077;PAO=0;PQA=0;PQR=0;PRO=0;QA=9578;QR=51236;RO=1495;RPL=103;RPP=39.6559;RPPR=93.0661;RPR=171;RUN=1;SAF=150;SAP=8.36766;SAR=124;SRF=807;SRP=23.579;SRR=688;TYPE=snp;technology.illumina=1	GT:DP:RO:QR:AO:QA:GL	0:61:61:2187:0:0:0,-188.965	0:41:41:1413:0:0:0,-123.951	0:61:61:2018:0:0:0,-177.854	0:85:85:2901:0:0:0,-254.075	0:74:74:2556:0:0:0,-223.051	0:44:44:1541:0:0:0,-134.577	0:51:51:1775:0:0:0,-155.299	0:75:75:2551:0:0:0,-223.609	0:59:59:1977:0:0:0,-173.855	1:54:0:0:54:1922:-91.0616,0	0:80:80:2780:0:0:0,-243.244	0:27:27:927:0:0:0,-81.6055	0:87:87:3023:0:0:0,-264.49	1:53:0:0:53:1871:-90.8365,0	1:104:0:0:104:3585:-172.378,0	0:35:35:1215:0:0:0,-106.84	0:75:75:2520:0:0:0,-221.375	0:49:49:1650:0:0:0,-144.127	0:77:77:2623:0:0:0,-230.308	0:27:27:913:0:0:0,-80.1188	0:80:80:2697:0:0:0,-237.003	0:53:53:1794:0:0:0,-157.627	0:84:84:2809:0:0:0,-246.887	0:29:29:1023:0:0:0,-89.7859	0:33:33:1162:0:0:0,-101.939	0:38:38:1286:0:0:0,-112.956	0:37:37:1272:0:0:0,-111.682	0:29:29:1025:0:0:0,-89.5373	1:63:0:0:63:2200:-112.221,0	0:104:104:3598:0:0:0,-314.829
unitig_10	1008064	.	T	C	4723.39	.	AB=0;ABP=0;AC=4;AF=0.133333;AN=30;AO=291;CIGAR=1X;DP=1790;DPB=1790;DPRA=1.31171;EPP=14.3602;EPPR=101.691;GTI=0;LEN=1;MEANALT=1;MQM=19.3986;MQMR=41.9353;NS=30;NUMALT=1;ODDS=177.614;PAIRED=0.958763;PAIREDR=0.926618;PAO=0;PQA=0;PQR=0;PRO=0;QA=10293;QR=51628;RO=1499;RPL=113;RPP=34.5377;RPPR=104.739;RPR=178;RUN=1;SAF=160;SAP=9.28593;SAR=131;SRF=803;SRP=19.5955;SRR=696;TYPE=snp;technology.illumina=1	GT:DP:RO:QR:AO:QA:GL	0:65:65:2257:0:0:0,-196.323	0:44:44:1510:0:0:0,-132.225	0:60:60:2056:0:0:0,-179.899	0:82:81:2845:1:26:0,-245.587	0:77:77:2737:0:0:0,-238.682	0:45:45:1586:0:0:0,-138.384	0:50:50:1715:0:0:0,-150.319	0:78:78:2633:0:0:0,-230.501	0:61:61:2079:0:0:0,-182.596	1:57:0:0:57:2057:-96.7022,0	0:80:80:2729:0:0:0,-238.796	0:26:26:892:0:0:0,-78.451	0:87:87:3030:0:0:0,-264.709	1:54:0:0:54:1948:-92.1765,0	1:109:0:0:109:3833:-176.926,0	0:41:41:1459:0:0:0,-127.623	0:72:72:2432:0:0:0,-213.445	0:43:43:1492:0:0:0,-129.328	0:80:80:2788:0:0:0,-243.944	0:27:27:930:0:0:0,-81.6632	0:75:75:2537:0:0:0,-222.422	0:50:50:1739:0:0:0,-152.25	0:82:82:2792:0:0:0,-244.779	0:29:29:1020:0:0:0,-89.4329	0:32:32:1113:0:0:0,-97.4102	0:37:37:1226:0:0:0,-107.506	0:39:39:1318:0:0:0,-115.441	0:33:33:1144:0:0:0,-99.8758	1:70:0:0:70:2429:-126.437,0	0:105:105:3569:0:0:0,-312.286
unitig_10	1008073	.	A	G	5029.35	.	AB=0;ABP=0;AC=4;AF=0.133333;AN=30;AO=307;CIGAR=1X;DP=1930;DPB=1930;DPRA=1.22951;EPP=14.9003;EPPR=107.157;GTI=0;LEN=1;MEANALT=1;MQM=19.1107;MQMR=41.9415;NS=30;NUMALT=1;ODDS=206.141;PAIRED=0.957655;PAIREDR=0.926679;PAO=0;PQA=0;PQR=0;PRO=0;QA=11442;QR=57187;RO=1623;RPL=126;RPP=24.4067;RPPR=165.972;RPR=181;RUN=1;SAF=174;SAP=14.9003;SAR=133;SRF=924;SRP=70.7434;SRR=699;TYPE=snp;technology.illumina=1	GT:DP:RO:QR:AO:QA:GL	0:67:67:2389:0:0:0,-207.408	0:47:47:1671:0:0:0,-145.972	0:68:68:2310:0:0:0,-201.998	0:94:94:3384:0:0:0,-294.553	0:79:79:2831:0:0:0,-246.278	0:42:42:1482:0:0:0,-129.002	0:49:49:1736:0:0:0,-151.867	0:87:87:3038:0:0:0,-265.152	0:65:65:2266:0:0:0,-197.565	1:62:0:0:62:2344:-105.496,0	0:87:87:3047:0:0:0,-266.016	0:31:31:1106:0:0:0,-96.9218	0:89:89:3167:0:0:0,-275.921	1:60:0:0:60:2237:-99.5045,0	1:109:0:0:109:4041:-177.722,0	0:54:54:1898:0:0:0,-165.975	0:78:78:2715:0:0:0,-237.029	0:45:45:1598:0:0:0,-137.585	0:93:93:3306:0:0:0,-288.467	0:30:30:1058:0:0:0,-92.5999	0:81:81:2861:0:0:0,-248.981	0:51:51:1763:0:0:0,-154.543	0:90:90:3116:0:0:0,-272.955	0:30:30:1053:0:0:0,-92.1088	0:39:39:1397:0:0:0,-122.045	0:41:41:1437:0:0:0,-125.995	0:41:41:1464:0:0:0,-127.978	0:36:36:1308:0:0:0,-113.937	1:76:0:0:76:2820:-139.592,0	0:109:109:3786:0:0:0,-331.249
unitig_10	1008115	.	C	A	7420.66	.	AB=0;ABP=0;AC=4;AF=0.133333;AN=30;AO=372;CIGAR=1X;DP=2409;DPB=2409;DPRA=1.18704;EPP=3.0103;EPPR=8.0856;GTI=0;LEN=1;MEANALT=1;MQM=24.2581;MQMR=41.9028;NS=30;NUMALT=1;ODDS=263.643;PAIRED=0.938172;PAIREDR=0.92489;PAO=0;PQA=0;PQR=0;PRO=0;QA=13549;QR=73814;RO=2037;RPL=173;RPP=6.95631;RPPR=80.1482;RPR=199;RUN=1;SAF=219;SAP=28.4375;SAR=153;SRF=1231;SRP=195.559;SRR=806;TYPE=snp;technology.illumina=1	GT:DP:RO:QR:AO:QA:GL	0:73:73:2615:0:0:0,-226.594	0:64:64:2292:0:0:0,-199.705	0:76:76:2794:0:0:0,-241.669	0:117:117:4305:0:0:0,-373.727	0:106:106:3832:0:0:0,-332.528	0:64:64:2298:0:0:0,-200.477	0:72:72:2600:0:0:0,-226.236	0:98:98:3594:0:0:0,-312.278	0:68:68:2481:0:0:0,-215.974	1:86:0:0:86:3167:-172.993,0	0:94:94:3337:0:0:0,-290.707	0:36:36:1329:0:0:0,-115.617	0:94:94:3428:0:0:0,-298.281	1:75:0:0:75:2768:-157.452,0	1:117:0:0:117:4175:-226.934,0	0:75:75:2795:0:0:0,-242.243	0:83:83:2974:0:0:0,-258.99	0:45:45:1662:0:0:0,-138.39	0:128:128:4629:0:0:0,-402.991	0:42:42:1527:0:0:0,-132.98	0:103:103:3726:0:0:0,-323.423	0:78:78:2764:0:0:0,-240.987	0:118:118:4303:0:0:0,-373.814	0:48:48:1740:0:0:0,-151.523	0:62:62:2243:0:0:0,-195.489	0:68:68:2460:0:0:0,-214.054	0:70:70:2469:0:0:0,-215.671	0:46:46:1626:0:0:0,-142.093	1:94:0:0:94:3439:-202.303,0	0:109:109:3991:0:0:0,-346.798
unitig_10	1008208	.	C	T	7615.76	.	AB=0;ABP=0;AC=4;AF=0.133333;AN=30;AO=377;CIGAR=1X;DP=2872;DPB=2872;DPRA=0.982164;EPP=4.30627;EPPR=4.07645;GTI=0;LEN=1;MEANALT=1;MQM=23.7135;MQMR=41.7992;NS=30;NUMALT=1;ODDS=347.428;PAIRED=0.923077;PAIREDR=0.87976;PAO=0;PQA=0;PQR=0;PRO=0;QA=14147;QR=94342;RO=2495;RPL=174;RPP=7.85435;RPPR=124.098;RPR=203;RUN=1;SAF=200;SAP=6.05727;SAR=177;SRF=1262;SRP=3.74225;SRR=1233;TYPE=snp;technology.illumina=1	GT:DP:RO:QR:AO:QA:GL	0:77:77:2944:0:0:0,-253.563	0:85:85:3244:0:0:0,-279.281	0:89:89:3364:0:0:0,-281.034	0:152:152:5868:0:0:0,-503.876	0:94:94:3585:0:0:0,-308.999	0:71:71:2750:0:0:0,-236.013	0:75:75:2820:0:0:0,-243.311	0:113:113:4253:0:0:0,-366.991	0:105:105:3992:0:0:0,-343.824	1:89:0:0:89:3334:-177.014,0	0:101:101:3738:0:0:0,-323.242	0:44:44:1691:0:0:0,-145.449	0:117:117:4484:0:0:0,-384.603	1:88:0:0:88:3346:-184.6,0	1:117:0:0:117:4370:-248.119,0	0:83:83:3137:0:0:0,-269.462	0:111:111:4246:0:0:0,-365.258	0:83:83:3061:0:0:0,-253.348	0:165:165:6230:0:0:0,-537.627	0:73:73:2778:0:0:0,-239.606	0:104:104:3960:0:0:0,-341.121	0:75:75:2807:0:0:0,-242.662	0:146:146:5583:0:0:0,-479.863	0:73:73:2745:0:0:0,-237.134	0:82:82:3015:0:0:0,-261.314	0:72:72:2632:0:0:0,-228.871	0:82:82:3032:0:0:0,-262.862	0:63:63:2272:0:0:0,-197.426	1:83:0:0:83:3097:-165.543,0	0:160:160:6111:0:0:0,-525.554
unitig_10	1008239	.	G	A	6766.42	.	AB=0;ABP=0;AC=4;AF=0.133333;AN=30;AO=373;CIGAR=1X;DP=3000;DPB=3000;DPRA=0.922916;EPP=3.48185;EPPR=11.9542;GTI=0;LEN=1;MEANALT=1;MQM=21.3003;MQMR=41.8153;NS=30;NUMALT=1;ODDS=326.961;PAIRED=0.922252;PAIREDR=0.878903;PAO=0;PQA=0;PQR=0;PRO=0;QA=13231;QR=97993;RO=2626;RPL=196;RPP=5.11191;RPPR=42.3085;RPR=177;RUN=1;SAF=198;SAP=6.08995;SAR=175;SRF=1373;SRP=14.9178;SRR=1253;TYPE=snp;technology.illumina=1	GT:DP:RO:QR:AO:QA:GL	0:86:85:3141:0:0:0,-272.206	0:87:87:3236:0:0:0,-279.967	0:102:102:3772:0:0:0,-318.901	0:162:162:6090:0:0:0,-526.174	0:102:102:3799:0:0:0,-328.502	0:66:66:2484:0:0:0,-214.733	0:81:81:2993:0:0:0,-259.803	0:121:121:4522:0:0:0,-390.592	0:107:107:4070:0:0:0,-350.297	1:84:0:0:84:2927:-147.695,0	0:103:103:3857:0:0:0,-333.17	0:46:46:1718:0:0:0,-148.448	0:125:125:4711:0:0:0,-405.171	1:78:0:0:78:2794:-143.473,0	1:117:0:0:117:4113:-222.6,0	0:85:85:3222:0:0:0,-276.883	0:123:123:4698:0:0:0,-404.268	0:79:79:2963:0:0:0,-245.06	0:172:172:6412:0:0:0,-554.073	0:73:73:2739:0:0:0,-236.87	0:116:116:4360:0:0:0,-376.122	0:73:73:2753:0:0:0,-237.155	0:160:160:5907:0:0:0,-511.695	0:74:74:2690:0:0:0,-233.922	0:91:91:3326:0:0:0,-288.573	0:77:77:2822:0:0:0,-244.466	0:89:89:3222:0:0:0,-280.129	0:72:72:2602:0:0:0,-226.167	1:94:0:0:94:3397:-176.651,0	0:155:155:5884:0:0:0,-507.378
unitig_10	1008254	.	A	G	6922.99	.	AB=0;ABP=0;AC=4;AF=0.133333;AN=30;AO=381;CIGAR=1X;DP=3008;DPB=3008;DPRA=0.948381;EPP=5.06778;EPPR=74.945;GTI=0;LEN=1;MEANALT=1;MQM=21.4121;MQMR=41.7739;NS=30;NUMALT=1;ODDS=335.619;PAIRED=0.934383;PAIREDR=0.872097;PAO=0;PQA=0;PQR=0;PRO=0;QA=14158;QR=98092;RO=2627;RPL=201;RPP=5.52374;RPPR=55.0868;RPR=180;RUN=1;SAF=208;SAP=9.99207;SAR=173;SRF=1486;SRP=101.396;SRR=1141;TYPE=snp;technology.illumina=1	GT:DP:RO:QR:AO:QA:GL	0:80:80:2966:0:0:0,-256.238	0:87:87:3214:0:0:0,-278.253	0:114:114:4332:0:0:0,-361.97	0:146:146:5530:0:0:0,-476.968	0:94:94:3496:0:0:0,-302.463	0:66:66:2442:0:0:0,-211.66	0:78:78:2858:0:0:0,-248.016	0:123:123:4622:0:0:0,-398.966	0:95:95:3562:0:0:0,-308.04	1:85:0:0:85:3157:-147.349,0	0:108:108:4094:0:0:0,-353.217	0:51:51:1919:0:0:0,-166.084	0:128:128:4821:0:0:0,-414.954	1:79:1:31:78:2927:-147.153,0	1:129:1:35:128:4726:-243.177,0	0:82:82:3119:0:0:0,-267.603	0:128:128:4778:0:0:0,-413.229	0:80:80:3040:0:0:0,-250.755	0:188:188:6975:0:0:0,-604.082	0:67:67:2498:0:0:0,-216.172	0:120:120:4515:0:0:0,-389.618	0:69:69:2625:0:0:0,-226.183	0:150:150:5522:0:0:0,-478.871	0:72:72:2634:0:0:0,-228.279	0:91:91:3307:0:0:0,-286.896	0:80:80:2975:0:0:0,-257.402	0:90:90:3279:0:0:0,-284.724	0:80:80:2904:0:0:0,-249.376	1:90:0:0:90:3348:-168.709,0	0:158:158:5999:0:0:0,-517.146
unitig_10	1008265	.	T	C,G	9662.1	.	AB=0,0;ABP=0,0;AC=4,1;AF=0.133333,0.0333333;AN=30;AO=387,71;CIGAR=1X,1X;DP=3092;DPB=3092;DPRA=0.929945,1.06193;EPP=3.15058,5.48761;EPPR=78.199;GTI=0;LEN=1,1;MEANALT=1,1;MQM=22.8889,41.9718;MQMR=41.8181;NS=30;NUMALT=2;ODDS=368.271;PAIRED=0.927649,0.873239;PAIREDR=0.875854;PAO=0,0;PQA=0,0;PQR=0;PRO=0;QA=14631,2635;QR=98749;RO=2634;RPL=203,39;RPP=5.03589,4.50892;RPPR=39.3664;RPR=184,32;RUN=1,1;SAF=2…	GT:DP:RO:QR:AO:QA:GL	0:76:76:2854:0,0:0,0:0,-246.164,-246.164	0:85:85:3163:0,0:0,0:0,-273.55,-273.55	0:121:121:4496:0,0:0,0:0,-380.298,-380.298	0:151:151:5708:0,0:0,0:0,-492.543,-492.543	0:99:99:3736:0,0:0,0:0,-322.746,-322.746	2:70:0:0:0,70:0,2599:-225.334,-225.334,0	0:77:77:2856:0,0:0,0:0,-247.004,-247.004	0:126:126:4751:0,0:0,0:0,-410.057,-410.057	0:102:102:3782:0,0:0,0:0,-327.734,-327.734	1:89:0:0:89,0:3356,0:-171.098,0,-171.098	0:111:111:4207:0,0:0,0:0,-362.755,-362.755	0:55:55:2101:0,0:0,0:0,-181.19,-181.19	0:130:130:4918:0,0:0,0:0,-422.913,-422.913	1:81:0:0:81,0:3075,0:-161.508,0,-161.508	1:124:0:0:124,0:4688,0:-245.923,0,-245.923	0:91:91:3404:0,0:0,0:0,-293.223,-293.223	0:128:128:4819:0,0:0,0:0,-416.377,-416.377	0:88:88:3333:0,0:0,0:0,-276.946,-276.946	0:196:196:7245:0,0:0,0:0,-627.55,-627.55	0:71:71:2674:0,0:0,0:0,-231.2,-231.2	0:125:125:4762:0,0:0,0:0,-410.126,-410.126	0:70:70:2618:0,0:0,0:0,-225.884,-225.884	0:148:147:5485:0,1:0,36:0,-473.761,-470.609	0:76:76:2794:0,0:0,0:0,-242.229,-242.229	0:85:85:3205:0,0:0,0:0,-276.682,-276.682	0:79:79:2979:0,0:0,0:0,-257.158,-257.158	0:91:91:3326:0,0:0,0:0,-289.106,-289.106	0:86:86:3184:0,0:0,0:0,-273.14,-273.14	1:93:0:0:93,0:3512,0:-187.439,0,-187.439	0:168:168:6349:0,0:0,0:0,-547.725,-547.725
unitig_10	1008286	.	GAA	AAG	8352.82	.	AB=0;ABP=0;AC=4;AF=0.133333;AN=30;AO=394;CIGAR=1X1M1X;DP=3058;DPB=3119.67;DPRA=0.961336;EPP=8.65392;EPPR=120.89;GTI=0;LEN=3;MEANALT=1;MQM=25.099;MQMR=41.8883;NS=30;NUMALT=1;ODDS=358.866;PAIRED=0.911168;PAIREDR=0.87406;PAO=8;PQA=273;PQR=2845;PRO=116;QA=14516;QR=97685;RO=2660;RPL=175;RPP=13.6803;RPPR=61.6433;RPR=219;RUN=1;SAF=220;SAP=14.6723;SAR=174;SRF=1636;SRP=308.767;SRR=1024;TYPE=complex;techno…	GT:DP:RO:QR:AO:QA:GL	0:75:75:2794:0:0:0,-247.923	0:68:68:2472:0:0:0,-220.658	0:131:131:4822:0:0:0,-415.631	0:134:134:4960:0:0:0,-442.081	0:110:110:4086:0:0:0,-371.648	0:68:68:2516:0:0:0,-227.274	0:89:89:3271:0:0:0,-289.712	0:127:127:4720:0:0:0,-417.132	0:92:92:3328:0:0:0,-298.403	1:86:0:0:86:3160:-196.957,0	0:112:112:4052:0:0:0,-368.16	0:44:44:1686:0:0:0,-153.776	0:123:123:4607:0:0:0,-409.272	1:75:0:0:75:2782:-157.92,0	1:128:0:0:128:4737:-266.323,0	0:92:91:3383:0:0:0,-298.271	0:134:134:4907:0:0:0,-434.824	0:79:79:2936:0:0:0,-254.058	0:183:183:6697:0:0:0,-607.621	0:62:62:2281:0:0:0,-201.531	0:129:129:4751:0:0:0,-426.413	0:74:74:2723:0:0:0,-248.166	0:156:156:5665:0:0:0,-503.024	0:72:71:2546:0:0:0,-227.761	0:94:94:3418:0:0:0,-315.128	0:75:75:2706:0:0:0,-241.698	0:95:94:3381:0:0:0,-305.878	0:91:91:3300:0:0:0,-290.646	1:105:0:0:105:3837:-229.786,0	0:155:154:5677:0:0:0,-501.228
unitig_10	1008332	.	G	A	11037.1	.	AB=0;ABP=0;AC=4;AF=0.133333;AN=30;AO=464;CIGAR=1X;DP=3301;DPB=3301;DPRA=1.01275;EPP=25.9418;EPPR=294.394;GTI=0;LEN=1;MEANALT=1;MQM=29.1552;MQMR=41.9221;NS=30;NUMALT=1;ODDS=351.837;PAIRED=0.913793;PAIREDR=0.882622;PAO=0;PQA=0;PQR=0;PRO=0;QA=17432;QR=105331;RO=2837;RPL=221;RPP=5.27537;RPPR=8.5404;RPR=243;RUN=1;SAF=234;SAP=3.08518;SAR=230;SRF=1587;SRP=89.9373;SRR=1250;TYPE=snp;technology.illumina=1	GT:DP:RO:QR:AO:QA:GL	0:77:77:2853:0:0:0,-247.026	0:84:84:3064:0:0:0,-265.675	0:143:143:5314:0:0:0,-456.387	0:146:146:5416:0:0:0,-468.904	0:114:114:4218:0:0:0,-365.126	0:75:75:2783:0:0:0,-240.865	0:84:84:3130:0:0:0,-271.055	0:123:123:4572:0:0:0,-395.263	0:93:92:3444:1:24:0,-294.94	1:110:0:0:110:4044:-267.584,0	0:132:132:4835:0:0:0,-419.165	0:47:47:1749:0:0:0,-151.801	0:126:126:4715:0:0:0,-407.477	1:92:0:0:92:3469:-227.719,0	1:140:0:0:140:5340:-318.229,0	0:115:115:4354:0:0:0,-375.518	0:135:135:5062:0:0:0,-437.231	0:72:72:2691:0:0:0,-230.652	0:204:204:7609:0:0:0,-657.958	0:73:73:2727:0:0:0,-235.932	0:145:145:5435:0:0:0,-468.592	0:90:90:3406:0:0:0,-293.473	0:161:161:5974:0:0:0,-517.13	0:94:94:3423:0:0:0,-297.091	0:96:96:3584:0:0:0,-309.725	0:82:82:2917:0:0:0,-253.834	0:88:88:3223:0:0:0,-279.886	0:86:86:3079:0:0:0,-264.858	1:121:0:0:121:4555:-305.994,0	0:153:153:5754:0:0:0,-496.948
unitig_10	1008360	.	A	G	11164.5	.	AB=0;ABP=0;AC=4;AF=0.133333;AN=30;AO=465;CIGAR=1X;DP=3247;DPB=3247;DPRA=1.14173;EPP=3.05233;EPPR=15.0119;GTI=0;LEN=1;MEANALT=1;MQM=29.8065;MQMR=41.9576;NS=30;NUMALT=1;ODDS=295.798;PAIRED=0.913978;PAIREDR=0.900791;PAO=0;PQA=0;PQR=0;PRO=0;QA=17504;QR=103373;RO=2782;RPL=230;RPP=3.12705;RPPR=19.1957;RPR=235;RUN=1;SAF=228;SAP=3.38856;SAR=237;SRF=1436;SRP=9.3327;SRR=1346;TYPE=snp;technology.illumina=1	GT:DP:RO:QR:AO:QA:GL	0:78:78:2886:0:0:0,-249.647	0:74:74:2759:0:0:0,-238.295	0:140:140:5248:0:0:0,-452.544	0:151:150:5624:1:27:0,-483.142	0:108:108:4016:0:0:0,-347.871	0:70:70:2611:0:0:0,-226.183	0:80:80:2966:0:0:0,-256.521	0:120:120:4440:0:0:0,-384.596	0:107:106:3909:1:36:0,-334.976	1:100:0:0:100:3702:-252.586,0	0:125:125:4652:0:0:0,-401.959	0:39:39:1453:0:0:0,-125.793	0:120:120:4472:0:0:0,-386.798	1:102:0:0:102:3803:-248.008,0	1:138:0:0:138:5283:-319.9,0	0:114:114:4323:0:0:0,-372.681	0:128:128:4830:0:0:0,-416.595	0:61:61:2310:0:0:0,-197.844	0:196:196:7317:0:0:0,-632.804	0:69:69:2565:0:0:0,-221.881	0:142:142:5376:0:0:0,-462.331	0:103:103:3816:0:0:0,-329.555	0:172:172:6412:0:0:0,-553.994	0:89:89:3213:0:0:0,-279.138	0:92:92:3363:0:0:0,-291.97	0:80:80:2922:0:0:0,-253.844	0:92:92:3299:0:0:0,-287.138	0:91:91:3296:0:0:0,-285.474	1:123:0:0:123:4653:-309.476,0	0:143:143:5295:0:0:0,-458.146
unitig_10	1008410	.	C	A	10544.8	.	AB=0;ABP=0;AC=4;AF=0.133333;AN=30;AO=495;CIGAR=1X;DP=3280;DPB=3280;DPRA=1.11028;EPP=22.7027;EPPR=59.4709;GTI=0;LEN=1;MEANALT=1;MQM=25.8889;MQMR=41.9059;NS=30;NUMALT=1;ODDS=371.759;PAIRED=0.913131;PAIREDR=0.930291;PAO=0;PQA=0;PQR=0;PRO=0;QA=18594;QR=104338;RO=2783;RPL=235;RPP=5.75206;RPPR=22.7361;RPR=260;RUN=1;SAF=278;SAP=19.3336;SAR=217;SRF=1522;SRP=56.1626;SRR=1261;TYPE=snp;technology.illumina=1	GT:DP:RO:QR:AO:QA:GL	0:73:73:2746:0:0:0,-237.38	0:86:86:3224:0:0:0,-278.771	0:127:127:4791:0:0:0,-413.153	0:162:161:6140:0:0:0,-528.546	0:103:103:3865:0:0:0,-333.212	0:85:85:3217:0:0:0,-277.216	0:81:81:3075:0:0:0,-265.203	0:120:120:4453:0:0:0,-385.545	0:102:101:3818:1:29:0,-326.588	1:106:0:0:106:3908:-240.787,0	0:120:120:4433:0:0:0,-383.737	0:49:49:1908:0:0:0,-162.301	0:120:120:4546:0:0:0,-392.027	1:100:0:0:100:3783:-224.005,0	1:146:0:0:146:5585:-302.166,0	0:101:101:3755:0:0:0,-324.894	0:104:104:3907:0:0:0,-337.556	0:72:72:2739:0:0:0,-234.874	0:198:197:7451:0:0:0,-642.306	0:72:72:2684:0:0:0,-232.57	0:135:135:5144:0:0:0,-442.959	0:95:95:3641:0:0:0,-306.082	0:165:165:6125:0:0:0,-529.528	0:101:101:3706:0:0:0,-321.621	0:83:83:3038:0:0:0,-263.573	0:95:95:3481:0:0:0,-302.197	0:94:94:3499:0:0:0,-302.853	0:96:96:3499:0:0:0,-302.522	1:142:0:0:142:5289:-306.224,0	0:147:147:5453:0:0:0,-472.046
unitig_10	1008440	.	A	G	10641.2	.	AB=0;ABP=0;AC=4;AF=0.133333;AN=30;AO=510;CIGAR=1X;DP=3422;DPB=3422;DPRA=1.14102;EPP=21.5572;EPPR=47.0581;GTI=0;LEN=1;MEANALT=1.25;MQM=24.7922;MQMR=41.8942;NS=30;NUMALT=1;ODDS=399.978;PAIRED=0.903922;PAIREDR=0.93473;PAO=0;PQA=0;PQR=0;PRO=0;QA=19498;QR=109728;RO=2911;RPL=225;RPP=18.3383;RPPR=109.032;RPR=285;RUN=1;SAF=309;SAP=52.6732;SAR=201;SRF=1696;SRP=175.595;SRR=1215;TYPE=snp;technology.illumina…	GT:DP:RO:QR:AO:QA:GL	0:76:76:2847:0:0:0,-246.131	0:92:92:3534:0:0:0,-303.691	0:120:120:4565:0:0:0,-393.177	0:193:193:7308:0:0:0,-629.981	0:103:103:3881:0:0:0,-333.849	0:88:88:3304:0:0:0,-284.569	0:82:82:3115:0:0:0,-268.47	0:128:128:4933:0:0:0,-423.905	0:105:105:3988:0:0:0,-343.375	1:99:0:0:99:3731:-214.068,0	0:128:128:4808:0:0:0,-415.291	0:53:53:2037:0:0:0,-173.705	0:118:118:4514:0:0:0,-388.421	1:102:0:0:102:3957:-219.374,0	1:152:0:0:151:5803:-317.859,0	0:110:110:4100:0:0:0,-354.702	0:96:96:3585:0:0:0,-310.382	0:85:85:3237:0:0:0,-277.872	0:210:210:7955:0:0:0,-683.261	0:78:78:2905:0:0:0,-251.527	0:135:135:5096:0:0:0,-439.719	0:95:95:3599:0:0:0,-302.989	0:184:184:6893:0:0:0,-594.402	0:98:98:3591:0:0:0,-311.145	0:95:95:3523:0:0:0,-305.185	0:84:84:3131:0:0:0,-270.852	0:98:98:3648:0:0:0,-315.794	0:97:97:3559:0:0:0,-307.724	1:158:0:0:158:6007:-335.76,0	0:160:160:6072:0:0:0,-523.218
unitig_10	1008452	.	G	A	10522.1	.	AB=0;ABP=0;AC=4;AF=0.133333;AN=30;AO=503;CIGAR=1X;DP=3392;DPB=3392;DPRA=1.13171;EPP=5.29402;EPPR=3.68701;GTI=0;LEN=1;MEANALT=1;MQM=24.9324;MQMR=41.8902;NS=30;NUMALT=1;ODDS=438.073;PAIRED=0.900596;PAIREDR=0.933518;PAO=0;PQA=0;PQR=0;PRO=0;QA=18772;QR=108927;RO=2888;RPL=250;RPP=3.04915;RPPR=5.36824;RPR=253;RUN=1;SAF=307;SAP=56.2006;SAR=196;SRF=1685;SRP=177.694;SRR=1203;TYPE=snp;technology.illumina=1	GT:DP:RO:QR:AO:QA:GL	0:76:76:2834:0:0:0,-244.777	0:94:94:3599:0:0:0,-309.125	0:111:111:4188:0:0:0,-360.458	0:191:191:7297:0:0:0,-627.977	0:101:101:3839:0:0:0,-329.471	0:84:84:3225:0:0:0,-275.993	0:88:88:3317:0:0:0,-285.913	0:121:121:4643:0:0:0,-398.952	0:109:109:4106:0:0:0,-354.35	1:101:0:0:101:3598:-214.854,0	0:130:130:4946:0:0:0,-425.316	0:58:58:2217:0:0:0,-190.059	0:112:112:4293:0:0:0,-369.46	1:102:0:0:102:3859:-218.28,0	1:145:0:0:145:5472:-307.636,0	0:106:106:3971:0:0:0,-343.132	0:98:98:3661:0:0:0,-315.92	0:87:87:3269:0:0:0,-280.581	0:199:199:7476:0:0:0,-641.906	0:77:77:2890:0:0:0,-249.62	0:122:122:4621:0:0:0,-397.512	0:98:98:3729:0:0:0,-313.546	0:184:184:6908:0:0:0,-594.804	0:99:99:3660:0:0:0,-316.551	0:100:99:3669:0:0:0,-317.585	0:85:85:3115:0:0:0,-270.03	0:93:93:3492:0:0:0,-301.855	0:103:103:3731:0:0:0,-323.487	1:155:0:0:155:5843:-331.415,0	0:163:163:6231:0:0:0,-536.046
unitig_10	1008467	.	C	T	11245	.	AB=0;ABP=0;AC=4;AF=0.133333;AN=30;AO=519;CIGAR=1X;DP=3504;DPB=3504;DPRA=1.21497;EPP=6.52901;EPPR=24.282;GTI=0;LEN=1;MEANALT=1;MQM=26.0212;MQMR=41.8911;NS=30;NUMALT=1;ODDS=418.016;PAIRED=0.901734;PAIREDR=0.933333;PAO=0;PQA=0;PQR=0;PRO=0;QA=19388;QR=110639;RO=2985;RPL=286;RPP=14.763;RPPR=28.4489;RPR=233;RUN=1;SAF=317;SAP=58.3431;SAR=202;SRF=1705;SRP=134.408;SRR=1280;TYPE=snp;technology.illumina=1	GT:DP:RO:QR:AO:QA:GL	0:78:78:2926:0:0:0,-252.899	0:97:97:3568:0:0:0,-309.219	0:115:115:4292:0:0:0,-370.748	0:185:185:6957:0:0:0,-600.7	0:101:101:3809:0:0:0,-327.697	0:91:91:3392:0:0:0,-292.262	0:97:97:3561:0:0:0,-309.08	0:124:124:4622:0:0:0,-399.526	0:111:111:4095:0:0:0,-354.747	1:102:0:0:102:3762:-226.979,0	0:132:132:4935:0:0:0,-425.959	0:56:56:2108:0:0:0,-181.24	0:122:122:4549:0:0:0,-393.599	1:101:0:0:101:3851:-225.613,0	1:152:0:0:152:5721:-332.617,0	0:111:111:4143:0:0:0,-357.926	0:103:103:3859:0:0:0,-334.005	0:96:96:3552:0:0:0,-306.687	0:212:212:7812:0:0:0,-674.623	0:78:78:2851:0:0:0,-247.894	0:129:129:4831:0:0:0,-416.515	0:98:98:3612:0:0:0,-306.996	0:182:182:6824:0:0:0,-588.596	0:101:101:3603:0:0:0,-313.844	0:107:107:3894:0:0:0,-337.805	0:88:88:3152:0:0:0,-274.014	0:94:94:3418:0:0:0,-296.879	0:111:111:4007:0:0:0,-348.003	1:163:0:0:163:6027:-360.864,0	0:167:166:6267:1:27:0,-538.285
unitig_10	1008710	.	GCTTGA	TCAAGC	10533.9	.	AB=0;ABP=0;AC=5;AF=0.166667;AN=30;AO=485;CIGAR=1X1M2X1M1X;DP=3266;DPB=3442.67;DPRA=0.865549;EPP=3.01478;EPPR=9.34181;GTI=0;LEN=6;MEANALT=1;MQM=23.7155;MQMR=41.7365;NS=30;NUMALT=1;ODDS=340.99;PAIRED=0.830928;PAIREDR=0.929806;PAO=50;PQA=1578;PQR=8841;PRO=313;QA=17668;QR=102170;RO=2778;RPL=282;RPP=30.9529;RPPR=117.074;RPR=203;RUN=1;SAF=178;SAP=77.5164;SAR=307;SRF=1264;SRP=51.8645;SRR=1514;TYPE=compl…	GT:DP:RO:QR:AO:QA:GL	0:88:88:3209:0:0:0,-301.358	0:87:87:3235:0:0:0,-311.915	0:126:126:4657:0:0:0,-433.528	0:176:176:6587:0:0:0,-613.632	0:90:90:3300:0:0:0,-321.575	0:79:79:2919:0:0:0,-228.84	0:93:93:3429:0:0:0,-334.73	0:137:137:5042:0:0:0,-475.316	0:112:112:4110:0:0:0,-377.948	1:84:0:0:84:2994:-150.508,0	0:129:129:4679:0:0:0,-439.12	0:63:62:2352:0:0:0,-215.023	0:90:90:3342:0:0:0,-309.304	1:80:0:0:80:2936:-164.607,0	1:118:0:0:118:4393:-256.363,0	0:112:112:4144:0:0:0,-400.982	0:101:101:3707:0:0:0,-362.962	0:87:87:3229:0:0:0,-297.746	0:215:215:7917:0:0:0,-739.853	0:79:79:2890:0:0:0,-257.336	0:104:104:3889:0:0:0,-383.75	1:92:0:0:92:3331:-294.233,0	0:161:161:5893:0:0:0,-565.285	0:115:115:4194:0:0:0,-396.476	0:110:109:3905:0:0:0,-375.094	0:94:93:3336:0:0:0,-324.772	0:97:96:3457:1:31:0,-326.74	0:104:104:3744:0:0:0,-348.385	1:110:0:0:110:3983:-213.598,0	0:133:133:5004:0:0:0,-466.804
unitig_10	1008758	.	AT	GA,AA	12883.1	.	AB=0,0;ABP=0,0;AC=4,2;AF=0.133333,0.0666667;AN=30;AO=460,182;CIGAR=2X,1M1X;DP=3543;DPB=3573.5;DPRA=0.936662,0.948092;EPP=10.5632,3.2012;EPPR=41.6077;GTI=0;LEN=2,1;MEANALT=1.6,1.75;MQM=22.1304,34.7473;MQMR=41.941;NS=30;NUMALT=2;ODDS=324.199;PAIRED=0.841304,0.818681;PAIREDR=0.926181;PAO=4,19;PQA=135.5,632.5;PQR=531;PRO=38;QA=16948,6789;QR=106870;RO=2899;RPL=157,77;RPP=103.634,12.3643;RPPR=155.366;R…	GT:DP:RO:QR:AO:QA:GL	0:94:94:3480:0,0:0,0:0,-302.024,-302.084	0:105:105:3929:0,0:0,0:0,-340.003,-340.063	0:137:137:5061:0,0:0,0:0,-438.403,-438.403	0:172:172:6463:0,0:0,0:0,-557.194,-557.375	0:100:100:3690:0,0:0,0:0,-319.217,-319.217	2:87:0:0:0,87:0,3251:-218.087,-218.147,0	0:114:114:4220:0,0:0,0:0,-365.976,-365.976	0:133:132:4929:0,0:0,0:0,-426.319,-426.319	0:124:124:4608:0,0:0,0:0,-398.649,-398.71	1:104:1:33:103,0:3697,0:-204.74,0,-207.277	0:129:129:4785:0,0:0,0:0,-414.567,-414.567	0:55:55:2059:0,0:0,0:0,-178.164,-178.164	0:108:108:4021:0,0:0,0:0,-347.372,-347.552	1:83:2:70:81,0:3000,0:-145.122,0,-149.215	1:140:1:34:138,1:5175,39:-248.864,0,-247.681	0:129:128:4816:0,1:0,19:0,-415.692,-414.107	0:136:136:5006:0,0:0,0:0,-434.214,-434.274	0:104:104:3828:0,0:0,0:0,-332.246,-332.306	0:211:211:7789:0,0:0,0:0,-673.839,-674.08	0:75:75:2729:0,0:0,0:0,-237.118,-237.238	0:116:116:4274:0,0:0,0:0,-370.872,-370.872	2:95:0:0:1,93:35,3480:-280.325,-277.246,0	0:176:176:6489:0,0:0,0:0,-562.235,-562.356	0:114:114:4092:0,0:0,0:0,-355.995,-356.056	0:101:101:3608:0,0:0,0:0,-314.612,-314.612	0:89:89:3170:0,0:0,0:0,-276.401,-276.46	0:120:120:4327:0,0:0,0:0,-375.496,-375.738	0:102:102:3711:0,0:0,0:0,-322.504,-322.564	1:137:0:0:137,0:5041,0:-231.196,0,-231.196	0:153:153:5649:0,0:0,0:0,-489.951,-490.131
unitig_10	1008766	.	A	G	14409.3	.	AB=0;ABP=0;AC=6;AF=0.2;AN=30;AO=691;CIGAR=1X;DP=3681;DPB=3681;DPRA=0.970128;EPP=9.9521;EPPR=23.7595;GTI=0;LEN=1;MEANALT=1.11111;MQM=26.0941;MQMR=41.9675;NS=30;NUMALT=1;ODDS=383.02;PAIRED=0.853835;PAIREDR=0.9274;PAO=0;PQA=0;PQR=0;PRO=0;QA=25901;QR=112786;RO=2989;RPL=260;RPP=94.9004;RPPR=135.47;RPR=431;RUN=1;SAF=305;SAP=23.6283;SAR=386;SRF=1544;SRP=10.1306;SRR=1445;TYPE=snp;technology.illumina=1	GT:DP:RO:QR:AO:QA:GL	0:96:96:3611:0:0:0,-312.075	0:109:109:4145:0:0:0,-356.968	0:134:134:5121:0:0:0,-440.701	0:176:176:6760:0:0:0,-580.185	0:106:106:4003:0:0:0,-345.851	1:93:0:0:93:3484:-230.316,0	0:118:118:4460:0:0:0,-384.918	0:135:135:5081:0:0:0,-438.728	0:132:132:4969:0:0:0,-428.962	1:118:0:0:118:4366:-239.743,0	0:135:135:5105:0:0:0,-440.337	0:61:61:2295:0:0:0,-198.43	0:110:110:4219:0:0:0,-362.185	1:88:0:0:88:3331:-170.11,0	1:144:0:0:144:5438:-270.374,0	0:128:126:4877:1:34:0,-415.509	0:138:138:5215:0:0:0,-450.195	0:104:104:3911:0:0:0,-337.812	0:220:220:8292:0:0:0,-714.98	0:82:81:3052:1:30:0,-260.666	0:124:124:4605:0:0:0,-398.451	1:99:0:0:99:3724:-301.07,0	0:183:182:6884:1:16:0,-591.942	0:115:115:4299:0:0:0,-371.835	0:99:99:3686:0:0:0,-318.895	0:96:96:3553:0:0:0,-307.156	0:129:129:4783:0:0:0,-413.161	0:108:108:3986:0:0:0,-345.678	1:146:0:0:146:5478:-256.961,0	0:155:155:5874:0:0:0,-506.961
unitig_10	1008822	.	G	A	13426.1	.	AB=0;ABP=0;AC=5;AF=0.166667;AN=30;AO=652;CIGAR=1X;DP=3798;DPB=3798;DPRA=1.06077;EPP=3.48989;EPPR=14.3191;GTI=0;LEN=1;MEANALT=1;MQM=24.8451;MQMR=41.9526;NS=30;NUMALT=1;ODDS=511.917;PAIRED=0.911043;PAIREDR=0.933566;PAO=0;PQA=0;PQR=0;PRO=0;QA=24433;QR=117171;RO=3146;RPL=385;RPP=49.3839;RPPR=99.5573;RPR=267;RUN=1;SAF=297;SAP=14.214;SAR=355;SRF=1501;SRP=17.323;SRR=1645;TYPE=snp;technology.illumina=1	GT:DP:RO:QR:AO:QA:GL	0:89:89:3301:0:0:0,-285.54	0:99:99:3676:0:0:0,-317.932	0:139:139:5160:0:0:0,-447.113	0:203:203:7708:0:0:0,-663.425	0:124:124:4696:0:0:0,-404.994	1:95:0:0:95:3532:-235.371,0	0:118:118:4357:0:0:0,-377.118	0:169:169:6258:0:0:0,-541.338	0:108:107:3913:1:23:0,-336.098	1:128:0:0:128:4846:-256.852,0	0:126:126:4715:0:0:0,-407.043	0:68:68:2524:0:0:0,-218.361	0:144:144:5474:0:0:0,-471.908	1:130:1:34:129:4906:-270.826,0	1:155:0:0:155:5780:-316.11,0	0:121:120:4432:1:41:0,-380.07	0:149:149:5589:0:0:0,-482.627	0:107:107:3952:0:0:0,-342.11	0:214:213:8019:1:35:0,-686.766	0:95:95:3531:0:0:0,-305.7	0:154:154:5817:0:0:0,-501.458	0:95:94:3475:1:34:0,-294.65	0:187:187:6977:0:0:0,-603.113	0:88:88:3243:0:0:0,-281.156	0:100:100:3633:0:0:0,-315.64	0:82:82:3023:0:0:0,-261.365	0:117:117:4272:0:0:0,-367.942	0:112:112:4105:0:0:0,-355.616	1:141:0:0:141:5236:-283.358,0	0:141:141:5287:0:0:0,-456.577
unitig_10	1008839	.	G	A	10566.7	.	AB=0;ABP=0;AC=4;AF=0.133333;AN=30;AO=568;CIGAR=1X;DP=3832;DPB=3832;DPRA=1.14103;EPP=31.2853;EPPR=41.0467;GTI=0;LEN=1;MEANALT=1;MQM=22.2359;MQMR=41.5247;NS=30;NUMALT=1;ODDS=484.869;PAIRED=0.933099;PAIREDR=0.934683;PAO=0;PQA=0;PQR=0;PRO=0;QA=21281;QR=121508;RO=3261;RPL=312;RPP=14.9993;RPPR=6.95837;RPR=256;RUN=1;SAF=281;SAP=3.14793;SAR=287;SRF=1579;SRP=10.0747;SRR=1682;TYPE=snp;technology.illumina=1	GT:DP:RO:QR:AO:QA:GL	0:93:93:3492:0:0:0,-302.01	0:106:106:3943:0:0:0,-341.729	0:149:149:5506:0:0:0,-477.868	0:198:198:7519:0:0:0,-647.52	0:123:123:4637:0:0:0,-400.744	0:99:99:3737:0:0:0,-232.155	0:122:122:4511:0:0:0,-390.613	0:178:177:6611:0:0:0,-570.878	0:106:106:3961:0:0:0,-342.446	1:136:0:0:136:5117:-235.675,0	0:118:118:4373:0:0:0,-378.252	0:64:64:2435:0:0:0,-209.951	0:151:151:5714:0:0:0,-492.421	1:142:1:36:141:5327:-269.062,0	1:153:0:0:153:5698:-302.931,0	0:116:116:4311:0:0:0,-373.448	0:144:143:5338:1:36:0,-458.624	0:93:93:3467:0:0:0,-300.09	0:210:209:7838:0:0:0,-675.3	0:89:89:3291:0:0:0,-285.255	0:166:166:6301:0:0:0,-543.219	0:95:95:3506:0:0:0,-300.684	0:189:189:7091:0:0:0,-612.275	0:86:86:3115:0:0:0,-270.661	0:107:107:3844:0:0:0,-334.918	0:93:92:3273:0:0:0,-284.947	0:120:120:4294:0:0:0,-371.23	0:105:105:3974:0:0:0,-342.987	1:137:0:0:137:5103:-267.615,0	0:144:144:5390:0:0:0,-465.739
unitig_10	1008875	.	A	G	16625.3	.	AB=0;ABP=0;AC=7;AF=0.233333;AN=30;AO=848;CIGAR=1X;DP=3718;DPB=3718;DPRA=1.10108;EPP=24.6841;EPPR=99.9805;GTI=0;LEN=1;MEANALT=1;MQM=24.0177;MQMR=41.9794;NS=30;NUMALT=1;ODDS=315.087;PAIRED=0.936321;PAIREDR=0.936934;PAO=0;PQA=0;PQR=0;PRO=0;QA=32383;QR=109008;RO=2870;RPL=369;RPP=33.9948;RPPR=31.4861;RPR=479;RUN=1;SAF=463;SAP=18.5896;SAR=385;SRF=1542;SRP=37.66;SRR=1328;TYPE=snp;technology.illumina=1	GT:DP:RO:QR:AO:QA:GL	0:90:90:3423:0:0:0,-295.065	0:99:99:3769:0:0:0,-324.605	0:141:141:5363:0:0:0,-461.957	0:209:209:7947:0:0:0,-684.708	0:123:123:4637:0:0:0,-399.446	1:106:0:0:106:4087:-177.325,0	1:125:0:0:125:4723:-404.13,0	0:193:193:7372:0:0:0,-633.923	0:103:103:3898:0:0:0,-336.251	1:118:0:0:118:4534:-138.738,0	0:103:103:3915:0:0:0,-337.674	0:68:68:2643:0:0:0,-226.744	0:138:138:5323:0:0:0,-456.795	1:150:1:40:149:5781:-230.144,0	1:138:0:0:138:5274:-243.985,0	0:120:120:4573:0:0:0,-394.185	0:121:121:4614:0:0:0,-397.334	0:89:89:3375:0:0:0,-290.745	0:227:226:8598:1:38:0,-734.345	0:77:77:2873:0:0:0,-248.623	0:161:161:6205:0:0:0,-532.527	1:97:0:0:97:3652:-312.059,0	0:176:176:6644:0:0:0,-573.283	0:95:95:3534:0:0:0,-305.968	0:112:112:4134:0:0:0,-357.862	0:82:82:3099:0:0:0,-267.559	0:118:117:4438:1:36:0,-379.058	0:101:101:3819:0:0:0,-329.862	1:113:0:0:113:4258:-178.306,0	0:125:125:4772:0:0:0,-410.893
unitig_10	1008880	.	C	G	8754.15	.	AB=0;ABP=0;AC=5;AF=0.166667;AN=30;AO=596;CIGAR=1X;DP=3692;DPB=3692;DPRA=1.12551;EPP=25.1768;EPPR=74.4065;GTI=0;LEN=1;MEANALT=1;MQM=17.2013;MQMR=41.9557;NS=30;NUMALT=1;ODDS=300.082;PAIRED=0.949664;PAIREDR=0.933441;PAO=0;PQA=0;PQR=0;PRO=0;QA=22951;QR=117361;RO=3095;RPL=265;RPP=18.881;RPPR=15.7971;RPR=331;RUN=1;SAF=334;SAP=21.8977;SAR=262;SRF=1693;SRP=62.423;SRR=1402;TYPE=snp;technology.illumina=1	GT:DP:RO:QR:AO:QA:GL	0:90:90:3455:0:0:0,-297.074	0:99:99:3793:0:0:0,-326.025	0:139:139:5264:0:0:0,-453.388	0:209:208:7859:0:0:0,-677.617	0:122:122:4629:0:0:0,-398.133	1:103:0:0:103:3992:-169.444,0	0:123:122:4650:1:34:0,-399.784	0:188:188:7197:0:0:0,-618.458	0:104:104:3949:0:0:0,-340.349	1:115:0:0:115:4404:-132.046,0	0:111:111:4151:0:0:0,-358.931	0:65:65:2553:0:0:0,-218.59	0:137:137:5289:0:0:0,-453.845	1:140:1:36:139:5385:-202.177,0	1:132:0:0:132:5082:-230.692,0	0:123:123:4695:0:0:0,-404.112	0:121:121:4566:0:0:0,-394.059	0:88:88:3373:0:0:0,-290.348	0:224:223:8503:1:34:0,-725.457	0:75:75:2834:0:0:0,-244.559	0:162:162:6212:0:0:0,-533.762	0:102:102:3815:0:0:0,-326.375	0:180:180:6739:0:0:0,-581.647	0:94:94:3514:0:0:0,-303.676	0:121:121:4535:0:0:0,-392.071	0:80:80:2985:0:0:0,-258.286	0:120:120:4503:0:0:0,-388.838	0:100:100:3687:0:0:0,-319.384	1:105:0:0:105:4020:-161.025,0	0:120:120:4575:0:0:0,-393.634
unitig_10	1008888	.	G	C	6533.02	.	AB=0;ABP=0;AC=4;AF=0.133333;AN=30;AO=461;CIGAR=1X;DP=3623;DPB=3623;DPRA=0.958882;EPP=5.08757;EPPR=32.7214;GTI=0;LEN=1;MEANALT=1;MQM=16.4859;MQMR=41.2454;NS=30;NUMALT=1;ODDS=265.315;PAIRED=0.950108;PAIREDR=0.933903;PAO=0;PQA=0;PQR=0;PRO=0;QA=17790;QR=120155;RO=3162;RPL=246;RPP=7.53695;RPPR=4.33983;RPR=215;RUN=1;SAF=261;SAP=20.5375;SAR=200;SRF=1746;SRP=77.7963;SRR=1416;TYPE=snp;technology.illumina=1	GT:DP:RO:QR:AO:QA:GL	0:91:91:3521:0:0:0,-302.368	0:98:98:3753:0:0:0,-322.588	0:135:135:5170:0:0:0,-444.455	0:197:197:7455:0:0:0,-641.839	0:125:125:4723:0:0:0,-405.825	0:98:98:3815:0:0:0,-163.07	0:122:121:4649:1:31:0,-398.893	0:184:184:6993:0:0:0,-602.033	0:100:100:3829:0:0:0,-329.213	1:105:0:0:105:4066:-117.403,0	0:114:114:4232:0:0:0,-365.857	0:68:68:2608:0:0:0,-224.24	0:138:138:5286:0:0:0,-454.26	1:134:1:39:133:5134:-190.539,0	1:125:0:0:125:4826:-214.579,0	0:122:122:4681:0:0:0,-402.232	0:115:115:4398:0:0:0,-378.384	0:85:85:3264:0:0:0,-280.57	0:219:219:8394:0:0:0,-718.865	0:74:74:2802:0:0:0,-241.419	0:165:165:6276:0:0:0,-539.884	0:104:104:3927:0:0:0,-335.544	0:176:176:6643:0:0:0,-572.923	0:96:96:3567:0:0:0,-308.636	0:125:125:4636:0:0:0,-401.346	0:78:78:2908:0:0:0,-251.384	0:120:120:4471:0:0:0,-387.054	0:91:91:3425:0:0:0,-296.139	1:97:0:0:97:3733:-146.542,0	0:122:122:4690:0:0:0,-402.959
unitig_10	1008921	.	T	A	4290.55	.	AB=0;ABP=0;AC=5;AF=0.166667;AN=30;AO=401;CIGAR=1X;DP=3484;DPB=3484;DPRA=0.703341;EPP=45.9036;EPPR=102.058;GTI=0;LEN=1;MEANALT=1;MQM=15.4938;MQMR=41.9478;NS=30;NUMALT=1;ODDS=134.562;PAIRED=0.952618;PAIREDR=0.92929;PAO=0;PQA=0;PQR=0;PRO=0;QA=14815;QR=113159;RO=3083;RPL=379;RPP=693.165;RPPR=72.0135;RPR=22;RUN=1;SAF=237;SAP=31.8676;SAR=164;SRF=1648;SRP=34.9654;SRR=1435;TYPE=snp;technology.illumina=1	GT:DP:RO:QR:AO:QA:GL	0:99:99:3553:0:0:0,-309.045	0:110:110:3976:0:0:0,-346.217	0:142:142:5239:0:0:0,-454.281	0:179:179:6604:0:0:0,-572.229	0:127:127:4727:0:0:0,-407.892	1:74:0:0:74:2815:-98.6464,0	0:121:120:4420:1:24:0,-382.708	0:161:161:5861:0:0:0,-508.762	0:100:100:3677:0:0:0,-318.733	1:78:0:0:78:2837:-85.7678,0	0:129:129:4645:0:0:0,-403.16	0:66:66:2472:0:0:0,-213.813	0:118:118:4443:0:0:0,-383.402	1:85:0:0:85:3155:-103.498,0	1:90:0:0:90:3289:-152.638,0	0:126:126:4652:0:0:0,-403.508	0:115:115:4218:0:0:0,-365.86	0:96:96:3534:0:0:0,-306.281	0:229:229:8470:0:0:0,-731.343	0:80:80:2916:0:0:0,-253.399	0:147:147:5467:0:0:0,-473.167	0:101:101:3734:0:0:0,-319.617	0:174:174:6311:0:0:0,-548.717	0:91:91:3289:0:0:0,-286.162	0:125:125:4560:0:0:0,-395.561	0:90:90:3271:0:0:0,-284.849	0:116:116:4222:0:0:0,-367.001	0:99:99:3542:0:0:0,-308.909	1:73:0:0:73:2695:-108.677,0	0:143:143:5356:0:0:0,-462.021
unitig_10	1008932	.	AG	AA,GA	2829.82	.	AB=0,0;ABP=0,0;AC=4,1;AF=0.133333,0.0333333;AN=30;AO=256,62;CIGAR=1M1X,2X;DP=3276;DPB=3292.5;DPRA=0.630389,0.559428;EPP=39.9593,14.358;EPPR=151.666;GTI=0;LEN=1,2;MEANALT=1,1;MQM=14.9688,12.7258;MQMR=41.9456;NS=30;NUMALT=2;ODDS=67.7036;PAIRED=0.945312,0.983871;PAIREDR=0.926978;PAO=9.5,1;PQA=308,30;PQR=308;PRO=22.5;QA=9326,2202;QR=109154;RO=2958;RPL=245,61;RPP=467.468,129.096;RPPR=32.9646;RPR=11,1;…	GT:DP:RO:QR:AO:QA:GL	0:93:93:3400:0,0:0,0:0,-295.672,-295.552	0:103:103:3745:0,0:0,0:0,-326.228,-326.228	0:133:133:4929:0,0:0,0:0,-427.316,-427.316	0:168:168:6222:0,0:0,0:0,-539.583,-539.521	0:127:127:4771:0,0:0,0:0,-411.321,-411.261	2:62:0:0:0,62:0,2202:-72.7976,-72.7976,0	0:105:104:3832:1,0:36,0:0,-331.941,-332.148	0:146:146:5416:0,0:0,0:0,-469.407,-469.347	0:90:90:3349:0,0:0,0:0,-290.253,-290.134	1:57:0:0:57,0:2028,0:-54.8593,0,-54.7994	0:132:132:4880:0,0:0,0:0,-423.177,-423.177	0:71:71:2644:0,0:0,0:0,-229.313,-229.313	0:111:111:4167:0,0:0,0:0,-360.082,-360.082	1:72:0:0:72,0:2618,0:-86.7507,0,-86.7507	1:66:0:0:66,0:2422,0:-110.602,0,-110.476	0:128:128:4701:0,0:0,0:0,-408.495,-408.495	0:120:120:4442:0,0:0,0:0,-385.188,-385.188	0:100:100:3669:0,0:0,0:0,-318.777,-318.717	0:227:227:8344:0,0:0,0:0,-722.271,-722.271	0:78:78:2890:0,0:0,0:0,-250.944,-250.944	0:133:133:4971:0,0:0,0:0,-430.22,-430.22	0:96:96:3563:0,0:0,0:0,-305.058,-305.058	0:162:162:5976:0,0:0,0:0,-518.508,-518.508	0:87:86:3133:1,0:34,0:0,-269.434,-272.436	0:114:114:4171:0,0:0,0:0,-362.189,-362.129	0:93:93:3347:0,0:0,0:0,-292.006,-291.884	0:110:110:3910:0,0:0,0:0,-341.388,-341.327	0:87:87:3211:0,0:0,0:0,-278.743,-278.683	1:59:0:0:59,0:2188,0:-85.8223,0,-85.7594	0:146:146:5471:0,0:0,0:0,-472.458,-472.397
unitig_10	1008939	.	T	C	2272.06	.	AB=0;ABP=0;AC=5;AF=0.166667;AN=30;AO=258;CIGAR=1X;DP=3126;DPB=3126;DPRA=0.588727;EPP=25.7687;EPPR=110.051;GTI=0;LEN=1;MEANALT=1;MQM=14.9651;MQMR=41.9439;NS=30;NUMALT=1;ODDS=44.8797;PAIRED=0.949612;PAIREDR=0.921548;PAO=0;PQA=0;PQR=0;PRO=0;QA=9478;QR=106857;RO=2868;RPL=245;RPP=456.023;RPPR=20.0459;RPR=13;RUN=1;SAF=146;SAP=12.7398;SAR=112;SRF=1473;SRP=7.61673;SRR=1395;TYPE=snp;technology.illumina=1	GT:DP:RO:QR:AO:QA:GL	0:87:87:3186:0:0:0,-276.622	0:99:99:3661:0:0:0,-317.747	0:127:127:4770:0:0:0,-411.433	0:167:167:6198:0:0:0,-536.938	0:129:129:4877:0:0:0,-419.567	1:51:0:0:51:1868:-58.2771,0	0:98:97:3644:1:38:0,-314.577	0:137:137:5016:0:0:0,-434.766	0:92:92:3426:0:0:0,-296.863	1:44:0:0:44:1603:-44.7236,0	0:130:130:4836:0:0:0,-418.358	0:63:63:2374:0:0:0,-205.299	0:100:100:3791:0:0:0,-326.488	1:55:0:0:55:2023:-67.1021,0	1:57:0:0:57:2089:-97.5067,0	0:121:120:4469:1:33:0,-384.12	0:114:114:4273:0:0:0,-369.27	0:97:97:3605:0:0:0,-312.368	0:228:228:8494:0:0:0,-732.838	0:76:76:2812:0:0:0,-243.905	0:124:124:4689:0:0:0,-404.599	0:92:92:3470:0:0:0,-295.964	0:160:160:5957:0:0:0,-515.689	0:87:87:3196:0:0:0,-277.115	0:111:111:4143:0:0:0,-358.469	0:94:94:3413:0:0:0,-297.08	0:108:108:3935:0:0:0,-342.217	0:84:84:3142:0:0:0,-271.737	1:49:0:0:49:1824:-73.6141,0	0:145:145:5480:0:0:0,-472.06
unitig_10	1008946	.	C	A	1305.17	.	AB=0;ABP=0;AC=4;AF=0.133333;AN=30;AO=167;CIGAR=1X;DP=3048;DPB=3048;DPRA=0.666479;EPP=18.9388;EPPR=69.4953;GTI=0;LEN=1;MEANALT=1;MQM=16.012;MQMR=41.5113;NS=30;NUMALT=1;ODDS=14.5131;PAIRED=0.94012;PAIREDR=0.921208;PAO=0;PQA=0;PQR=0;PRO=0;QA=5624;QR=106530;RO=2881;RPL=159;RPP=299.488;RPPR=7.02688;RPR=8;RUN=1;SAF=93;SAP=7.70432;SAR=74;SRF=1461;SRP=4.27731;SRR=1420;TYPE=snp;technology.illumina=1	GT:DP:RO:QR:AO:QA:GL	0:87:87:3180:0:0:0,-276.236	0:95:95:3492:0:0:0,-303.436	0:127:127:4779:0:0:0,-412.92	0:155:155:5776:0:0:0,-500.507	0:129:129:4837:0:0:0,-417.473	0:43:43:1526:0:0:0,-49.7634	0:100:99:3621:1:34:0,-313.929	0:134:133:4912:1:11:0,-424.673	0:90:90:3331:0:0:0,-289.154	1:31:0:0:31:1076:-32.1218,0	0:136:136:5025:0:0:0,-435.257	0:64:64:2391:0:0:0,-207.152	0:96:96:3628:0:0:0,-313.146	1:47:0:0:47:1615:-57.4835,0	1:47:0:0:47:1561:-79.81,0	0:116:115:4227:1:35:0,-363.761	0:110:110:4155:0:0:0,-358.468	0:100:100:3665:0:0:0,-318.508	0:223:223:8188:0:0:0,-708.622	0:75:75:2759:0:0:0,-239.68	0:129:129:4797:0:0:0,-415.017	0:86:86:3224:0:0:0,-274.751	0:161:161:5956:0:0:0,-516.086	0:86:86:3088:0:0:0,-269.146	0:113:113:4155:0:0:0,-360.435	0:99:99:3591:0:0:0,-312.34	0:109:109:3908:0:0:0,-340.681	0:79:79:2937:0:0:0,-254.22	1:39:0:0:39:1292:-56.8493,0	0:142:142:5382:0:0:0,-463.202
unitig_10	1008957	.	C	T	98.7702	.	AB=0;ABP=0;AC=5;AF=0.166667;AN=30;AO=99;CIGAR=1X;DP=2848;DPB=2848;DPRA=0.382539;EPP=6.71716;EPPR=50.4249;GTI=3;LEN=1;MEANALT=1;MQM=14.9293;MQMR=41.9523;NS=30;NUMALT=1;ODDS=5.56409;PAIRED=0.929293;PAIREDR=0.916333;PAO=0;PQA=0;PQR=0;PRO=0;QA=3481;QR=102551;RO=2749;RPL=97;RPP=200.965;RPPR=11.7191;RPR=2;RUN=1;SAF=54;SAP=4.78696;SAR=45;SRF=1372;SRP=3.03005;SRR=1377;TYPE=snp;technology.illumina=1	GT:DP:RO:QR:AO:QA:GL	0:83:83:3097:0:0:0,-267.544	0:90:90:3361:0:0:0,-290.205	0:128:128:4862:0:0:0,-419.183	0:152:152:5582:0:0:0,-483.707	0:121:121:4608:0:0:0,-395.543	1:19:0:0:19:664:-22.238,0	0:94:93:3458:1:30:0,-298.721	0:121:121:4437:0:0:0,-383.911	0:97:97:3583:0:0:0,-310.01	1:14:0:0:14:487:-16.3233,0	0:134:134:4968:0:0:0,-429.607	0:67:67:2534:0:0:0,-218.517	0:99:99:3690:0:0:0,-319.07	1:24:0:0:24:846:-28.6557,0	1:22:0:0:22:779:-36.0736,0	0:107:107:4008:0:0:0,-346.303	0:109:109:4120:0:0:0,-355.416	0:89:89:3359:0:0:0,-289.979	0:204:204:7615:0:0:0,-657.492	0:71:71:2635:0:0:0,-227.958	0:123:123:4634:0:0:0,-399.855	0:89:89:3370:0:0:0,-286.082	0:157:157:5869:0:0:0,-506.604	0:83:83:3013:0:0:0,-261.635	0:111:111:4095:0:0:0,-354.463	0:95:95:3527:0:0:0,-304.833	0:106:105:3775:1:38:0,-324.154	0:81:81:2989:0:0:0,-258.47	1:18:0:0:18:637:-24.6658,0	0:140:140:5362:0:0:0,-460.188
unitig_10	1008964	.	CGGTG	CTTC	6.0331e-14	.	AB=0;ABP=0;AC=5;AF=0.166667;AN=30;AO=21;CIGAR=1M1D1X1M1X;DP=2631;DPB=2749.8;DPRA=0.0402299;EPP=20.4855;EPPR=12.38;GTI=4;LEN=4;MEANALT=1;MQM=13;MQMR=41.9428;NS=30;NUMALT=1;ODDS=47.899;PAIRED=0.904762;PAIREDR=0.915131;PAO=34;PQA=1115.5;PQR=5820.5;PRO=209;QA=709;QR=94954;RO=2604;RPL=21;RPP=48.6112;RPPR=4.09103;RPR=0;RUN=1;SAF=17;SAP=20.4855;SAR=4;SRF=1227;SRP=21.773;SRR=1377;TYPE=complex;technology.…	GT:DP:RO:QR:AO:QA:GL	0:85:85:3079:0:0:0,-283.918	0:80:80:2937:0:0:0,-268.695	0:126:125:4568:0:0:0,-423.162	0:141:141:5122:0:0:0,-477.555	0:122:122:4496:0:0:0,-403.971	1:2:0:0:2:70:-8.44259,0	0:93:93:3351:0:0:0,-310.897	0:109:108:3959:0:0:0,-365.992	0:95:95:3398:0:0:0,-307.838	1:3:0:0:3:103:-7.95705,0	0:125:125:4533:0:0:0,-414.443	0:61:61:2287:0:0:0,-210.09	0:94:94:3390:0:0:0,-316.057	1:5:0:0:5:171:-10.9903,0	1:6:0:0:6:195:-16.0503,0	0:98:98:3642:0:0:0,-341.643	0:105:105:3863:0:0:0,-351.838	0:89:89:3282:0:0:0,-290.47	0:186:186:6859:0:0:0,-625.712	0:66:66:2405:0:0:0,-226.578	0:112:112:4106:0:0:0,-370.943	0:86:86:3140:0:0:0,-277.446	0:144:144:5294:0:0:0,-496.166	0:84:84:2960:0:0:0,-281.708	0:105:101:3627:0:0:0,-336.068	0:93:93:3399:0:0:0,-298.222	0:92:92:3259:0:0:0,-312.026	0:76:76:2729:0:0:0,-258.19	1:5:0:0:5:170:-7.66712,0	0:143:143:5269:0:0:0,-471.231
unitig_10	1008969	.	CTCCT	CTTCC	4.64688e-14	.	AB=0;ABP=0;AC=3;AF=0.1;AN=30;AO=13;CIGAR=2M1X1M1X;DP=2633;DPB=2734.4;DPRA=0.0267278;EPP=4.51363;EPPR=3.22296;GTI=2;LEN=5;MEANALT=1.2;MQM=9.92308;MQMR=41.9495;NS=30;NUMALT=1;ODDS=65.6761;PAIRED=1;PAIREDR=0.913542;PAO=37;PQA=1170;PQR=4796;PRO=159;QA=436;QR=95963;RO=2614;RPL=8;RPP=4.51363;RPPR=8.32684;RPR=5;RUN=1;SAF=2;SAP=16.5402;SAR=11;SRF=1216;SRP=30.5267;SRR=1398;TYPE=complex;technology.illumina…	GT:DP:RO:QR:AO:QA:GL	0:86:85:3088:0:0:0,-274.284	0:79:78:2920:0:0:0,-258.196	0:130:130:4794:0:0:0,-423.967	0:139:138:5064:0:0:0,-475.644	0:120:120:4454:0:0:0,-410.877	0:3:0:0:2:66:0,-0.196252	0:91:91:3284:0:0:0,-302.173	0:108:108:3998:0:0:0,-349.736	0:91:91:3288:0:0:0,-300.201	1:2:0:0:2:64:-2.34068,0	0:130:130:4757:0:0:0,-422.091	0:59:59:2220:0:0:0,-204.169	0:98:97:3541:0:0:0,-310.939	0:1:0:0:1:36:0,-0.228593	1:4:0:0:4:131:-2.61017,0	0:97:97:3650:0:0:0,-325.77	0:104:104:3846:0:0:0,-355.795	0:89:89:3328:0:0:0,-297.118	0:189:189:6973:0:0:0,-627.197	0:65:65:2391:0:0:0,-210.882	0:111:111:4104:0:0:0,-364.793	0:85:85:3088:0:0:0,-272.414	0:149:149:5495:0:0:0,-491.861	0:88:88:3095:0:0:0,-282.624	0:105:104:3753:0:0:0,-338.26	0:92:92:3361:0:0:0,-305.325	0:96:96:3441:0:0:0,-319.652	0:78:78:2821:0:0:0,-259.356	1:4:0:0:4:139:-8.63999,0	0:140:140:5209:0:0:0,-459.289
unitig_10	1008978	.	A	C	6.44894e-14	.	AB=0;ABP=0;AC=5;AF=0.166667;AN=30;AO=47;CIGAR=1X;DP=2661;DPB=2661;DPRA=0.0899005;EPP=5.27418;EPPR=3.66158;GTI=4;LEN=1;MEANALT=1;MQM=12.4255;MQMR=41.9495;NS=30;NUMALT=1;ODDS=32.6717;PAIRED=0.957447;PAIREDR=0.908952;PAO=0;PQA=0;PQR=0;PRO=0;QA=1673;QR=93312;RO=2614;RPL=12;RPP=27.4509;RPPR=20.7177;RPR=35;RUN=1;SAF=17;SAP=10.8184;SAR=30;SRF=1185;SRP=52.4674;SRR=1429;TYPE=snp;technology.illumina=1	GT:DP:RO:QR:AO:QA:GL	0:83:83:2933:0:0:0,-256.46	0:80:80:2814:0:0:0,-245.476	0:133:133:4785:0:0:0,-416.894	0:143:143:5062:0:0:0,-441.77	0:118:118:4270:0:0:0,-371.715	1:7:0:0:7:249:-3.28921,0	0:96:96:3338:0:0:0,-291.148	0:104:104:3715:0:0:0,-323.762	0:94:94:3284:0:0:0,-286.308	1:11:0:0:11:365:-12.6707,0	0:124:124:4377:0:0:0,-382.195	0:61:61:2232:0:0:0,-193.917	0:99:99:3565:0:0:0,-310.508	1:7:0:0:7:260:-9.8424,0	1:10:0:0:10:360:-10.28,0	0:96:96:3518:0:0:0,-304.762	0:102:102:3699:0:0:0,-321.208	0:94:94:3378:0:0:0,-293.69	0:197:197:7069:0:0:0,-615.416	0:64:64:2243:0:0:0,-196.16	0:103:103:3765:0:0:0,-327.11	0:78:78:2825:0:0:0,-242.37	0:146:146:5181:0:0:0,-451.338	0:88:88:3044:0:0:0,-266.544	0:95:95:3408:0:0:0,-297.045	0:95:95:3353:0:0:0,-292.248	0:101:101:3502:0:0:0,-306.247	0:77:77:2740:0:0:0,-239.371	1:12:0:0:12:439:-16.4682,0	0:143:143:5212:0:0:0,-452.141
unitig_10	1009012	.	ATA	ACG,ACA	3936.93	.	AB=0,0;ABP=0,0;AC=4,1;AF=0.133333,0.0333333;AN=30;AO=150,98;CIGAR=1M2X,1M1X1M;DP=2989;DPB=3062.33;DPRA=0.450401,0.983051;EPP=14.3599,8.68272;EPPR=52.4382;GTI=1;LEN=2,1;MEANALT=1,1;MQM=15.3,40.5306;MQMR=41.9645;NS=30;NUMALT=2;ODDS=23.0024;PAIRED=0.953333,0.897959;PAIREDR=0.901184;PAO=10.8333,23.3333;PQA=365.667,364.667;PQR=2966.67;PRO=101.833;QA=5395,3586;QR=99603;RO=2702;RPL=1,51;RPP=320.103,3.36…	GT:DP:RO:QR:AO:QA:GL	0:81:81:3018:0,0:0,0:0,-263.322,-264.527	0:85:85:3102:0,0:0,0:0,-275.252,-275.252	0:135:135:4993:0,0:0,0:0,-450.542,-450.542	0:174:173:6414:0,0:0,0:0,-568.831,-570.035	0:122:122:4537:0,0:0,0:0,-413.779,-414.381	0:36:0:0:0,0:0,0:0,-0.551253,0	2:98:0:0:0,98:0,3586:-304.345,-304.405,0	0:120:120:4429:0,0:0,0:0,-393.342,-393.342	0:111:111:4071:0,0:0,0:0,-361.948,-361.948	1:38:0:0:38,0:1288,0:-44.7404,0,-44.7404	0:125:125:4624:0,0:0,0:0,-408.137,-408.739	0:66:66:2459:0,0:0,0:0,-218.695,-219.297	0:105:105:3928:0,0:0,0:0,-338.832,-340.036	1:32:0:0:32,0:1170,0:-44.4764,0,-44.4764	1:42:0:0:42,0:1519,0:-54.5087,0,-54.5087	0:105:105:3902:0,0:0,0:0,-336.554,-337.156	0:124:124:4522:0,0:0,0:0,-413.522,-414.124	0:108:108:3961:0,0:0,0:0,-358.423,-359.025	0:199:199:7352:0,0:0,0:0,-663.203,-665.009	0:75:74:2770:0,0:0,0:0,-248.744,-248.744	0:94:94:3457:0,0:0,0:0,-305.693,-306.295	0:80:80:2973:0,0:0,0:0,-259.939,-259.939	0:163:163:5990:0,0:0,0:0,-525.971,-528.981	0:98:97:3531:1,0:38,0:0,-307.552,-309.608	0:112:112:4088:0,0:0,0:0,-360.227,-361.431	0:95:95:3384:0,0:0,0:0,-304.169,-304.169	0:99:98:3575:0,0:0,0:0,-322.359,-322.359	0:92:92:3353:0,0:0,0:0,-294.282,-294.884	1:37:0:0:37,0:1380,0:-57.0338,0,-59.0753	0:138:138:5170:0,0:0,0:0,-462.277,-462.879
unitig_10	1009015	.	ATTTTTC	ATTTTC,GTTTTTC	3696.3	.	AB=0,0;ABP=0,0;AC=4,1;AF=0.133333,0.0333333;AN=30;AO=149,95;CIGAR=1M1D5M,1X6M;DP=2875;DPB=3041.71;DPRA=0.372931,1.12589;EPP=13.6345,4.86177;EPPR=25.3019;GTI=0;LEN=1,1;MEANALT=1.75,1.5;MQM=15.2483,40.2737;MQMR=41.437;NS=30;NUMALT=2;ODDS=25.5509;PAIRED=0.95302,0.884211;PAIREDR=0.903053;PAO=142.167,79.1667;PQA=4158.67,2144.17;PQR=5075.17;PRO=167.667;QA=2266,3361;QR=96157;RO=2620;RPL=3,47;RPP=301.027…	GT:DP:RO:QR:AO:QA:GL	0:78:78:2887:0,0:0,0:0,-250.406,-250.168	0:76:76:2780:0,0:0,0:0,-241.399,-240.801	0:131:131:4803:0,0:0,0:0,-422.443,-422.142	0:166:166:6146:0,0:0,0:0,-535.748,-535.204	0:119:119:4447:0,0:0,0:0,-388.296,-388.296	0:40:40:1501:0,0:0,0:0,-27.0308,-27.0308	2:94:0:0:0,94:0,3347:-299.724,-299.659,0	0:111:111:4056:0,0:0,0:0,-355.39,-354.97	0:103:102:3767:0,0:0,0:0,-328.922,-328.62	1:41:0:0:38,0:501,0:-37.144,0,-37.144	0:122:122:4474:0,0:0,0:0,-388.105,-387.926	0:65:65:2408:0,0:0,0:0,-212.018,-211.957	0:102:101:3789:0,0:0,0:0,-330.432,-330.192	1:32:0:0:32,0:496,0:-37.3415,0,-37.3415	1:45:0:0:42,0:607,0:-48.4225,0,-48.4225	0:98:98:3615:0,0:0,0:0,-318.428,-318.069	0:120:118:4236:0,1:0,14:0,-369.13,-367.332	0:100:100:3674:0,0:0,0:0,-324.101,-323.788	0:191:191:7050:0,0:0,0:0,-617.702,-617.22	0:72:72:2697:0,0:0,0:0,-233.355,-233.117	0:88:88:3213:0,0:0,0:0,-279.288,-278.869	0:74:74:2730:0,0:0,0:0,-234.613,-234.371	0:159:159:5834:0,0:0,0:0,-509.615,-509.254	0:93:93:3407:0,0:0,0:0,-294.589,-294.287	0:107:107:3828:0,0:0,0:0,-336.737,-336.362	0:88:88:3076:0,0:0,0:0,-272.279,-271.918	0:97:96:3470:0,0:0,0:0,-301.592,-301.352	0:85:85:3059:0,0:0,0:0,-266.521,-266.281	1:38:0:0:37,0:662,0:-51.0601,0,-51.0601	0:140:140:5210:0,0:0,0:0,-451.381,-451.08
unitig_10	1009027	.	A	C	2677.55	.	AB=0;ABP=0;AC=5;AF=0.166667;AN=30;AO=273;CIGAR=1X;DP=3195;DPB=3195;DPRA=0.467146;EPP=4.35454;EPPR=27.6263;GTI=0;LEN=1;MEANALT=1;MQM=14.696;MQMR=41.9093;NS=30;NUMALT=1;ODDS=61.6417;PAIRED=0.941392;PAIREDR=0.900411;PAO=0;PQA=0;PQR=0;PRO=0;QA=10109;QR=107569;RO=2922;RPL=35;RPP=330.791;RPPR=119.547;RPR=238;RUN=1;SAF=140;SAP=3.40005;SAR=133;SRF=1435;SRP=5.01977;SRR=1487;TYPE=snp;technology.illumina=1	GT:DP:RO:QR:AO:QA:GL	0:84:84:3059:0:0:0,-265.132	0:88:88:3259:0:0:0,-281.735	0:131:131:4881:0:0:0,-421.726	0:185:185:6896:0:0:0,-595.756	0:125:125:4659:0:0:0,-403.234	1:52:0:0:52:1941:-45.4578,0	0:115:115:4198:0:0:0,-353.98	0:123:123:4489:0:0:0,-389.313	0:114:114:4215:0:0:0,-364.441	1:55:0:0:55:1996:-67.6783,0	0:135:135:4931:0:0:0,-426.791	0:70:70:2622:0:0:0,-226.671	0:109:109:4105:0:0:0,-353.662	1:42:0:0:42:1571:-59.211,0	1:68:0:0:68:2512:-94.8875,0	0:101:101:3789:0:0:0,-326.112	0:134:134:4877:0:0:0,-423.519	0:106:106:3919:0:0:0,-339.21	0:202:202:7487:0:0:0,-647.406	0:80:80:2999:0:0:0,-258.817	0:107:107:3879:0:0:0,-337.093	0:82:82:3040:0:0:0,-260.192	0:178:178:6571:0:0:0,-568.801	0:103:103:3767:0:0:0,-324.493	0:115:115:4134:0:0:0,-359.063	0:92:92:3242:0:0:0,-282.949	0:108:108:3900:0:0:0,-338.573	0:90:90:3244:0:0:0,-281.881	1:56:0:0:56:2089:-89.391,0	0:145:145:5407:0:0:0,-467.484
unitig_10	1009038	.	AG	GA	4165.54	.	AB=0;ABP=0;AC=5;AF=0.166667;AN=30;AO=340;CIGAR=2X;DP=3347;DPB=3362.5;DPRA=0.567199;EPP=7.3277;EPPR=4.88983;GTI=0;LEN=2;MEANALT=1.2;MQM=15.4588;MQMR=41.9048;NS=30;NUMALT=1;ODDS=127.335;PAIRED=0.944118;PAIREDR=0.901165;PAO=6;PQA=194;PQR=354;PRO=25;QA=12417;QR=110745;RO=3005;RPL=82;RPP=200.844;RPPR=170.196;RPR=258;RUN=1;SAF=163;SAP=4.26209;SAR=177;SRF=1440;SRP=14.3012;SRR=1565;TYPE=mnp;technology.il…	GT:DP:RO:QR:AO:QA:GL	0:93:93:3425:0:0:0,-297.171	0:94:94:3471:0:0:0,-301.054	0:137:137:5004:0:0:0,-437.717	0:190:190:7129:0:0:0,-618.942	0:123:123:4557:0:0:0,-397.808	1:63:0:0:63:2334:-68.3157,0	0:117:117:4254:0:0:0,-360.358	0:125:125:4627:0:0:0,-401.124	0:119:119:4384:0:0:0,-380.051	1:73:0:0:72:2587:-93.5703,0	0:137:137:5057:0:0:0,-438.441	0:71:71:2695:0:0:0,-232.254	0:120:120:4476:0:0:0,-387.142	1:48:0:0:48:1775:-71.7583,0	1:89:0:0:89:3255:-131.202,0	0:103:103:3846:0:0:0,-331.742	0:135:135:4968:0:0:0,-434.242	0:113:113:4196:0:0:0,-362.176	0:210:210:7699:0:0:0,-674.205	0:81:81:2991:0:0:0,-259.693	0:109:109:4025:0:0:0,-349.466	0:82:82:3037:0:0:0,-263.129	0:188:188:6938:0:0:0,-604.968	0:104:104:3808:0:0:0,-329.219	0:119:118:4284:0:0:0,-375.362	0:90:90:3164:0:0:0,-276.871	0:107:107:3881:0:0:0,-340.592	0:99:99:3631:0:0:0,-315.222	1:68:0:0:68:2466:-111.479,0	0:140:140:5198:0:0:0,-453.289
unitig_10	1009075	.	G	A	8026.41	.	AB=0;ABP=0;AC=5;AF=0.166667;AN=30;AO=534;CIGAR=1X;DP=3556;DPB=3556;DPRA=1.01303;EPP=17.6494;EPPR=47.5762;GTI=0;LEN=1;MEANALT=1;MQM=17.8708;MQMR=41.9037;NS=30;NUMALT=1;ODDS=264.709;PAIRED=0.923221;PAIREDR=0.90864;PAO=0;PQA=0;PQR=0;PRO=0;QA=18790;QR=112027;RO=3021;RPL=234;RPP=20.7237;RPPR=14.6037;RPR=300;RUN=1;SAF=249;SAP=8.28039;SAR=285;SRF=1438;SRP=18.1229;SRR=1583;TYPE=snp;technology.illumina=1	GT:DP:RO:QR:AO:QA:GL	0:88:88:3262:0:0:0,-282.368	0:108:108:3944:0:0:0,-341.409	0:129:129:4794:0:0:0,-415.206	0:186:186:6926:0:0:0,-599.065	0:113:113:4154:0:0:0,-359.998	1:92:0:0:92:3339:-117.296,0	0:106:106:3872:0:0:0,-329.384	0:129:129:4824:0:0:0,-417.234	0:104:103:3816:0:0:0,-330.024	1:119:0:0:119:4190:-165.443,0	0:140:140:5164:0:0:0,-447.512	0:69:69:2593:0:0:0,-224.276	0:117:117:4386:0:0:0,-378.761	1:91:0:0:91:3163:-145.778,0	1:124:0:0:124:4350:-208.386,0	0:107:107:4031:0:0:0,-348.342	0:139:139:5280:0:0:0,-454.752	0:109:109:4082:0:0:0,-351.859	0:210:209:7778:1:35:0,-671.127	0:88:88:3230:0:0:0,-280.506	0:141:141:5347:0:0:0,-460.616	0:87:87:3236:0:0:0,-277.49	0:194:194:7252:0:0:0,-627.157	0:96:95:3475:1:34:0,-299.626	0:119:119:4290:0:0:0,-372.834	0:85:85:3056:0:0:0,-263.17	0:104:104:3734:0:0:0,-324.449	0:107:107:3896:0:0:0,-337.775	1:106:0:0:106:3679:-185.064,0	0:149:149:5605:0:0:0,-484.506
unitig_10	1009083	.	GAACA	AAACG,AAACA,GAACG	11466	.	AB=0,0,0;ABP=0,0,0;AC=4,1,1;AF=0.133333,0.0333333,0.0333333;AN=30;AO=461,101,110;CIGAR=1X3M1X,1X4M,4M1X;DP=3565;DPB=3682.2;DPRA=1.14655,0.941394,0.84533;EPP=10.1747,3.2038,3.72096;EPPR=11.7804;GTI=0;LEN=5,1,1;MEANALT=1.2,1.25,1.5;MQM=19.0477,16.0594,40.1364;MQMR=41.963;NS=30;NUMALT=3;ODDS=231.975;PAIRED=0.924078,0.940594,0.918182;PAIREDR=0.91205;PAO=16,61,61;PQA=424.5,1186.5,2008;PQR=2770;PRO=106…	GT:DP:RO:QR:AO:QA:GL	0:89:88:3150:0,1,0:0,41,0:0,-273.748,-271.014,-273.87	0:107:107:3863:0,0,0:0,0,0:0,-335.395,-336.722,-335.515	0:132:132:4765:0,0,0:0,0,0:0,-414.614,-415.277,-414.93	0:180:180:6513:0,0,0:0,0,0:0,-565.779,-567.827,-566.14	0:110:110:3949:0,0,0:0,0,0:0,-343.935,-344.597,-344.055	2:98:0:0:0,98,0:0,1498,0:-110.17,-110.323,0,-109.568	3:110:0:0:0,0,109:0,0,3853:-327.96,-327.777,-327.656,0	0:130:130:4651:0,0,0:0,0,0:0,-404.006,-405.512,-404.248	0:109:109:3791:0,0,0:0,0,0:0,-331.134,-331.857,-331.555	1:117:0:0:117,0,0:4249,0,0:-159.609,0,-160.263,-160.231	0:136:136:4846:0,0,0:0,0,0:0,-420.253,-423.323,-420.493	0:66:66:2429:0,0,0:0,0,0:0,-210.631,-211.233,-210.75	0:121:120:4400:0,1,0:0,36,0:0,-380.366,-379.141,-380.487	1:100:0:0:100,0,0:3593,0,0:-159.226,0,-159.985,-159.414	1:131:0:0:131,0,0:4775,0,0:-220.741,0,-221.935,-221.041	0:106:106:3914:0,0,0:0,0,0:0,-338.251,-339.635,-338.551	0:143:141:5183:0,1,0:0,31,0:0,-448.695,-446.917,-449.056	0:104:104:3708:0,0,0:0,0,0:0,-321.626,-322.348,-321.987	0:205:203:7401:1,0,0:30,0,0:0,-637.447,-643.118,-639.929	0:83:83:3020:0,0,0:0,0,0:0,-262.083,-262.806,-262.264	0:148:148:5397:0,0,0:0,0,0:0,-468.004,-468.727,-468.305	0:93:93:3357:0,0,0:0,0,0:0,-288.247,-290.353,-288.307	0:191:191:6927:0,0,0:0,0,0:0,-602.572,-602.817,-603.057	0:93:92:3318:0,0,1:0,0,33:0,-288.081,-288.803,-286.412	0:116:116:4090:0,0,0:0,0,0:0,-357.893,-358.013,-358.074	0:79:79:2784:0,0,0:0,0,0:0,-240.234,-240.836,-240.533	0:102:102:3630:0,0,0:0,0,0:0,-316.244,-317.026,-316.484	0:106:105:3757:0,0,0:0,0,0:0,-326.969,-327.697,-327.09	1:112:0:0:112,0,0:4003,0,0:-202.582,0,-202.713,-202.817	0:148:147:5360:0,0,0:0,0,0:0,-464.875,-466.081,-465.116
unitig_10	1009104	.	A	T	8510.31	.	AB=0;ABP=0;AC=4;AF=0.133333;AN=30;AO=499;CIGAR=1X;DP=3582;DPB=3582;DPRA=1.07943;EPP=4.26793;EPPR=5.46369;GTI=0;LEN=1;MEANALT=1.2;MQM=20.8116;MQMR=41.0656;NS=30;NUMALT=1;ODDS=361.104;PAIRED=0.915832;PAIREDR=0.915612;PAO=0;PQA=0;PQR=0;PRO=0;QA=18694;QR=112340;RO=3081;RPL=251;RPP=3.04946;RPPR=26.1001;RPR=248;RUN=1;SAF=201;SAP=43.955;SAR=298;SRF=1335;SRP=122.065;SRR=1746;TYPE=snp;technology.illumina=1	GT:DP:RO:QR:AO:QA:GL	0:88:88:3223:0:0:0,-280.115	0:109:109:3944:0:0:0,-342.99	0:133:132:4765:0:0:0,-414.014	0:168:168:6162:0:0:0,-534.868	0:100:100:3640:0:0:0,-316.628	0:104:104:3868:0:0:0,-153.769	0:120:120:4357:0:0:0,-376.541	0:137:136:4954:1:37:0,-427.508	0:100:100:3524:0:0:0,-307.575	1:127:0:0:127:4790:-195.586,0	0:129:129:4745:0:0:0,-411.666	0:62:62:2298:0:0:0,-199.45	0:121:121:4474:0:0:0,-388.094	1:114:0:0:114:4257:-194.922,0	1:134:0:0:133:5023:-242.661,0	0:115:115:4221:0:0:0,-366.315	0:145:145:5370:0:0:0,-465.637	0:95:95:3466:0:0:0,-300.291	0:212:212:7744:0:0:0,-671.705	0:85:85:3111:0:0:0,-270.508	0:155:155:5661:0:0:0,-491.461	0:110:110:3997:0:0:0,-344.201	0:179:179:6623:0:0:0,-574.345	0:88:88:3178:0:0:0,-276.647	0:101:101:3584:0:0:0,-312.565	0:74:74:2657:0:0:0,-228.798	0:105:105:3801:0:0:0,-330.641	0:94:94:3371:0:0:0,-293.154	1:124:0:0:124:4587:-235.235,0	0:154:154:5602:0:0:0,-487.18
unitig_10	1009129	.	T	C	11565.5	.	AB=0;ABP=0;AC=5;AF=0.166667;AN=30;AO=622;CIGAR=1X;DP=3515;DPB=3515;DPRA=1.1977;EPP=3.35941;EPPR=6.58388;GTI=0;LEN=1;MEANALT=1;MQM=22.6158;MQMR=41.9485;NS=30;NUMALT=1;ODDS=338.832;PAIRED=0.90836;PAIREDR=0.920498;PAO=0;PQA=0;PQR=0;PRO=0;QA=23795;QR=107744;RO=2893;RPL=291;RPP=8.59608;RPPR=16.2876;RPR=331;RUN=1;SAF=251;SAP=53.2823;SAR=371;SRF=1267;SRP=99.7478;SRR=1626;TYPE=snp;technology.illumina=1	GT:DP:RO:QR:AO:QA:GL	0:88:88:3251:0:0:0,-281.931	0:101:101:3783:0:0:0,-327.441	0:141:141:5334:0:0:0,-459.906	0:171:171:6498:0:0:0,-559.339	0:101:101:3744:0:0:0,-324.11	1:93:0:0:93:3607:-145.445,0	0:108:108:3993:0:0:0,-345.131	0:139:139:5113:0:0:0,-443.009	0:94:94:3428:0:0:0,-297.278	1:117:0:0:117:4450:-207.576,0	0:125:125:4675:0:0:0,-403.906	0:55:55:2061:0:0:0,-178.217	0:120:120:4467:0:0:0,-386.562	1:139:0:0:139:5315:-250.751,0	1:131:0:0:131:4998:-269.156,0	0:104:104:3956:0:0:0,-340.7	0:124:123:4620:1:39:0,-395.803	0:87:87:3251:0:0:0,-280.205	0:195:194:7273:1:39:0,-626.182	0:79:79:2972:0:0:0,-256.686	0:170:170:6311:0:0:0,-546.002	0:114:114:4303:0:0:0,-368.678	0:168:168:6254:0:0:0,-541.124	0:88:88:3149:0:0:0,-274.082	0:99:99:3665:0:0:0,-317.567	0:72:72:2617:0:0:0,-225.567	0:108:108:3960:0:0:0,-343.499	0:90:90:3290:0:0:0,-285.413	1:140:0:0:140:5347:-303.951,0	0:154:154:5776:0:0:0,-499.673
unitig_10	1009151	.	C	T	11921.9	.	AB=0;ABP=0;AC=5;AF=0.166667;AN=30;AO=598;CIGAR=1X;DP=3431;DPB=3431;DPRA=1.18781;EPP=3.72202;EPPR=3.02946;GTI=0;LEN=1;MEANALT=1;MQM=24.5418;MQMR=41.9566;NS=30;NUMALT=1;ODDS=327.572;PAIRED=0.886288;PAIREDR=0.916343;PAO=0;PQA=0;PQR=0;PRO=0;QA=22116;QR=106733;RO=2833;RPL=317;RPP=7.71637;RPPR=5.16338;RPR=281;RUN=1;SAF=255;SAP=31.1305;SAR=343;SRF=1272;SRP=67.0285;SRR=1561;TYPE=snp;technology.illumina=1	GT:DP:RO:QR:AO:QA:GL	0:91:91:3386:0:0:0,-292.268	0:94:94:3527:0:0:0,-304.438	0:126:126:4801:0:0:0,-412.921	0:160:160:6195:0:0:0,-531.449	0:106:106:3968:0:0:0,-342.377	1:93:0:0:93:3432:-141.801,0	0:107:107:4066:0:0:0,-349.017	0:139:139:5261:0:0:0,-453.345	0:90:90:3430:0:0:0,-294.943	1:112:0:0:112:4039:-233.551,0	0:113:113:4270:0:0:0,-368.13	0:55:55:2120:0:0:0,-182.272	0:133:133:5056:0:0:0,-433.318	1:137:0:0:137:5114:-256.308,0	1:122:0:0:122:4540:-271.468,0	0:92:92:3525:0:0:0,-302.969	0:129:128:4851:1:38:0,-414.226	0:79:79:3001:0:0:0,-258.216	0:186:185:6921:1:25:0,-595.656	0:75:75:2809:0:0:0,-242.578	0:176:176:6695:0:0:0,-576.26	0:116:116:4415:0:0:0,-378.476	0:152:152:5727:0:0:0,-493.986	0:84:84:3042:0:0:0,-264.023	0:105:105:3905:0:0:0,-337.813	0:80:80:2910:0:0:0,-251.321	0:115:115:4241:0:0:0,-367.41	0:89:89:3175:0:0:0,-275.947	1:132:0:0:132:4928:-306.749,0	0:143:143:5436:0:0:0,-467.966
unitig_10	1009158	.	A	G	11917.2	.	AB=0;ABP=0;AC=5;AF=0.166667;AN=30;AO=574;CIGAR=1X;DP=3342;DPB=3342;DPRA=1.0598;EPP=3.02543;EPPR=3.81362;GTI=0;LEN=1;MEANALT=1;MQM=25.5314;MQMR=41.9509;NS=30;NUMALT=1;ODDS=299.505;PAIRED=0.872822;PAIREDR=0.910405;PAO=0;PQA=0;PQR=0;PRO=0;QA=22162;QR=105693;RO=2768;RPL=320;RPP=19.4893;RPPR=3.08875;RPR=254;RUN=1;SAF=252;SAP=21.5473;SAR=322;SRF=1223;SRP=84.3495;SRR=1545;TYPE=snp;technology.illumina=1	GT:DP:RO:QR:AO:QA:GL	0:90:90:3426:0:0:0,-294.918	0:96:96:3673:0:0:0,-315.657	0:128:128:4896:0:0:0,-421.108	0:153:153:5938:0:0:0,-508.77	0:102:102:3883:0:0:0,-333.73	1:85:0:0:85:3312:-130.261,0	0:107:107:4170:0:0:0,-356.462	0:130:130:5040:0:0:0,-431.913	0:90:90:3418:0:0:0,-293.942	1:102:0:0:102:3877:-225.993,0	0:110:110:4208:0:0:0,-361.579	0:50:50:1972:0:0:0,-168.71	0:135:135:5158:0:0:0,-440.658	1:131:0:0:131:5130:-257.075,0	1:123:0:0:123:4722:-277.688,0	0:88:88:3385:0:0:0,-290.528	0:127:126:4824:1:35:0,-410.793	0:79:79:3051:0:0:0,-261.925	0:189:189:7166:0:0:0,-615.735	0:68:68:2583:0:0:0,-221.938	0:159:159:6183:0:0:0,-529.163	0:112:112:4339:0:0:0,-370.161	0:147:147:5566:0:0:0,-478.958	0:81:81:2968:0:0:0,-256.653	0:104:104:3827:0:0:0,-330.756	0:79:79:2980:0:0:0,-255.811	0:117:117:4355:0:0:0,-375.408	0:83:83:3120:0:0:0,-268.985	1:132:0:0:132:5086:-318.249,0	0:145:145:5564:0:0:0,-477.536
unitig_10	1021303	.	G	A	8926.03	.	AB=0;ABP=0;AC=8;AF=0.266667;AN=30;AO=560;CIGAR=1X;DP=1998;DPB=1998;DPRA=1.07093;EPP=17.9159;EPPR=73.4639;GTI=0;LEN=1;MEANALT=1;MQM=18.6518;MQMR=35.7413;NS=30;NUMALT=1;ODDS=38.8534;PAIRED=0.691071;PAIREDR=0.688456;PAO=0;PQA=0;PQR=0;PRO=0;QA=19779;QR=52014;RO=1438;RPL=293;RPP=5.63158;RPPR=21.9525;RPR=267;RUN=1;SAF=288;SAP=4.00297;SAR=272;SRF=764;SRP=15.2418;SRR=674;TYPE=snp;technology.illumina=1	GT:DP:RO:QR:AO:QA:GL	0:56:56:2022:0:0:0,-173.78	0:55:55:1956:0:0:0,-169.472	1:45:0:0:45:1593:-70.747,0	0:108:108:3855:0:0:0,-335.948	1:73:0:0:73:2602:-118.534,0	0:51:51:1869:0:0:0,-162.636	0:61:61:2212:0:0:0,-192.227	1:71:0:0:71:2498:-100.794,0	0:56:56:1980:0:0:0,-173.038	0:73:73:2669:0:0:0,-220.8	0:90:90:3244:0:0:0,-282.547	0:32:32:1161:0:0:0,-101.207	0:100:100:3666:0:0:0,-304.833	1:80:0:0:80:2826:-140.371,0	1:83:0:0:83:2898:-149.384,0	0:66:66:2433:0:0:0,-211.191	0:94:94:3350:0:0:0,-290.867	0:50:50:1809:0:0:0,-123.731	0:85:85:3063:0:0:0,-137.994	0:51:51:1823:0:0:0,-158.978	0:93:93:3418:0:0:0,-223.599	1:51:0:0:51:1777:-80.7295,0	1:76:0:0:76:2725:-111.946,0	0:57:57:2066:0:0:0,-175.257	0:33:33:1174:0:0:0,-18.8294	0:39:39:1349:0:0:0,-16.3964	0:34:34:1235:0:0:0,-22.3288	0:32:32:1111:0:0:0,-28.6636	1:81:0:0:81:2860:-137.534,0	0:122:122:4549:0:0:0,-393.647
unitig_10	1147007	.	CGTCCGT	CGTCCGA	3516.9	.	AB=0;ABP=0;AC=3;AF=0.1;AN=30;AO=222;CIGAR=6M1X;DP=2157;DPB=2275.71;DPRA=1.10331;EPP=3.1668;EPPR=3.57293;GTI=0;LEN=1;MEANALT=1.25;MQM=18.4189;MQMR=19.4342;NS=30;NUMALT=1;ODDS=76.4564;PAIRED=0.923423;PAIREDR=0.899893;PAO=71.5;PQA=2344;PQR=4720;PRO=155;QA=8103;QR=67040;RO=1868;RPL=98;RPP=9.62253;RPPR=27.7893;RPR=124;RUN=1;SAF=91;SAP=18.6606;SAR=131;SRF=746;SRP=167.354;SRR=1122;TYPE=snp;technology.il…	GT:DP:RO:QR:AO:QA:GL	0:66:51:1839:0:0:0,-83.5905	0:54:33:1165:0:0:0,-42.4843	0:75:75:2587:0:0:0,-161.045	0:98:98:3552:0:0:0,-129.065	0:66:66:2394:0:0:0,-108.624	0:45:45:1657:0:0:0,-86.3043	0:49:48:1745:0:0:0,-88.7884	0:92:92:3323:0:0:0,-160.149	1:73:2:74:71:2559:-112.497,0	0:54:54:1894:0:0:0,-78.2791	0:93:93:3352:0:0:0,-139.089	0:32:32:1142:0:0:0,-55.9253	0:70:65:2361:0:0:0,-131.556	0:65:65:2378:0:0:0,-116.216	1:90:3:103:86:3180:-159.977,0	0:62:57:2044:0:0:0,-113.054	0:86:85:3081:1:33:0,-154.016	0:42:42:1479:0:0:0,-64.6904	0:119:119:4254:0:0:0,-174.137	0:44:26:912:0:0:0,-47.5515	0:194:194:7016:0:0:0,-329.017	0:56:55:2024:0:0:0,-95.821	0:103:103:3655:0:0:0,-130.079	0:59:59:2132:0:0:0,-88.7708	0:65:65:2307:0:0:0,-67.0264	0:69:69:2367:0:0:0,-174.899	0:35:35:1203:0:0:0,-66.4696	0:31:31:1116:0:0:0,-29.5465	1:64:0:0:64:2331:-92.9883,0	0:106:106:3884:0:0:0,-321.605
unitig_10	1161270	.	C	T	3751.04	.	AB=0;ABP=0;AC=9;AF=0.3;AN=30;AO=175;CIGAR=1X;DP=479;DPB=479;DPRA=1.3432;EPP=55.4358;EPPR=112.841;GTI=0;LEN=1;MEANALT=1;MQM=29.5029;MQMR=36.1447;NS=30;NUMALT=1;ODDS=4.77297;PAIRED=0.897143;PAIREDR=0.930921;PAO=0;PQA=0;PQR=0;PRO=0;QA=6239;QR=11121;RO=304;RPL=131;RPP=96.9296;RPPR=102.469;RPR=44;RUN=1;SAF=33;SAP=150.435;SAR=142;SRF=75;SRP=172.414;SRR=229;TYPE=snp;technology.illumina=1	GT:DP:RO:QR:AO:QA:GL	0:16:16:586:0:0:0,-51.2431	0:8:8:302:0:0:0,-19.8361	1:15:0:0:15:535:-37.2828,0	0:12:12:431:0:0:0,-37.8008	0:14:14:513:0:0:0,-32.9833	0:7:7:269:0:0:0,-23.2687	0:5:5:189:0:0:0,-12.8489	0:13:13:474:0:0:0,-41.5414	1:8:0:0:8:288:-17.2115,0	0:11:11:393:0:0:0,-25.8276	1:16:0:0:16:581:-35.0812,0	0:2:2:70:0:0:0,-6.46163	0:16:16:603:0:0:0,-42.4405	1:31:0:0:31:1112:-65.3848,0	1:23:0:0:23:824:-52.7948,0	0:8:8:309:0:0:0,-22.0485	0:17:17:595:0:0:0,-52.1753	0:8:8:290:0:0:0,-25.6374	0:93:93:3439:0:0:0,-248.676	0:24:24:879:0:0:0,-76.473	0:13:13:470:0:0:0,-40.936	0:8:8:290:0:0:0,-18.2604	1:26:0:0:26:923:-59.6626,0	0:2:2:74:0:0:0,-4.50314	0:1:1:29:0:0:0,-2.87879	0:3:3:113:0:0:0,-7.75246	1:5:0:0:5:187:-11.9844,0	1:5:0:0:5:194:-11.8995,0	1:46:0:0:46:1595:-131.753,0	0:23:23:803:0:0:0,-70.7298
unitig_11	193753	.	G	T	2781.82	.	AB=0;ABP=0;AC=7;AF=0.233333;AN=30;AO=109;CIGAR=1X;DP=382;DPB=382;DPRA=1.25954;EPP=4.62396;EPPR=6.51806;GTI=0;LEN=1;MEANALT=1;MQM=37.9266;MQMR=40.989;NS=30;NUMALT=1;ODDS=13.425;PAIRED=0.788991;PAIREDR=0.838828;PAO=0;PQA=0;PQR=0;PRO=0;QA=3854;QR=9657;RO=273;RPL=49;RPP=5.42083;RPPR=6.51806;RPR=60;RUN=1;SAF=104;SAP=198.264;SAR=5;SRF=233;SRP=299.293;SRR=40;TYPE=snp;technology.illumina=1	GT:DP:RO:QR:AO:QA:GL	0:3:3:112:0:0:0,-10.0644	0:4:4:137:0:0:0,-12.4197	0:2:2:74:0:0:0,-6.76752	0:26:26:924:0:0:0,-79.4079	1:16:0:0:16:564:-48.7275,0	0:10:10:362:0:0:0,-31.8722	1:17:0:0:17:614:-50.4378,0	0:14:14:502:0:0:0,-44.2672	0:10:10:350:0:0:0,-30.7657	1:17:0:0:17:609:-51.7307,0	0:11:11:368:0:0:0,-31.8695	0:2:2:78:0:0:0,-7.05546	0:8:8:281:0:0:0,-24.9818	1:22:0:0:22:752:-62.0004,0	1:14:0:0:14:490:-42.025,0	0:6:6:199:0:0:0,-17.3652	0:17:17:619:0:0:0,-53.2415	0:4:4:140:0:0:0,-12.6548	0:48:48:1730:0:0:0,-151.043	0:12:11:406:1:34:0,-29.4435	0:15:15:521:0:0:0,-46.0957	0:10:10:349:0:0:0,-26.5202	0:13:13:444:0:0:0,-39.4607	0:3:3:88:0:0:0,-8.06431	1:6:0:0:6:220:-19.3794,0	0:5:5:174:0:0:0,-15.469	0:5:5:174:0:0:0,-14.6168	0:5:5:187:0:0:0,-16.5718	1:16:0:0:16:571:-42.3974,0	0:41:41:1438:0:0:0,-126.303
unitig_11	431611	.	TGC	CGG	3018.33	.	AB=0;ABP=0;AC=12;AF=0.4;AN=30;AO=127;CIGAR=1X1M1X;DP=369;DPB=373;DPRA=0.78719;EPP=15.4749;EPPR=51.026;GTI=0;LEN=3;MEANALT=1;MQM=34.8819;MQMR=41.61;NS=30;NUMALT=1;ODDS=4.30324;PAIRED=0.559055;PAIREDR=0.655602;PAO=0;PQA=0;PQR=195;PRO=8;QA=4310;QR=8147;RO=241;RPL=59;RPP=4.39525;RPPR=7.77673;RPR=68;RUN=1;SAF=19;SAP=138.445;SAR=108;SRF=43;SRP=219.482;SRR=198;TYPE=complex;technology.illumina=1	GT:DP:RO:QR:AO:QA:GL	0:9:9:269:0:0:0,-24.0809	0:8:8:258:0:0:0,-22.3994	0:3:3:100:0:0:0,-9.10484	0:22:22:736:0:0:0,-64.8957	0:13:13:434:0:0:0,-38.5022	0:10:10:328:0:0:0,-29.2639	1:4:0:0:4:136:-10.9526,0	1:9:0:0:9:309:-23.7974,0	1:11:0:0:11:391:-30.3988,0	1:10:0:0:10:368:-29.6068,0	0:15:15:525:0:0:0,-45.1408	0:1:1:34:0:0:0,-3.33613	1:5:0:0:5:181:-15.7721,0	1:29:0:0:29:980:-81.4491,0	1:16:0:0:16:539:-37.6884,0	0:7:7:251:0:0:0,-22.0157	0:21:21:710:0:0:0,-67.8432	0:7:7:247:0:0:0,-21.8395	0:11:10:341:0:0:0,-29.7233	0:3:3:100:0:0:0,-9.16904	0:14:14:482:0:0:0,-42.459	1:14:0:0:14:491:-31.601,0	0:16:16:540:0:0:0,-47.4917	1:7:0:0:7:226:-19.3241,0	0:9:9:298:0:0:0,-26.6071	1:8:0:0:8:241:-18.6129,0	1:2:0:0:2:65:-3.57002,0	0:9:9:299:0:0:0,-26.5482	1:12:0:0:12:383:-31.8731,0	0:64:64:2195:0:0:0,-204.731
unitig_11	468492	.	TTTT	CTTC	4865.79	.	AB=0;ABP=0;AC=5;AF=0.166667;AN=30;AO=172;CIGAR=1X2M1X;DP=914;DPB=943;DPRA=1.15903;EPP=10.2822;EPPR=57.1391;GTI=0;LEN=4;MEANALT=1;MQM=37.3314;MQMR=39.2763;NS=30;NUMALT=1;ODDS=55.7923;PAIRED=0.848837;PAIREDR=0.824798;PAO=13;PQA=423;PQR=1199;PRO=40;QA=6086;QR=26757;RO=742;RPL=94;RPP=6.24226;RPPR=104.256;RPR=78;RUN=1;SAF=22;SAP=209.856;SAR=150;SRF=167;SRP=490.169;SRR=575;TYPE=complex;technology.illum…	GT:DP:RO:QR:AO:QA:GL	0:23:23:809:0:0:0,-67.3599	0:8:8:292:0:0:0,-27.6845	0:9:9:340:0:0:0,-29.653	0:50:50:1831:0:0:0,-129.215	0:39:39:1445:0:0:0,-107.26	0:22:22:812:0:0:0,-73.5536	0:24:24:878:0:0:0,-78.3733	0:29:29:1075:0:0:0,-93.5819	0:29:29:1006:0:0:0,-88.5309	0:28:28:1001:0:0:0,-86.8215	0:43:43:1522:0:0:0,-133.396	0:8:8:302:0:0:0,-26.4586	1:35:0:0:35:1302:-112.354,0	0:41:41:1488:0:0:0,-128.555	1:36:0:0:36:1276:-82.7442,0	0:20:20:733:0:0:0,-69.919	0:48:48:1719:0:0:0,-158.914	0:15:15:553:0:0:0,-49.6711	0:47:47:1673:0:0:0,-144.588	0:10:10:341:0:0:0,-32.9655	0:27:27:958:0:0:0,-91.8418	0:33:33:1203:0:0:0,-104.884	1:40:0:0:40:1371:-128.808,0	0:31:31:1129:0:0:0,-77.3285	0:20:20:703:0:0:0,-61.673	0:31:31:1148:0:0:0,-102.748	1:27:0:0:27:928:-93.1563,0	0:19:19:664:0:0:0,-61.4235	1:34:0:0:34:1209:-107.137,0	0:88:88:3132:0:0:0,-288.758
unitig_11	469081	.	G	A	2523.38	.	AB=0;ABP=0;AC=7;AF=0.233333;AN=30;AO=95;CIGAR=1X;DP=371;DPB=371;DPRA=1.13095;EPP=9.61615;EPPR=48.4539;GTI=0;LEN=1;MEANALT=1;MQM=41.9368;MQMR=41.6159;NS=30;NUMALT=1;ODDS=8.24325;PAIRED=0.789474;PAIREDR=0.757246;PAO=0;PQA=0;PQR=0;PRO=0;QA=3090;QR=9830;RO=276;RPL=64;RPP=27.9022;RPPR=48.4539;RPR=31;RUN=1;SAF=24;SAP=53.5027;SAR=71;SRF=86;SRP=88.1068;SRR=190;TYPE=snp;technology.illumina=1	GT:DP:RO:QR:AO:QA:GL	0:10:10:360:0:0:0,-28.8349	0:3:3:114:0:0:0,-10.2034	0:1:1:34:0:0:0,-3.33613	0:13:13:449:0:0:0,-39.7364	0:11:11:392:0:0:0,-34.4982	0:6:6:227:0:0:0,-19.97	0:9:9:342:0:0:0,-29.7805	0:2:2:79:0:0:0,-7.12556	1:7:0:0:7:229:-20.5764,0	0:8:8:288:0:0:0,-25.4558	0:3:3:109:0:0:0,-9.78564	0:1:1:38:0:0:0,-3.65448	1:4:0:0:4:133:-12.0457,0	1:10:0:0:10:346:-30.6667,0	1:5:0:0:5:139:-12.6528,0	0:1:1:39:0:0:0,-3.72358	1:24:0:0:24:784:-69.5286,0	0:6:6:235:0:0:0,-20.4856	0:98:98:3420:0:0:0,-297.454	0:19:19:668:0:0:0,-58.9018	0:2:2:74:0:0:0,-6.80331	0:5:5:182:0:0:0,-16.1839	0:12:12:447:0:0:0,-38.9751	0:6:6:209:0:0:0,-18.6553	0:9:9:318:0:0:0,-28.095	0:3:3:100:0:0:0,-9.14916	1:3:0:0:3:95:-8.73854,0	0:4:4:151:0:0:0,-13.4244	1:42:0:0:42:1364:-120.089,0	0:44:44:1555:0:0:0,-136.51
unitig_11	672838	.	G	T	4113.88	.	AB=0;ABP=0;AC=3;AF=0.1;AN=30;AO=145;CIGAR=1X;DP=1110;DPB=1110;DPRA=1.35233;EPP=8.41652;EPPR=7.98106;GTI=0;LEN=1;MEANALT=1;MQM=38.4897;MQMR=32.6456;NS=30;NUMALT=1;ODDS=43.9097;PAIRED=0.862069;PAIREDR=0.891192;PAO=0;PQA=0;PQR=0;PRO=0;QA=5151;QR=34274;RO=965;RPL=72;RPP=3.02528;RPPR=3.03055;RPR=73;RUN=1;SAF=81;SAP=7.33827;SAR=64;SRF=592;SRP=110.934;SRR=373;TYPE=snp;technology.illumina=1	GT:DP:RO:QR:AO:QA:GL	0:34:34:1221:0:0:0,-62.3293	0:24:24:863:0:0:0,-59.096	0:17:17:646:0:0:0,-40.7272	0:63:63:2254:0:0:0,-153.517	0:38:38:1336:0:0:0,-102.686	0:33:33:1199:0:0:0,-101.696	0:31:31:1099:0:0:0,-53.8871	0:31:31:1092:0:0:0,-72.5976	0:29:29:1036:0:0:0,-73.9544	0:44:44:1553:0:0:0,-104.719	0:29:29:1002:0:0:0,-76.3424	0:11:11:403:0:0:0,-21.1451	0:28:28:972:0:0:0,-47.8464	0:31:31:1063:0:0:0,-76.9381	1:40:0:0:40:1429:-123.098,0	0:32:32:1152:0:0:0,-59.2294	0:50:50:1790:0:0:0,-116.311	0:23:23:797:0:0:0,-50.7168	0:79:79:2851:0:0:0,-212.789	0:19:19:663:0:0:0,-51.2991	0:17:17:606:0:0:0,-31.7479	0:29:29:1013:0:0:0,-77.2069	0:43:43:1545:0:0:0,-118.61	0:28:28:969:0:0:0,-82.9201	0:27:27:930:0:0:0,-69.5388	0:44:44:1529:0:0:0,-108.459	0:21:21:757:0:0:0,-65.2039	1:34:0:0:34:1177:-92.1203,0	1:71:0:0:71:2545:-210.483,0	0:110:110:3933:0:0:0,-342.603
unitig_11	859487	.	TAGT	GAGC,TAGC	3.22254e-12	.	AB=0,0;ABP=0,0;AC=2,2;AF=0.0666667,0.0666667;AN=30;AO=85,317;CIGAR=1X2M1X,3M1X;DP=2764;DPB=2839;DPRA=1.10305,0.850951;EPP=30.8307,528.609;EPPR=26.7649;GTI=3;LEN=4,1;MEANALT=2.5,1.8;MQM=6.11765,2.60568;MQMR=11.3916;NS=30;NUMALT=2;ODDS=27.9847;PAIRED=1,0.993691;PAIREDR=0.920814;PAO=11.5,38.5;PQA=382.5,1275.5;PQR=2612;PRO=96;QA=2948,12320;QR=84494;RO=2311;RPL=17,11;RPP=69.4574,599.138;RPPR=535.786;R…	GT:DP:RO:QR:AO:QA:GL	0:114:68:2507:12,27:424,1023:0,-54.9565,-53.71	0:187:152:5482:22,12:736,455:0,-127.097,-138.229	0:109:91:3378:0,18:0,678:0,-48.6313,-43.0599	0:193:174:6419:0,17:0,669:0,-93.6719,-91.2037	0:226:205:7508:0,0:0,0:0,-221.927,-222.292	0:123:115:4189:0,8:0,313:0,-269.656,-267.66	0:23:17:613:0,6:0,240:0,-4.13861,-2.96974	0:41:31:1111:0,9:0,359:0,-16.6437,-14.941	2:3:1:36:0,1:0,39:-3.02325e-05,-0.173639,0	0:111:103:3751:0,6:0,232:0,-124.684,-123.981	0:162:152:5514:0,10:0,357:0,-170.545,-167.866	0:18:14:500:0,4:0,156:0,-6.13814,-5.42462	0:168:131:4791:0,36:0,1426:0,-149.476,-140.938	0:93:84:3092:0,7:0,280:0,-49.8692,-48.6123	1:64:13:510:33,18:1177,726:-7.31944,0,-12.7781	0:137:122:4400:0,14:0,557:0,-68.6774,-65.6392	0:153:133:4844:0,19:0,737:0,-70.385,-64.8112	0:17:17:633:0,0:0,0:0,-3.76836,-3.76836	0:118:95:3427:0,21:0,782:0,-45.6104,-41.3733	0:46:37:1310:0,8:0,299:0,-20.1704,-18.7377	0:141:111:4105:0,30:0,1201:0,-166.975,-161.866	0:45:42:1559:0,2:0,82:0,-14.4118,-14.0527	0:148:146:5355:0,0:0,0:0,-78.7387,-78.7387	0:35:30:1126:0,5:0,196:0,-10.2859,-10.2732	0:38:25:911:0,10:0,396:0,-8.32358,-6.52635	0:73:64:2307:0,7:0,274:0,-160.372,-159.256	2:7:1:32:0,6:0,238:-0.999904,-1.08841,0	0:14:14:522:0,0:0,0:0,-8.61286,-8.61286	1:36:2:64:18,16:611,605:-11.8088,0,-8.19463	0:121:121:4498:0,0:0,0:0,-342.895,-342.956
unitig_11	860057	.	A	G	2.58888e-11	.	AB=0;ABP=0;AC=3;AF=0.1;AN=30;AO=773;CIGAR=1X;DP=5683;DPB=5683;DPRA=1.21308;EPP=147.763;EPPR=664.908;GTI=2;LEN=1;MEANALT=1.05263;MQM=4.04269;MQMR=8.62849;NS=30;NUMALT=1;ODDS=25.8607;PAIRED=0.948254;PAIREDR=0.905237;PAO=0;PQA=0;PQR=0;PRO=0;QA=29087;QR=183385;RO=4907;RPL=466;RPP=74.0284;RPPR=37.9526;RPR=307;RUN=1;SAF=249;SAP=215.452;SAR=524;SRF=2154;SRP=161.789;SRR=2753;TYPE=snp;technology.illumina=1	GT:DP:RO:QR:AO:QA:GL	0:226:198:7410:28:1076:0,-88.5729	0:231:198:7382:33:1242:0,-194.873	0:307:307:11581:0:0:0,-160.168	0:176:119:4395:57:2131:0,-37.2647	0:243:243:9133:0:0:0,-317.591	0:165:85:3215:78:2914:0,-162.547	0:89:68:2532:21:784:0,-27.9463	0:315:279:10494:36:1348:0,-133.347	0:69:69:2539:0:0:0,-20.089	0:231:231:8647:0:0:0,-208.102	0:232:211:7811:21:801:0,-321.442	0:210:210:7978:0:0:0,-127.964	0:354:307:11615:47:1757:0,-260.975	0:223:196:7370:27:1031:0,-88.0907	1:117:34:1285:83:3191:-19.5198,0	0:242:194:7210:48:1777:0,-67.0387	0:294:293:10998:0:0:0,-112.386	0:37:37:1365:0:0:0,-13.2632	0:228:167:6226:61:2299:0,-28.4257	0:110:53:1900:57:2131:0,-3.29685	0:296:249:9415:47:1795:0,-161.399	0:105:105:3919:0:0:0,-51.4801	0:77:77:2845:0:0:0,-51.6622	0:125:104:3721:21:796:0,-30.3668	0:322:295:10796:27:987:0,-141.04	0:262:246:9132:16:598:0,-247.831	1:36:14:486:22:822:-2.34006,0	0:106:106:3891:0:0:0,-50.6726	1:98:55:2048:43:1607:-4.09238,0	0:157:157:6046:0:0:0,-384.019
unitig_11	860182	.	CC	TC	202.926	.	AB=0;ABP=0;AC=3;AF=0.1;AN=30;AO=3036;CIGAR=1X1M;DP=8551;DPB=8630;DPRA=1.4256;EPP=33.3623;EPPR=7.7917;GTI=0;LEN=1;MEANALT=1.82143;MQM=3.70191;MQMR=10.4885;NS=30;NUMALT=1;ODDS=8.54577;PAIRED=0.940382;PAIREDR=0.932095;PAO=60;PQA=619.5;PQR=1157;PRO=76.5;QA=11239;QR=184914;RO=5007;RPL=1175;RPP=339.6;RPPR=174.595;RPR=1861;RUN=1;SAF=874;SAP=1189.56;SAR=2162;SRF=2303;SRP=72.7477;SRR=2704;TYPE=snp;technol…	GT:DP:RO:QR:AO:QA:GL	0:420:252:9270:168:523:0,-192.284	0:327:246:9150:81:471:0,-226.501	0:459:365:13476:47:194:0,-300.464	0:389:198:7492:191:797:0,-58.0844	0:441:330:12312:109:343:0,-416.494	0:237:135:5025:100:562:0,-220.122	0:199:152:5578:1:2:0,-94.3145	0:348:255:9404:86:285:0,-165.497	0:110:15:522:95:226:0,-1.9577	0:247:137:5082:110:299:0,-173.877	0:346:201:7399:145:588:0,-298.068	0:161:131:4840:30:96:0,-98.591	0:385:242:8919:107:485:0,-313.642	0:306:201:7451:105:468:0,-172.242	1:238:44:1643:194:847:-29.105,0	0:362:154:5703:207:746:0,-33.6258	0:509:258:9542:174:488:0,-99.1564	0:84:82:3129:1:2:0,-30.7141	0:398:177:6538:109:266:0,-75.6411	0:143:41:1518:44:131:0,-12.5685	0:326:132:4857:194:673:0,-163.199	0:195:139:5075:55:116:0,-91.3192	0:262:262:9809:0:0:0,-105.014	1:253:57:2108:195:878:-19.8994,0	0:386:161:5871:176:578:0,-87.8751	0:373:216:7789:107:296:0,-282.551	0:237:161:5886:60:295:0,-74.7213	0:124:81:2883:41:155:0,-43.4657	1:140:36:1310:104:429:-5.09055,0	0:146:146:5333:0:0:0,-364.656
unitig_11	860591	.	T	C	2.46124e-07	.	AB=0;ABP=0;AC=3;AF=0.1;AN=30;AO=298;CIGAR=1X;DP=2305;DPB=2305;DPRA=0.617015;EPP=13.5325;EPPR=196.796;GTI=2;LEN=1;MEANALT=1.06897;MQM=3.70805;MQMR=12.2589;NS=30;NUMALT=1;ODDS=16.686;PAIRED=0.862416;PAIREDR=0.859352;PAO=0;PQA=0;PQR=0;PRO=0;QA=10929;QR=74490;RO=2005;RPL=165;RPP=10.472;RPPR=35.4243;RPR=133;RUN=1;SAF=131;SAP=12.454;SAR=167;SRF=845;SRP=110.474;SRR=1160;TYPE=snp;technology.illumina=1	GT:DP:RO:QR:AO:QA:GL	0:165:154:5743:11:385:0,-135.914	0:142:138:5192:4:144:0,-147.464	0:120:104:3884:16:599:0,-48.8296	0:50:27:938:23:833:0,-1.62046	0:167:134:5006:33:1233:0,-221.106	0:70:68:2580:2:82:0,-162.661	0:32:31:1188:1:31:0,-11.499	0:57:37:1322:20:731:0,-3.76374	0:8:7:251:1:35:0,-0.953704	0:107:105:3927:2:78:0,-112.627	0:102:87:3176:15:564:0,-156.758	0:16:15:531:1:35:0,-4.69281	0:152:141:5270:11:422:0,-131.19	0:37:36:1347:1:41:0,-19.7409	1:33:14:523:19:710:-5.04648,0	0:51:39:1395:12:398:0,-3.76629	0:50:38:1441:12:425:0,-2.31952	0:37:33:1187:4:142:0,-4.21202	0:295:276:10320:19:715:0,-307.503	0:61:56:2064:5:195:0,-18.9608	0:51:49:1777:1:41:0,-58.9058	0:43:35:1267:8:297:0,-10.7127	0:40:29:1106:11:397:0,-7.84316	0:10:9:319:1:40:0,-2.43784	0:61:52:1887:9:315:0,-16.2054	0:123:117:4327:6:192:0,-187.869	0:28:25:905:3:111:0,-7.73448	1:16:4:151:11:369:-1.43919,0	1:59:23:876:36:1369:-3.31888,0	0:122:122:4590:0:0:0,-278.577
unitig_11	881489	.	A	G	0.000207763	.	AB=0;ABP=0;AC=7;AF=0.233333;AN=30;AO=454;CIGAR=1X;DP=1926;DPB=1926;DPRA=1.38491;EPP=38.3852;EPPR=5.14337;GTI=5;LEN=1;MEANALT=1.08696;MQM=2.09471;MQMR=20.8476;NS=30;NUMALT=1;ODDS=9.96566;PAIRED=0.909692;PAIREDR=0.85034;PAO=0;PQA=0;PQR=0;PRO=0;QA=16758;QR=55080;RO=1470;RPL=340;RPP=247.306;RPPR=3.86116;RPR=114;RUN=1;SAF=228;SAP=3.02943;SAR=226;SRF=905;SRP=173.774;SRR=565;TYPE=snp;technology.illumina…	GT:DP:RO:QR:AO:QA:GL	0:42:23:882:19:679:0,-0.358612	0:36:19:705:17:632:0,-0.902495	0:94:67:2536:26:941:0,-47.1891	0:15:14:532:1:39:0,-2.33931	0:139:135:5088:4:143:0,-345.337	0:202:181:6797:21:762:0,-382.641	1:37:14:535:22:810:-1.34877,0	0:98:98:3696:0:0:0,-87.9213	0:79:58:2107:21:770:0,-51.3725	1:68:27:994:41:1503:-1.70571,0	0:123:122:4585:1:34:0,-344.032	0:1:1:39:0:0:0,-0.199968	1:26:5:173:21:782:-2.87942,0	0:12:7:263:5:185:0,-0.634158	1:55:14:554:41:1617:-4.94986,0	0:12:12:465:0:0:0,-2.17954	0:24:24:919:0:0:0,-4.33879	0:15:15:568:0:0:0,-3.8976	0:16:15:594:1:34:0,-2.51966	0:19:12:433:7:262:0,-0.899199	0:168:163:6167:5:192:0,-408.576	1:26:6:225:20:714:-2.14835,0	0:159:83:3105:76:2783:0,-50.682	0:17:17:625:0:0:0,-3.98285	0:71:38:1366:33:1230:0,-14.3406	0:118:94:3445:24:907:0,-243.684	1:26:1:34:25:905:-4.49873,0	0:11:9:329:2:67:0,-2.35232	1:37:16:605:21:767:-0.718018,0	0:180:180:6714:0:0:0,-530.298
unitig_17	697	.	G	A	0.000141227	.	AB=0;ABP=0;AC=4;AF=0.133333;AN=30;AO=134;CIGAR=1X;DP=1103;DPB=1103;DPRA=0.730206;EPP=171.607;EPPR=552.097;GTI=3;LEN=1;MEANALT=1;MQM=4.47761;MQMR=16.5604;NS=30;NUMALT=1;ODDS=10.3362;PAIRED=0.865672;PAIREDR=0.913313;PAO=0;PQA=0;PQR=0;PRO=0;QA=5020;QR=35781;RO=969;RPL=0;RPP=293.988;RPPR=850.59;RPR=134;RUN=1;SAF=118;SAP=171.607;SAR=16;SRF=721;SRP=504.374;SRR=248;TYPE=snp;technology.illumina=1	GT:DP:RO:QR:AO:QA:GL	0:17:17:602:0:0:0,-6.06446	0:102:102:3676:0:0:0,-263.298	0:19:19:729:0:0:0,-5.33946	0:36:25:919:11:393:0,-6.21379	0:29:29:1095:0:0:0,-8.0373	0:33:31:1191:2:74:0,-14.3	0:47:31:1162:16:595:0,-5.39788	0:31:31:1176:0:0:0,-11.5574	0:26:26:985:0:0:0,-9.57713	0:29:21:779:8:294:0,-3.94995	1:30:14:528:16:605:-3.80182,0	0:19:15:557:4:146:0,-5.04028	0:14:14:531:0:0:0,-3.08328	1:22:8:299:14:542:-2.8842,0	1:33:20:726:13:488:-1.18972,0	0:30:30:1128:0:0:0,-12.7318	0:28:28:1049:0:0:0,-11.5601	0:8:8:304:0:0:0,-3.00974	0:79:57:2092:22:848:0,-10.3291	0:27:21:757:6:225:0,-5.85134	0:162:162:5986:0:0:0,-401.055	0:15:15:554:0:0:0,-3.71605	0:13:13:489:0:0:0,-4.35534	0:8:5:175:3:108:0,-1.55857	0:22:18:624:4:142:0,-3.04048	0:22:18:646:4:139:0,-2.58726	0:16:16:571:0:0:0,-4.34731	0:21:21:733:0:0:0,-5.96612	1:23:12:446:11:421:-2.18311,0	0:142:142:5272:0:0:0,-401.934
unitig_17	8146	.	ATCGAG	GTCGAG,GTCAAT	7686.34	.	AB=0,0;ABP=0,0;AC=2,1;AF=0.0666667,0.0333333;AN=30;AO=234,39;CIGAR=1X5M,1X2M1X1M1X;DP=2881;DPB=3020.67;DPRA=1.24339,0.397959;EPP=10.2857,5.73856;EPPR=15.0092;GTI=0;LEN=1,6;MEANALT=1.5,1;MQM=41.9915,16.1795;MQMR=41.9816;NS=30;NUMALT=2;ODDS=82.704;PAIRED=0.905983,0.948718;PAIREDR=0.918266;PAO=86.5,8.5;PQA=2109.5,260;PQR=6211.5;PRO=212;QA=8650,1333;QR=95140;RO=2606;RPL=131,16;RPP=10.2857,5.73856;RPP…	GT:DP:RO:QR:AO:QA:GL	0:91:91:3303:0,0:0,0:0,-301.335,-300.011	0:77:77:2783:0,0:0,0:0,-257.066,-256.766	0:100:100:3666:0,0:0,0:0,-339.992,-338.969	0:145:145:5343:0,0:0,0:0,-475.514,-473.407	0:97:97:3572:0,0:0,0:0,-327.709,-326.324	0:68:68:2484:0,0:0,0:0,-222.508,-221.304	0:91:91:3361:0,0:0,0:0,-303.707,-302.263	0:102:102:3707:0,0:0,0:0,-336.921,-334.754	0:96:96:3433:0,0:0,0:0,-305.692,-304.909	0:101:101:3706:0,0:0,0:0,-342.208,-341.304	0:96:96:3475:0,0:0,0:0,-318.905,-318.062	0:53:53:2005:0,0:0,0:0,-173.437,-172.538	0:96:96:3547:0,0:0,0:0,-325.346,-325.046	0:99:99:3666:0,0:0,0:0,-328.573,-327.129	1:114:0:0:113,0:4161,0:-360.761,0,-359.497	0:94:94:3434:0,0:0,0:0,-307.581,-306.196	0:109:109:3972:0,0:0,0:0,-363.036,-361.59	0:80:80:2939:0,0:0,0:0,-270.39,-270.031	0:164:164:5953:0,0:0,0:0,-539.809,-536.257	0:62:62:2270:0,0:0,0:0,-206.8,-205.476	0:116:116:4254:0,0:0,0:0,-392.161,-390.592	2:39:0:0:0,39:0,1333:-60.2411,-60.5672,0	0:143:143:5193:0,0:0,0:0,-478.583,-477.799	0:77:77:2776:0,0:0,0:0,-253.635,-252.913	0:65:65:2346:0,0:0,0:0,-213.261,-211.754	0:60:60:2148:0,0:0,0:0,-203.405,-202.684	0:87:87:3126:0,0:0,0:0,-286.804,-286.684	0:79:78:2799:0,0:0,0:0,-252.791,-252.189	1:121:0:0:121,0:4489,0:-391.752,0,-391.692	0:159:159:5879:0,0:0,0:0,-524.948,-523.803
unitig_17	19619	.	G	A	8201.95	.	AB=0;ABP=0;AC=2;AF=0.0666667;AN=30;AO=260;CIGAR=1X;DP=3106;DPB=3106;DPRA=1.27899;EPP=13.8343;EPPR=256.152;GTI=0;LEN=1;MEANALT=1;MQM=41.9538;MQMR=41.8173;NS=30;NUMALT=1;ODDS=255.034;PAIRED=0.926923;PAIREDR=0.920942;PAO=0;PQA=0;PQR=0;PRO=0;QA=9692;QR=107077;RO=2846;RPL=112;RPP=13.8343;RPPR=5.07343;RPR=148;RUN=1;SAF=160;SAP=33.0768;SAR=100;SRF=1632;SRP=136.323;SRR=1214;TYPE=snp;technology.illumina=1	GT:DP:RO:QR:AO:QA:GL	0:94:94:3545:0:0:0,-303.523	0:78:78:2927:0:0:0,-252.967	0:98:98:3675:0:0:0,-317.287	0:161:161:6162:0:0:0,-530.105	0:112:112:4183:0:0:0,-361.478	0:65:65:2479:0:0:0,-213.849	0:77:77:2835:0:0:0,-245.553	0:108:108:4086:0:0:0,-352.362	0:99:99:3754:0:0:0,-323.541	0:106:106:4043:0:0:0,-347.862	0:113:113:4259:0:0:0,-367.289	0:34:34:1294:0:0:0,-111.564	0:130:130:4958:0:0:0,-426.384	0:96:96:3629:0:0:0,-312.148	1:136:0:0:136:5077:-439.014,0	0:99:99:3749:0:0:0,-323.714	0:129:129:4906:0:0:0,-422.518	0:83:83:3148:0:0:0,-271.246	0:158:158:5908:0:0:0,-509.963	0:61:61:2289:0:0:0,-197.907	0:117:117:4381:0:0:0,-378.835	0:70:70:2637:0:0:0,-203.36	0:174:174:6574:0:0:0,-566.64	0:65:65:2416:0:0:0,-209.381	0:81:81:2968:0:0:0,-257.126	0:92:92:3439:0:0:0,-297.004	0:112:112:4172:0:0:0,-360.035	0:82:82:3017:0:0:0,-261.745	1:124:0:0:124:4615:-399.708,0	0:152:152:5644:0:0:0,-489.048
unitig_17	30227	.	GCA	GCCA	9.90851e-14	.	AB=0;ABP=0;AC=2;AF=0.0666667;AN=30;AO=27;CIGAR=1M1I2M;DP=2711;DPB=2801.33;DPRA=0.414736;EPP=5.02092;EPPR=125.446;GTI=1;LEN=1;MEANALT=3;MQM=30.6296;MQMR=39.3689;NS=30;NUMALT=1;ODDS=72.6841;PAIRED=0.518519;PAIREDR=0.882772;PAO=91.5;PQA=1775.5;PQR=1775.5;PRO=91.5;QA=748;QR=99631;RO=2670;RPL=27;RPP=61.6401;RPPR=8.47883;RPR=0;RUN=1;SAF=11;SAP=5.02092;SAR=16;SRF=1377;SRP=8.74884;SRR=1293;TYPE=ins;techn…	GT:DP:RO:QR:AO:QA:GL	0:98:97:3617:0:0:0,-306.486	0:64:64:2401:0:0:0,-207.738	0:133:133:4956:0:0:0,-390.175	0:157:157:5958:0:0:0,-513.823	0:103:103:3835:0:0:0,-309.331	0:79:78:2943:0:0:0,-235.511	0:73:73:2705:0:0:0,-219.056	0:86:86:3210:0:0:0,-270.117	0:89:89:3344:0:0:0,-275.16	0:85:85:3199:0:0:0,-275.382	0:84:84:3154:0:0:0,-272.973	0:44:44:1677:0:0:0,-141.804	0:122:122:4626:0:0:0,-371.308	0:90:90:3319:0:0:0,-265.466	1:33:17:605:11:284:-1.88209,0	0:99:99:3691:0:0:0,-295.089	0:97:97:3622:0:0:0,-287.839	0:64:64:2445:0:0:0,-210.777	0:157:157:5879:0:0:0,-466.267	0:64:64:2407:0:0:0,-208.232	0:104:103:3822:0:0:0,-330.99	0:68:68:2587:0:0:0,-223.237	0:149:148:5514:0:0:0,-425.811	0:64:64:2353:0:0:0,-204.321	0:68:68:2510:0:0:0,-218.048	0:72:72:2583:0:0:0,-225.126	0:97:97:3535:0:0:0,-287.604	0:76:76:2770:0:0:0,-229.191	1:45:24:834:16:464:-0.57467,0	0:147:147:5530:0:0:0,-477.929
unitig_17	222764	.	CCA	TCG,CGA,TCA,CCG	0	.	AB=0,0,0,0;ABP=0,0,0,0;AC=2,0,0,0;AF=0.0666667,0,0,0;AN=30;AO=36,21,28,32;CIGAR=1X1M1X,1M1X1M,1X2M,2M1X;DP=2120;DPB=2147.67;DPRA=0.789562,0.955674,0.823663,1.60196;EPP=6.8707,3.94093,22.8638,3.28173;EPPR=148.625;GTI=1;LEN=3,1,1,1;MEANALT=2.11111,2.22222,2.16667,2.11111;MQM=2.66667,2,2.32143,12.1562;MQMR=19.7578;NS=30;NUMALT=4;ODDS=48.9176;PAIRED=0,0,0,0.65625;PAIREDR=0.320102;PAO=1,12.3333,18.333…	GT:DP:RO:QR:AO:QA:GL	0:38:32:1221:0,0,0,0:0,0,0,0:0,-22.266,-25.1287,-25.1287,-22.266	0:16:14:541:0,0,0,0:0,0,0,0:0,-2.89969,-4.33106,-4.33106,-2.89969	0:75:75:2843:0,0,0,0:0,0,0,0:0,-131.155,-131.155,-131.214,-131.214	0:107:97:3716:0,0,10,0:0,0,278,0:0,-242.367,-242.367,-240.551,-242.487	0:22:19:678:0,2,0,1:0,4,0,32:0,-4.72772,-6.04781,-7.04307,-4.63912	0:25:20:765:0,5,0,0:0,73,0,0:0,-5.2311,-4.70307,-5.2311,-5.2311	0:59:52:1949:6,0,0,0:199,0,0,0:0,-128.492,-133.838,-133.838,-129.607	0:102:93:3509:0,0,0,1:0,0,0,39:0,-43.6877,-46.5504,-46.5504,-43.418	0:40:38:1396:0,2,0,0:0,66,0,0:0,-15.2876,-16.3607,-16.719,-15.2876	0:41:30:1174:7,0,0,4:220,0,0,146:0,-17.4138,-18.8362,-18.8362,-18.1204	0:60:54:2045:5,0,0,0:154,0,0,0:0,-164.072,-165.547,-164.592,-166.049	0:23:21:768:0,0,0,0:0,0,0,0:0,-5.86493,-5.86493,-6.30699,-5.86493	0:65:65:2500:0,0,0,0:0,0,0,0:0,-208.175,-211.038,-211.097,-208.175	0:53:50:1902:0,0,1,0:0,0,2,0:0,-160.602,-160.602,-160.551,-160.602	1:12:6:224:5,0,0,0:186,0,0,0:-1.25108,0,-2.3308,-2.3308,-0.89944	0:25:24:892:0,1,0,0:0,2,0,0:0,-8.98462,-10.3605,-10.858,-8.98462	0:46:35:1312:5,1,4,0:171,2,8,0:0,-9.30308,-11.5756,-11.8482,-10.2009	0:60:55:2130:0,0,4,1:0,0,22,39:0,-28.1389,-31.0016,-30.3276,-27.9596	0:114:109:4093:0,2,0,1:0,4,0,39:0,-62.5843,-62.4709,-62.7596,-62.4047	0:62:59:2264:1,2,0,0:38,32,0,0:0,-30.5131,-30.4569,-30.6924,-30.6924	0:38:36:1378:2,0,0,0:64,0,0,0:0,-25.2359,-27.0236,-27.0236,-25.5922	0:83:62:2381:0,0,0,20:0,0,0,780:0,-38.1308,-39.5622,-39.5622,-6.0152	0:228:227:8593:0,0,0,1:0,0,0,35:0,-336.093,-337.524,-337.585,-335.914	0:111:109:3963:2,0,0,0:82,0,0,0:0,-266.172,-270.822,-271.339,-266.588	0:175:170:6436:0,4,0,0:0,8,0,0:0,-177.129,-178.334,-178.56,-177.129	0:106:104:3800:0,0,0,2:0,0,0,81:0,-238.363,-243.613,-242.657,-239.023	0:107:101:3753:3,2,0,1:104,4,0,35:0,-157.067,-163.007,-163.118,-158.728	0:85:71:2596:0,0,6,0:0,0,12,0:0,-127.846,-129.277,-128.946,-127.846	1:11:6:208:0,0,3,0:0,0,6,0:-0.486525,0,-1.43136,-1.49487,0	0:131:131:4884:0,0,0,0:0,0,0,0:0,-416.024,-419.843,-419.068,-416.98
unitig_17	445289	.	T	C	6470.48	.	AB=0;ABP=0;AC=9;AF=0.3;AN=30;AO=249;CIGAR=1X;DP=834;DPB=834;DPRA=1.00457;EPP=27.507;EPPR=72.9183;GTI=0;LEN=1;MEANALT=1.22222;MQM=37.6707;MQMR=40.9022;NS=30;NUMALT=1;ODDS=16.2808;PAIRED=0.799197;PAIREDR=0.885077;PAO=0;PQA=0;PQR=0;PRO=0;QA=8755;QR=20715;RO=583;RPL=160;RPP=46.9717;RPPR=66.9291;RPR=89;RUN=1;SAF=35;SAP=282.433;SAR=214;SRF=71;SRP=727.384;SRR=512;TYPE=snp;technology.illumina=1	GT:DP:RO:QR:AO:QA:GL	0:20:20:694:0:0:0,-49.2747	0:18:18:628:0:0:0,-55.2737	0:2:2:67:0:0:0,-6.25066	0:56:56:2027:0:0:0,-176.787	0:35:35:1250:0:0:0,-109.025	0:18:18:646:0:0:0,-56.6132	1:20:0:0:20:711:-48.7072,0	1:33:0:0:33:1127:-99.0119,0	1:20:0:0:20:701:-44.8603,0	1:31:0:0:31:1103:-96.338,0	1:30:0:0:30:1067:-70.52,0	0:10:10:350:0:0:0,-30.836	0:14:14:475:0:0:0,-42.0862	0:40:40:1462:0:0:0,-127.438	1:26:0:0:25:881:-76.5959,0	0:17:17:615:0:0:0,-53.5678	0:39:39:1380:0:0:0,-121.131	0:15:15:540:0:0:0,-47.4009	0:88:88:3088:0:0:0,-264.195	0:31:31:1128:0:0:0,-96.5979	0:18:18:575:0:0:0,-50.9492	0:21:21:745:0:0:0,-54.6446	0:18:18:645:0:0:0,-56.4328	1:22:0:0:21:719:-62.7682,0	0:14:14:506:0:0:0,-43.0072	1:17:0:0:17:592:-52.1613,0	0:14:14:511:0:0:0,-44.7515	0:18:18:665:0:0:0,-56.6553	1:52:0:0:52:1854:-149.244,0	0:77:77:2718:0:0:0,-237.832
unitig_17	452988	.	C	T	1.99799e-14	.	AB=0;ABP=0;AC=3;AF=0.1;AN=30;AO=8;CIGAR=1X;DP=1969;DPB=1969;DPRA=0.0331802;EPP=7.35324;EPPR=92.9531;GTI=2;LEN=1;MEANALT=1;MQM=8.875;MQMR=39.8547;NS=30;NUMALT=1;ODDS=57.533;PAIRED=0.875;PAIREDR=0.898521;PAO=0;PQA=0;PQR=0;PRO=0;QA=249;QR=71882;RO=1961;RPL=8;RPP=20.3821;RPPR=3.59608;RPR=0;RUN=1;SAF=2;SAP=7.35324;SAR=6;SRF=779;SRP=182.851;SRR=1182;TYPE=snp;technology.illumina=1	GT:DP:RO:QR:AO:QA:GL	0:54:54:1964:0:0:0,-168.859	0:72:72:2581:0:0:0,-216.33	0:63:63:2294:0:0:0,-193.693	0:2:1:37:1:34:0,-8.58085e-05	0:84:84:3075:0:0:0,-253.324	0:72:72:2638:0:0:0,-221.692	0:69:69:2637:0:0:0,-218.149	0:98:98:3549:0:0:0,-299.896	0:80:80:2969:0:0:0,-248.817	0:39:39:1448:0:0:0,-105.916	0:78:78:2865:0:0:0,-243.62	0:53:53:1991:0:0:0,-172.059	0:92:92:3368:0:0:0,-269.665	0:77:77:2814:0:0:0,-244.524	1:1:0:0:1:31:-0.299657,0	0:89:89:3268:0:0:0,-276.884	0:77:77:2806:0:0:0,-232.278	0:80:80:2960:0:0:0,-241.325	0:131:131:4832:0:0:0,-407.522	0:45:45:1646:0:0:0,-137.854	0:105:105:3837:0:0:0,-322.869	0:59:59:2160:0:0:0,-178.566	0:105:105:3825:0:0:0,-311.306	0:54:54:1941:0:0:0,-166.182	0:28:28:1025:0:0:0,-69.0376	1:3:0:0:3:96:-1.30492,0	0:61:61:2175:0:0:0,-173.563	0:68:68:2470:0:0:0,-207.12	1:4:1:37:3:88:-4.27499,0	0:126:126:4670:0:0:0,-404.418
unitig_17	590032	.	G	C	2037.83	.	AB=0;ABP=0;AC=2;AF=0.0666667;AN=30;AO=136;CIGAR=1X;DP=2189;DPB=2189;DPRA=1.22868;EPP=3.07417;EPPR=9.94992;GTI=0;LEN=1;MEANALT=1;MQM=30.1912;MQMR=26.5139;NS=30;NUMALT=1;ODDS=85.1601;PAIRED=0.904412;PAIREDR=0.745738;PAO=0;PQA=0;PQR=0;PRO=0;QA=5155;QR=76641;RO=2053;RPL=74;RPP=5.30951;RPPR=70.7131;RPR=62;RUN=1;SAF=97;SAP=56.7223;SAR=39;SRF=1265;SRP=243.669;SRR=788;TYPE=snp;technology.illumina=1	GT:DP:RO:QR:AO:QA:GL	0:50:50:1909:0:0:0,-135.447	0:75:75:2783:0:0:0,-131.415	0:60:60:2251:0:0:0,-109.206	0:115:115:4319:0:0:0,-225.605	0:75:75:2890:0:0:0,-119.087	0:58:58:2155:0:0:0,-88.1722	0:50:50:1848:0:0:0,-70.0539	0:94:93:3490:1:41:0,-226.922	0:65:65:2378:0:0:0,-184.641	0:55:54:2011:1:35:0,-113.721	0:76:76:2860:0:0:0,-170.531	0:50:50:1875:0:0:0,-106.888	0:70:70:2625:0:0:0,-142.12	0:60:60:2246:0:0:0,-125.782	1:109:58:2214:51:1947:-39.6038,0	0:45:45:1706:0:0:0,-69.6117	0:83:83:3124:0:0:0,-194.929	0:73:73:2706:0:0:0,-211.434	0:123:123:4529:0:0:0,-266.666	0:37:37:1405:0:0:0,-52.1907	0:79:79:2966:0:0:0,-167.195	0:41:41:1553:0:0:0,-95.5601	0:107:107:3970:0:0:0,-298.538	0:78:78:2901:0:0:0,-154.193	0:54:54:1982:0:0:0,-95.4766	0:75:75:2716:0:0:0,-207.275	0:79:79:2870:0:0:0,-218.264	0:48:48:1795:0:0:0,-42.4883	1:90:7:272:83:3132:-175.866,0	0:115:115:4292:0:0:0,-340.309
unitig_17	628791	.	CTGCTTCTT	CT	1456.05	.	AB=0;ABP=0;AC=2;AF=0.0666667;AN=30;AO=63;CIGAR=1M7D1M;DP=1347;DPB=1388.78;DPRA=1.4229;EPP=10.7656;EPPR=14.0914;GTI=9;LEN=7;MEANALT=1;MQM=34.2222;MQMR=41.659;NS=30;NUMALT=1;ODDS=0.846225;PAIRED=0.809524;PAIREDR=0.774325;PAO=14.6667;PQA=222.667;PQR=4162.67;PRO=133.167;QA=2028;QR=43916;RO=1223;RPL=26;RPP=7.18091;RPPR=4.12001;RPR=37;RUN=1;SAF=26;SAP=7.18091;SAR=37;SRF=502;SRP=88.1665;SRR=721;TYPE=del…	GT:DP:RO:QR:AO:QA:GL	0:65:64:2289:0:0:0,-205.551	0:45:45:1636:0:0:0,-150.731	0:23:23:831:0:0:0,-75.6426	0:93:93:3360:0:0:0,-308.53	0:78:77:2797:0:0:0,-269.347	0:1:0:0:0:0:0,0	0:3:0:0:0:0:0,0	0:93:93:3433:0:0:0,-309.484	0:52:52:1852:0:0:0,-169.304	0:2:0:0:0:0:0,0	0:7:0:0:0:0:0,0	0:21:21:755:0:0:0,-75.1076	0:80:80:2954:0:0:0,-277.435	0:81:81:2962:0:0:0,-266.507	1:17:0:0:0:0:-0.753236,0	0:57:57:2060:0:0:0,-191.6	0:4:0:0:0:0:0,0	0:45:45:1593:0:0:0,-145.359	0:92:92:3271:0:0:0,-305.52	0:31:31:1098:0:0:0,-111.305	0:5:0:0:0:0:0,0	0:49:49:1729:0:0:0,-164.034	0:75:75:2617:0:0:0,-248.049	0:9:0:0:0:0:0,0	0:43:42:1448:0:0:0,-135.122	0:54:54:1899:0:0:0,-182.708	0:10:0:0:0:0:0,0	0:42:42:1463:0:0:0,-137.286	1:63:0:0:63:2028:-156.419,0	0:107:107:3869:0:0:0,-373.055
unitig_24	350603	.	A	G	12489.4	.	AB=0;ABP=0;AC=4;AF=0.133333;AN=30;AO=441;CIGAR=1X;DP=2917;DPB=2917;DPRA=1.16081;EPP=16.8417;EPPR=4.2767;GTI=0;LEN=1;MEANALT=1;MQM=37.1111;MQMR=41.4293;NS=30;NUMALT=1;ODDS=323.661;PAIRED=0.936508;PAIREDR=0.911551;PAO=0;PQA=0;PQR=0;PRO=0;QA=15993;QR=89950;RO=2476;RPL=240;RPP=10.4997;RPPR=26.0265;RPR=201;RUN=1;SAF=230;SAP=4.78785;SAR=211;SRF=1262;SRP=5.03093;SRR=1214;TYPE=snp;technology.illumina=1	GT:DP:RO:QR:AO:QA:GL	0:69:69:2530:0:0:0,-211.201	0:90:90:3197:0:0:0,-262.995	0:124:124:4536:0:0:0,-394.058	0:166:166:6048:0:0:0,-523.958	0:120:120:4332:0:0:0,-360.775	0:70:70:2617:0:0:0,-226.717	0:83:83:3041:0:0:0,-262.314	0:99:99:3647:0:0:0,-316.382	0:97:97:3487:0:0:0,-303.354	0:92:92:3362:0:0:0,-290.797	0:119:119:4341:0:0:0,-366.374	0:44:44:1619:0:0:0,-140.802	1:127:1:24:126:4585:-356.534,0	1:71:0:0:71:2612:-217.266,0	1:129:0:0:129:4697:-381.788,0	0:101:101:3676:0:0:0,-319.317	0:119:119:4351:0:0:0,-368.344	0:65:65:2342:0:0:0,-203.834	0:169:169:6155:0:0:0,-533.681	0:59:59:2111:0:0:0,-183.987	0:106:106:3882:0:0:0,-334.611	0:75:75:2692:0:0:0,-231.425	0:160:160:5867:0:0:0,-504.707	0:63:63:2184:0:0:0,-190.411	0:69:69:2436:0:0:0,-209.06	0:47:47:1701:0:0:0,-148.275	0:78:78:2805:0:0:0,-238.156	0:62:62:2254:0:0:0,-193.292	1:115:0:0:115:4099:-310.249,0	0:129:129:4713:0:0:0,-409.397
unitig_24	350626	.	G	C	11436	.	AB=0;ABP=0;AC=4;AF=0.133333;AN=30;AO=413;CIGAR=1X;DP=2746;DPB=2746;DPRA=1.15066;EPP=8.06305;EPPR=79.6764;GTI=0;LEN=1;MEANALT=1;MQM=36.1308;MQMR=41.6404;NS=30;NUMALT=1;ODDS=284.099;PAIRED=0.924939;PAIREDR=0.908701;PAO=0;PQA=0;PQR=0;PRO=0;QA=14862;QR=82811;RO=2333;RPL=247;RPP=37.5067;RPPR=172.716;RPR=166;RUN=1;SAF=196;SAP=5.32899;SAR=217;SRF=1139;SRP=5.82586;SRR=1194;TYPE=snp;technology.illumina=1	GT:DP:RO:QR:AO:QA:GL	0:61:61:2199:0:0:0,-190.668	0:84:84:3005:0:0:0,-241.784	0:111:111:3998:0:0:0,-348.341	0:148:148:5329:0:0:0,-464.4	0:109:109:3869:0:0:0,-331.784	0:60:60:2193:0:0:0,-190.956	0:85:85:3052:0:0:0,-264.481	0:105:105:3684:0:0:0,-322.711	0:93:93:3286:0:0:0,-286.999	0:90:90:3241:0:0:0,-282.595	0:108:108:3915:0:0:0,-336.6	0:46:46:1630:0:0:0,-141.155	1:107:0:0:107:3897:-292.986,0	1:75:0:0:75:2702:-223.013,0	1:130:0:0:130:4735:-381.76,0	0:93:93:3215:0:0:0,-281.218	0:117:117:4174:0:0:0,-364.309	0:65:65:2285:0:0:0,-200.037	0:159:159:5617:0:0:0,-489.878	0:53:53:1886:0:0:0,-164.653	0:107:107:3894:0:0:0,-338.691	0:73:73:2581:0:0:0,-223.036	0:148:148:5302:0:0:0,-460.902	0:58:58:1957:0:0:0,-172.198	0:58:58:2017:0:0:0,-176.396	0:41:41:1426:0:0:0,-124.857	0:63:63:2079:0:0:0,-182.166	0:66:66:2214:0:0:0,-192.43	1:101:0:0:101:3528:-264.358,0	0:132:132:4763:0:0:0,-414.98
unitig_24	350649	.	C	T	9794.13	.	AB=0;ABP=0;AC=4;AF=0.133333;AN=30;AO=372;CIGAR=1X;DP=2563;DPB=2563;DPRA=1.14628;EPP=3.03365;EPPR=71.6255;GTI=0;LEN=1;MEANALT=1.2;MQM=34.2339;MQMR=41.4687;NS=30;NUMALT=1;ODDS=284.804;PAIRED=0.930108;PAIREDR=0.90635;PAO=0;PQA=0;PQR=0;PRO=0;QA=13210;QR=80560;RO=2189;RPL=210;RPP=16.4594;RPPR=64.5149;RPR=162;RUN=1;SAF=177;SAP=4.90158;SAR=195;SRF=1018;SRP=26.2319;SRR=1171;TYPE=snp;technology.illumina=1	GT:DP:RO:QR:AO:QA:GL	0:59:59:2121:0:0:0,-184.037	0:74:74:2722:0:0:0,-189.836	0:107:107:3918:0:0:0,-338.967	0:154:154:5703:0:0:0,-494.223	0:103:103:3802:0:0:0,-326.44	0:53:53:1975:0:0:0,-171.077	0:76:76:2808:0:0:0,-241.581	0:100:100:3696:0:0:0,-320.236	0:84:84:3066:0:0:0,-266.012	0:85:85:3139:0:0:0,-269.878	0:98:98:3581:0:0:0,-309.179	0:41:41:1518:0:0:0,-129.936	1:98:0:0:98:3533:-258.471,0	1:76:0:0:76:2655:-206.713,0	1:112:0:0:112:3997:-315.126,0	0:90:90:3334:0:0:0,-289.243	0:107:105:3882:1:37:0,-332.908	0:59:59:2222:0:0:0,-191.901	0:159:159:5895:0:0:0,-509.288	0:51:51:1899:0:0:0,-164.49	0:105:105:3971:0:0:0,-342.626	0:68:67:2483:0:0:0,-212.662	0:137:137:5055:0:0:0,-436.707	0:54:54:1879:0:0:0,-164.133	0:58:58:2084:0:0:0,-181.652	0:40:40:1397:0:0:0,-122.492	0:53:53:1885:0:0:0,-163.176	0:57:57:2052:0:0:0,-170.221	1:85:0:0:85:2988:-214.128,0	0:120:120:4473:0:0:0,-387
unitig_24	350671	.	T	C	8914.42	.	AB=0;ABP=0;AC=4;AF=0.133333;AN=30;AO=350;CIGAR=1X;DP=2386;DPB=2386;DPRA=1.16219;EPP=12.937;EPPR=28.3043;GTI=0;LEN=1;MEANALT=1;MQM=32.86;MQMR=41.2132;NS=30;NUMALT=1;ODDS=278.467;PAIRED=0.911429;PAIREDR=0.901768;PAO=0;PQA=0;PQR=0;PRO=0;QA=12459;QR=76554;RO=2036;RPL=173;RPP=3.10957;RPPR=5.2671;RPR=177;RUN=1;SAF=162;SAP=7.20434;SAR=188;SRF=886;SRP=77.3438;SRR=1150;TYPE=snp;technology.illumina=1	GT:DP:RO:QR:AO:QA:GL	0:52:52:1951:0:0:0,-168.89	0:62:62:2331:0:0:0,-132.164	0:96:96:3575:0:0:0,-308.029	0:150:150:5637:0:0:0,-487.332	0:95:95:3637:0:0:0,-310.536	0:52:52:1983:0:0:0,-171.036	0:74:74:2763:0:0:0,-234.24	0:102:102:3875:0:0:0,-333.609	0:77:77:2895:0:0:0,-250.158	0:77:77:2882:0:0:0,-247.063	0:93:93:3464:0:0:0,-298.634	0:44:44:1677:0:0:0,-143.684	1:108:0:0:108:3792:-278.598,0	1:62:0:0:62:2257:-152.32,0	1:102:0:0:102:3575:-278.372,0	0:77:77:2912:0:0:0,-251.093	0:101:100:3775:1:39:0,-321.034	0:60:60:2255:0:0:0,-194.635	0:143:143:5420:0:0:0,-466.209	0:46:46:1719:0:0:0,-149.08	0:103:103:3916:0:0:0,-337.659	0:53:53:2003:0:0:0,-173.111	0:129:129:4802:0:0:0,-414.677	0:53:53:1952:0:0:0,-169.686	0:50:50:1854:0:0:0,-160.82	0:37:37:1386:0:0:0,-120.054	0:51:51:1882:0:0:0,-162.063	0:42:42:1592:0:0:0,-121.732	1:77:0:0:77:2796:-197.016,0	0:118:118:4416:0:0:0,-381.898
unitig_24	350726	.	ATGA	GTGG	9272.67	.	AB=0;ABP=0;AC=4;AF=0.133333;AN=30;AO=364;CIGAR=1X2M1X;DP=2659;DPB=2725;DPRA=1.03094;EPP=3.03416;EPPR=5.9788;GTI=0;LEN=4;MEANALT=1;MQM=31.3242;MQMR=40.6452;NS=30;NUMALT=1;ODDS=273.666;PAIRED=0.903846;PAIREDR=0.85789;PAO=24;PQA=730;PQR=2915;PRO=104;QA=12521;QR=81114;RO=2294;RPL=179;RPP=3.22506;RPPR=4.84289;RPR=185;RUN=1;SAF=172;SAP=5.39653;SAR=192;SRF=1122;SRP=5.37677;SRR=1172;TYPE=complex;technolo…	GT:DP:RO:QR:AO:QA:GL	0:58:58:2051:0:0:0,-187.977	0:77:77:2745:0:0:0,-127.389	0:104:104:3711:0:0:0,-333.15	0:154:154:5462:0:0:0,-487.736	0:94:94:3359:0:0:0,-298.291	0:69:69:2460:0:0:0,-222.983	0:87:87:3027:0:0:0,-259.965	0:114:114:4027:0:0:0,-363.584	0:67:67:2364:0:0:0,-224.069	0:92:92:3225:0:0:0,-294.063	0:111:111:3969:0:0:0,-356.529	0:36:36:1272:0:0:0,-114.525	1:112:0:0:112:3876:-296.795,0	1:74:0:0:74:2599:-183.23,0	1:89:0:0:89:3003:-237.324,0	0:101:101:3524:0:0:0,-316.177	0:106:106:3797:0:0:0,-341.994	0:91:91:3224:0:0:0,-281.292	0:154:154:5452:0:0:0,-507.738	0:59:59:2097:0:0:0,-183.647	0:88:88:3109:0:0:0,-290.641	0:62:62:2244:0:0:0,-201.187	0:133:132:4611:0:0:0,-417.191	0:71:71:2503:0:0:0,-224.712	0:79:79:2751:0:0:0,-239.004	0:54:54:1887:0:0:0,-168.102	0:65:65:2237:0:0:0,-207.605	0:54:54:1926:0:0:0,-130.755	1:89:0:0:89:3043:-223.006,0	0:115:115:4080:0:0:0,-374.714
unitig_24	350801	.	A	C	10320.6	.	AB=0;ABP=0;AC=4;AF=0.133333;AN=30;AO=399;CIGAR=1X;DP=2736;DPB=2736;DPRA=1.10976;EPP=7.58726;EPPR=9.73507;GTI=0;LEN=1;MEANALT=1;MQM=32.8546;MQMR=41.3699;NS=30;NUMALT=1;ODDS=166.027;PAIRED=0.904762;PAIREDR=0.889413;PAO=0;PQA=0;PQR=0;PRO=0;QA=14788;QR=80939;RO=2333;RPL=200;RPP=3.01574;RPPR=3.79307;RPR=199;RUN=1;SAF=172;SAP=19.4732;SAR=227;SRF=946;SRP=184.026;SRR=1387;TYPE=snp;technology.illumina=1	GT:DP:RO:QR:AO:QA:GL	0:77:77:2646:0:0:0,-232.204	0:83:83:2897:0:0:0,-225.1	0:98:98:3444:0:0:0,-301.316	0:160:160:5558:0:0:0,-486.79	0:82:82:2859:0:0:0,-250.197	0:76:76:2641:0:0:0,-228.531	0:80:80:2704:0:0:0,-223.813	0:110:110:3747:0:0:0,-328.553	0:98:98:3339:0:0:0,-292.058	0:89:89:3095:0:0:0,-271.311	0:117:117:3972:0:0:0,-348.805	0:45:45:1591:0:0:0,-138.743	1:116:0:0:116:4331:-308.41,0	1:72:0:0:72:2647:-192.882,0	1:108:0:0:108:4005:-276.568,0	0:103:103:3703:0:0:0,-322.776	0:94:94:3271:0:0:0,-286.586	0:92:92:3229:0:0:0,-282.382	0:148:148:5038:0:0:0,-441.092	0:55:55:1882:0:0:0,-160.552	0:96:96:3389:0:0:0,-295.634	0:73:73:2619:0:0:0,-228.098	0:125:125:4244:0:0:0,-370.885	0:76:76:2636:0:0:0,-230.622	0:36:32:1112:0:0:0,-71.229	0:68:68:2350:0:0:0,-205.725	0:77:77:2637:0:0:0,-231.481	0:63:63:2172:0:0:0,-186.565	1:103:0:0:103:3805:-269.95,0	0:116:116:4164:0:0:0,-363.08
unitig_24	350835	.	CGCT	GGTC	10766.9	.	AB=0;ABP=0;AC=4;AF=0.133333;AN=30;AO=380;CIGAR=1X1M2X;DP=2530;DPB=2610.25;DPRA=1.18443;EPP=3.58174;EPPR=42.7166;GTI=0;LEN=4;MEANALT=1.33333;MQM=34.8395;MQMR=41.8125;NS=30;NUMALT=1;ODDS=194.435;PAIRED=0.915789;PAIREDR=0.878265;PAO=34;PQA=1119;PQR=3759;PRO=150;QA=13388;QR=78869;RO=2144;RPL=193;RPP=3.21602;RPPR=13.1384;RPR=187;RUN=1;SAF=162;SAP=20.9307;SAR=218;SRF=871;SRP=166.685;SRR=1273;TYPE=compl…	GT:DP:RO:QR:AO:QA:GL	0:65:65:2378:0:0:0,-223.524	0:75:75:2763:0:0:0,-247.762	0:93:93:3436:0:0:0,-307.219	0:149:149:5502:0:0:0,-498.484	0:90:90:3325:0:0:0,-296.66	0:72:71:2665:1:32:0,-236.394	0:75:74:2696:0:0:0,-248.389	0:104:103:3798:0:0:0,-343.772	0:89:88:3253:0:0:0,-291.61	0:72:72:2666:0:0:0,-245.805	0:108:108:3957:0:0:0,-350.99	0:44:44:1670:0:0:0,-148.872	1:103:0:0:103:3680:-302.326,0	1:73:0:0:73:2598:-225.964,0	1:110:0:0:110:3879:-312.144,0	0:90:90:3352:0:0:0,-311.511	0:91:91:3327:0:0:0,-309.673	0:68:68:2521:0:0:0,-229.954	0:127:125:4562:1:38:0,-408.804	0:48:48:1765:0:0:0,-156.363	0:89:89:3304:0:0:0,-297.522	0:64:64:2381:0:0:0,-221.048	0:126:126:4672:0:0:0,-433.84	0:72:72:2595:0:0:0,-235.507	0:31:30:1063:0:0:0,-83.0532	0:68:68:2434:0:0:0,-232.676	0:75:75:2675:0:0:0,-236.553	0:58:58:2101:0:0:0,-196.38	1:93:0:0:92:3161:-252.171,0	0:108:108:4008:0:0:0,-353.716
unitig_24	443728	.	G	A	2497.26	.	AB=0;ABP=0;AC=2;AF=0.0666667;AN=30;AO=136;CIGAR=1X;DP=1412;DPB=1412;DPRA=1.49216;EPP=31.1756;EPPR=317.67;GTI=0;LEN=1;MEANALT=1;MQM=25.1397;MQMR=38.4647;NS=30;NUMALT=1;ODDS=101.629;PAIRED=0.816176;PAIREDR=0.844044;PAO=0;PQA=0;PQR=0;PRO=0;QA=4753;QR=46482;RO=1276;RPL=69;RPP=3.07417;RPPR=121.618;RPR=67;RUN=1;SAF=96;SAP=53.0819;SAR=40;SRF=831;SRP=256.569;SRR=445;TYPE=snp;technology.illumina=1	GT:DP:RO:QR:AO:QA:GL	0:38:38:1363:0:0:0,-101.973	0:32:32:1153:0:0:0,-92.2831	0:27:27:1012:0:0:0,-68.8183	0:78:78:2894:0:0:0,-250.349	0:48:48:1772:0:0:0,-141.824	0:38:38:1393:0:0:0,-110.224	0:41:41:1492:0:0:0,-129.436	0:66:66:2412:0:0:0,-208.692	0:40:40:1484:0:0:0,-114.68	0:50:50:1824:0:0:0,-138.75	0:60:60:2177:0:0:0,-175.439	0:16:16:597:0:0:0,-47.212	0:65:65:2372:0:0:0,-205.776	0:40:40:1484:0:0:0,-113.265	1:83:0:0:83:2956:-164.282,0	0:50:50:1812:0:0:0,-144.713	0:48:48:1741:0:0:0,-151.456	0:38:38:1411:0:0:0,-121.976	0:65:65:2347:0:0:0,-181.415	0:21:21:791:0:0:0,-63.504	0:60:60:2172:0:0:0,-164.575	0:41:41:1477:0:0:0,-119.264	0:58:58:2115:0:0:0,-173.689	0:38:38:1318:0:0:0,-108.024	0:26:26:955:0:0:0,-70.9244	0:46:46:1628:0:0:0,-128.228	0:26:26:919:0:0:0,-74.6757	0:37:37:1309:0:0:0,-101.082	1:53:0:0:53:1797:-106.626,0	0:83:83:3058:0:0:0,-265.115
unitig_24	443749	.	C	T	2004.63	.	AB=0;ABP=0;AC=2;AF=0.0666667;AN=30;AO=121;CIGAR=1X;DP=1200;DPB=1200;DPRA=1.56997;EPP=24.9942;EPPR=49.5499;GTI=0;LEN=1;MEANALT=1;MQM=21.7025;MQMR=39.1327;NS=30;NUMALT=1;ODDS=73.4316;PAIRED=0.859504;PAIREDR=0.860853;PAO=0;PQA=0;PQR=0;PRO=0;QA=4361;QR=38304;RO=1078;RPL=64;RPP=3.88966;RPPR=284.77;RPR=57;RUN=1;SAF=94;SAP=83.5701;SAR=27;SRF=799;SRP=547.691;SRR=279;TYPE=snp;technology.illumina=1	GT:DP:RO:QR:AO:QA:GL	0:28:28:978:0:0:0,-72.0042	0:31:31:1036:0:0:0,-87.077	0:20:20:721:0:0:0,-54.1675	0:69:69:2461:0:0:0,-215.058	0:36:36:1323:0:0:0,-106.724	0:32:32:1163:0:0:0,-96.7262	0:39:39:1387:0:0:0,-121.09	0:54:54:1871:0:0:0,-163.994	0:33:32:1126:0:0:0,-91.6207	0:40:40:1367:0:0:0,-108.202	0:54:54:1935:0:0:0,-156.428	0:12:12:420:0:0:0,-35.7838	0:55:55:2045:0:0:0,-177.318	0:34:34:1261:0:0:0,-95.9761	1:71:0:0:71:2505:-130.431,0	0:44:44:1574:0:0:0,-129.659	0:43:43:1493:0:0:0,-130.196	0:28:28:987:0:0:0,-86.5808	0:56:56:1949:0:0:0,-156.736	0:18:18:641:0:0:0,-51.0545	0:52:52:1893:0:0:0,-147.283	0:41:41:1471:0:0:0,-120.96	0:49:49:1764:0:0:0,-145.619	0:28:28:949:0:0:0,-79.2545	0:19:19:652:0:0:0,-55.3295	0:37:37:1324:0:0:0,-105.792	0:28:28:1025:0:0:0,-83.0042	0:29:29:1007:0:0:0,-78.5628	1:50:0:0:50:1856:-94.3342,0	0:70:70:2481:0:0:0,-217.084
unitig_24	443781	.	A	T	1566.37	.	AB=0;ABP=0;AC=2;AF=0.0666667;AN=30;AO=129;CIGAR=1X;DP=1034;DPB=1034;DPRA=1.99558;EPP=53.9305;EPPR=167.898;GTI=0;LEN=1;MEANALT=1;MQM=16.4341;MQMR=39.5553;NS=30;NUMALT=1;ODDS=44.6762;PAIRED=0.891473;PAIREDR=0.863938;PAO=0;PQA=0;PQR=0;PRO=0;QA=4194;QR=27269;RO=904;RPL=61;RPP=3.83512;RPPR=4.6341;RPR=68;RUN=1;SAF=82;SAP=23.6309;SAR=47;SRF=694;SRP=565.71;SRR=210;TYPE=snp;technology.illumina=1	GT:DP:RO:QR:AO:QA:GL	0:24:24:779:0:0:0,-62.2255	0:27:27:831:0:0:0,-72.8019	0:11:11:345:0:0:0,-29.9969	0:54:54:1626:0:0:0,-143.729	0:37:37:1018:0:0:0,-87.9892	0:28:28:816:0:0:0,-70.9856	0:27:27:846:0:0:0,-74.7092	0:39:39:1194:0:0:0,-105.56	0:26:26:752:0:0:0,-63.4801	0:32:32:994:0:0:0,-86.4231	0:41:41:1260:0:0:0,-109.216	0:10:10:309:0:0:0,-27.4711	0:53:53:1598:0:0:0,-141.436	0:29:29:887:0:0:0,-77.0275	1:67:0:0:67:2226:-91.5545,0	0:33:33:1024:0:0:0,-88.2849	0:48:48:1536:0:0:0,-135.183	0:30:30:833:0:0:0,-74.0632	0:51:51:1419:0:0:0,-119.026	0:12:12:360:0:0:0,-31.6336	0:54:54:1669:0:0:0,-140.945	0:29:29:935:0:0:0,-80.6217	0:49:49:1428:0:0:0,-120.054	0:22:22:608:0:0:0,-53.619	0:14:14:421:0:0:0,-37.3174	0:30:30:927:0:0:0,-82.2119	0:20:20:578:0:0:0,-50.8595	0:23:22:623:0:0:0,-55.2254	1:62:0:0:62:1968:-91.6511,0	0:52:52:1653:0:0:0,-145.629
unitig_24	443812	.	A	G	1516.44	.	AB=0;ABP=0;AC=2;AF=0.0666667;AN=30;AO=129;CIGAR=1X;DP=1226;DPB=1226;DPRA=1.64631;EPP=74.1302;EPPR=409.214;GTI=0;LEN=1;MEANALT=1;MQM=15.8992;MQMR=37.9034;NS=30;NUMALT=1;ODDS=59.7472;PAIRED=0.922481;PAIREDR=0.871468;PAO=0;PQA=0;PQR=0;PRO=0;QA=4573;QR=37939;RO=1097;RPL=41;RPP=40.1947;RPPR=374.138;RPR=88;RUN=1;SAF=63;SAP=3.1618;SAR=66;SRF=564;SRP=4.91257;SRR=533;TYPE=snp;technology.illumina=1	GT:DP:RO:QR:AO:QA:GL	0:33:33:1165:0:0:0,-91.7912	0:29:29:989:0:0:0,-79.5288	0:14:14:497:0:0:0,-40.5926	0:63:63:2213:0:0:0,-193.928	0:44:44:1537:0:0:0,-113.041	0:32:32:1107:0:0:0,-89.705	0:28:28:939:0:0:0,-81.8582	0:57:57:1940:0:0:0,-169.954	0:34:34:1214:0:0:0,-85.0899	0:33:33:1133:0:0:0,-95.4499	0:56:56:1873:0:0:0,-150.768	0:10:10:364:0:0:0,-30.7936	0:60:60:2118:0:0:0,-185.535	0:37:37:1284:0:0:0,-101.905	1:68:0:0:68:2443:-95.1401,0	0:41:41:1434:0:0:0,-118.051	0:54:54:1855:0:0:0,-162.736	0:35:35:1228:0:0:0,-106.101	0:58:58:2018:0:0:0,-152.053	0:12:12:439:0:0:0,-35.1982	0:66:66:2263:0:0:0,-181.996	0:31:31:1082:0:0:0,-82.8212	0:61:61:2083:0:0:0,-152.708	0:31:31:1083:0:0:0,-83.9428	0:22:22:729:0:0:0,-60.1668	0:30:30:941:0:0:0,-76.0715	0:31:31:1063:0:0:0,-80.8724	0:24:24:819:0:0:0,-62.9708	1:61:0:0:61:2130:-82.4728,0	0:71:71:2529:0:0:0,-221.215
unitig_24	443833	.	C	T	2090.9	.	AB=0;ABP=0;AC=2;AF=0.0666667;AN=30;AO=148;CIGAR=1X;DP=1518;DPB=1518;DPRA=1.28765;EPP=3.5385;EPPR=40.6005;GTI=0;LEN=1;MEANALT=1;MQM=18.8986;MQMR=38.1139;NS=30;NUMALT=1;ODDS=92.4818;PAIRED=0.925676;PAIREDR=0.870073;PAO=0;PQA=0;PQR=0;PRO=0;QA=5025;QR=49874;RO=1370;RPL=71;RPP=3.5385;RPPR=81.1262;RPR=77;RUN=1;SAF=56;SAP=22.0254;SAR=92;SRF=582;SRP=70.2721;SRR=788;TYPE=snp;technology.illumina=1	GT:DP:RO:QR:AO:QA:GL	0:40:40:1412:0:0:0,-107.716	0:36:36:1252:0:0:0,-100.448	0:17:17:627:0:0:0,-51.0207	0:81:81:2961:0:0:0,-257.005	0:58:58:2115:0:0:0,-153.561	0:43:43:1536:0:0:0,-125.072	0:32:32:1153:0:0:0,-96.3757	0:67:67:2444:0:0:0,-207.89	0:44:44:1620:0:0:0,-115.037	0:44:44:1581:0:0:0,-130.907	0:67:67:2402:0:0:0,-186.41	0:14:14:515:0:0:0,-43.5968	0:68:68:2514:0:0:0,-217.887	0:49:49:1791:0:0:0,-141.288	1:86:0:0:86:2983:-141.438,0	0:49:49:1776:0:0:0,-146.052	0:63:63:2294:0:0:0,-197.884	0:38:38:1452:0:0:0,-123.436	0:70:70:2614:0:0:0,-195.4	0:20:20:736:0:0:0,-60.3781	0:76:76:2805:0:0:0,-224.104	0:45:45:1598:0:0:0,-121.004	0:73:73:2694:0:0:0,-191.792	0:40:40:1461:0:0:0,-112.681	0:31:31:1101:0:0:0,-88.3218	0:38:38:1337:0:0:0,-106.532	0:43:42:1510:1:22:0,-111.72	0:33:33:1155:0:0:0,-86.5664	1:61:0:0:61:2020:-83.2638,0	0:92:92:3418:0:0:0,-296.234
unitig_24	443845	.	C	T	2840.99	.	AB=0;ABP=0;AC=2;AF=0.0666667;AN=30;AO=167;CIGAR=1X;DP=1692;DPB=1692;DPRA=1.53311;EPP=3.0233;EPPR=3.18259;GTI=0;LEN=1;MEANALT=1;MQM=22.1018;MQMR=38.4866;NS=30;NUMALT=1;ODDS=101.853;PAIRED=0.922156;PAIREDR=0.868852;PAO=0;PQA=0;PQR=0;PRO=0;QA=6077;QR=56110;RO=1525;RPL=68;RPP=15.506;RPPR=68.8308;RPR=99;RUN=1;SAF=59;SAP=34.2301;SAR=108;SRF=623;SRP=113.849;SRR=902;TYPE=snp;technology.illumina=1	GT:DP:RO:QR:AO:QA:GL	0:40:40:1433:0:0:0,-107.629	0:43:43:1543:0:0:0,-126.186	0:19:19:706:0:0:0,-57.7638	0:88:88:3296:0:0:0,-285.222	0:66:66:2427:0:0:0,-178.384	0:41:41:1496:0:0:0,-121.616	0:40:40:1426:0:0:0,-118.759	0:78:78:2830:0:0:0,-240.79	0:61:61:2234:0:0:0,-170.357	0:46:46:1654:0:0:0,-137.05	0:80:80:2870:0:0:0,-225.231	0:15:15:571:0:0:0,-48.2469	0:75:75:2822:0:0:0,-243.942	0:61:61:2239:0:0:0,-180.508	1:100:0:0:100:3649:-194.774,0	0:53:53:1954:0:0:0,-160.207	0:66:66:2398:0:0:0,-206.909	0:50:50:1837:0:0:0,-156.611	0:74:74:2754:0:0:0,-214.005	0:21:21:795:0:0:0,-65.168	0:78:78:2948:0:0:0,-236.68	0:46:46:1663:0:0:0,-125.687	0:73:73:2758:0:0:0,-199.165	0:44:44:1641:0:0:0,-127.839	0:36:36:1321:0:0:0,-108.308	0:40:40:1428:0:0:0,-114.851	0:47:47:1766:0:0:0,-133.636	0:40:40:1434:0:0:0,-108.792	1:67:0:0:67:2428:-108.603,0	0:104:104:3866:0:0:0,-334.679
unitig_24	443851	.	C	T	3085.03	.	AB=0;ABP=0;AC=2;AF=0.0666667;AN=30;AO=171;CIGAR=1X;DP=1747;DPB=1747;DPRA=1.51904;EPP=4.03889;EPPR=3.0599;GTI=0;LEN=1;MEANALT=1;MQM=22.9766;MQMR=38.7456;NS=30;NUMALT=1;ODDS=115.047;PAIRED=0.912281;PAIREDR=0.868655;PAO=0;PQA=0;PQR=0;PRO=0;QA=6323;QR=57389;RO=1576;RPL=74;RPP=9.7279;RPPR=52.7502;RPR=97;RUN=1;SAF=60;SAP=36.0395;SAR=111;SRF=650;SRP=107.968;SRR=926;TYPE=snp;technology.illumina=1	GT:DP:RO:QR:AO:QA:GL	0:40:40:1390:0:0:0,-105.025	0:45:45:1646:0:0:0,-134.187	0:20:20:739:0:0:0,-60.8237	0:92:92:3378:0:0:0,-293.352	0:67:67:2454:0:0:0,-182.234	0:39:39:1380:0:0:0,-116.427	0:43:43:1502:0:0:0,-125.528	0:83:83:2928:0:0:0,-249.739	0:62:62:2264:0:0:0,-174.162	0:47:47:1718:0:0:0,-142.67	0:81:81:2915:0:0:0,-233.753	0:17:17:632:0:0:0,-54.0075	0:77:77:2858:0:0:0,-247.608	0:64:64:2352:0:0:0,-191.398	1:103:0:0:103:3827:-209.055,0	0:51:51:1892:0:0:0,-157.568	0:70:70:2496:0:0:0,-215.906	0:48:48:1733:0:0:0,-147.956	0:82:82:2997:0:0:0,-238.881	0:21:21:790:0:0:0,-65.1404	0:81:81:3047:0:0:0,-246.728	0:46:46:1652:0:0:0,-125.511	0:75:75:2803:0:0:0,-209.064	0:44:44:1619:0:0:0,-127.125	0:37:37:1350:0:0:0,-111.039	0:40:40:1414:0:0:0,-113.83	0:49:49:1769:0:0:0,-136.754	0:43:43:1540:0:0:0,-118.673	1:68:0:0:68:2496:-118.365,0	0:112:112:4131:0:0:0,-358.884
unitig_24	443950	.	C	T	5150.44	.	AB=0;ABP=0;AC=2;AF=0.0666667;AN=30;AO=184;CIGAR=1X;DP=1872;DPB=1872;DPRA=1.52607;EPP=3.05751;EPPR=11.4555;GTI=0;LEN=1;MEANALT=1;MQM=36.1848;MQMR=41.6117;NS=30;NUMALT=1;ODDS=115.654;PAIRED=0.929348;PAIREDR=0.886781;PAO=0;PQA=0;PQR=0;PRO=0;QA=6853;QR=61934;RO=1687;RPL=94;RPP=3.19912;RPPR=18.8696;RPR=90;RUN=1;SAF=91;SAP=3.05751;SAR=93;SRF=916;SRP=30.0733;SRR=771;TYPE=snp;technology.illumina=1	GT:DP:RO:QR:AO:QA:GL	0:52:52:1920:0:0:0,-151.503	0:52:52:1904:0:0:0,-165.438	0:17:17:627:0:0:0,-54.8081	0:111:111:4206:0:0:0,-362.895	0:81:81:3021:0:0:0,-255.858	0:54:54:1959:0:0:0,-170.158	0:66:66:2339:0:0:0,-202.204	0:78:78:2781:0:0:0,-242.072	0:56:56:2057:0:0:0,-178.329	0:69:69:2584:0:0:0,-223.59	0:89:88:3201:0:0:0,-275.749	0:27:27:1012:0:0:0,-86.6448	0:89:89:3294:0:0:0,-285.296	0:50:50:1773:0:0:0,-153.635	1:115:0:0:115:4299:-332.514,0	0:69:69:2550:0:0:0,-221.142	0:71:71:2635:0:0:0,-226.643	0:51:51:1973:0:0:0,-169.09	0:89:89:3190:0:0:0,-278.277	0:31:31:1153:0:0:0,-100.18	0:58:58:2099:0:0:0,-182.724	0:57:57:2141:0:0:0,-182.131	0:84:84:3082:0:0:0,-265.853	0:37:37:1372:0:0:0,-119.03	0:44:44:1580:0:0:0,-136.457	0:35:35:1268:0:0:0,-110.281	0:45:45:1643:0:0:0,-143.082	0:27:27:976:0:0:0,-84.9914	1:69:0:0:69:2554:-197.961,0	0:99:99:3594:0:0:0,-312.962
unitig_24	444001	.	C	T	4504.52	.	AB=0;ABP=0;AC=2;AF=0.0666667;AN=30;AO=175;CIGAR=1X;DP=1821;DPB=1821;DPRA=1.48846;EPP=4.51172;EPPR=20.1552;GTI=0;LEN=1;MEANALT=1;MQM=33.6629;MQMR=41.8177;NS=30;NUMALT=1;ODDS=132.101;PAIRED=0.931429;PAIREDR=0.86209;PAO=0;PQA=0;PQR=0;PRO=0;QA=6120;QR=58961;RO=1646;RPL=91;RPP=3.61831;RPPR=28.1339;RPR=84;RUN=1;SAF=79;SAP=6.59633;SAR=96;SRF=872;SRP=15.6803;SRR=774;TYPE=snp;technology.illumina=1	GT:DP:RO:QR:AO:QA:GL	0:51:51:1794:0:0:0,-149.252	0:47:47:1699:0:0:0,-148.402	0:21:21:750:0:0:0,-65.902	0:104:104:3769:0:0:0,-328.417	0:67:67:2424:0:0:0,-211.471	0:53:53:1864:0:0:0,-163.371	0:68:68:2429:0:0:0,-211.317	0:75:75:2719:0:0:0,-235.476	0:66:66:2338:0:0:0,-204.081	0:64:64:2282:0:0:0,-199.464	0:88:88:3156:0:0:0,-275.097	0:23:23:832:0:0:0,-72.8935	0:88:88:3211:0:0:0,-279.065	0:66:66:2414:0:0:0,-210.094	1:102:0:0:102:3582:-263.139,0	0:62:62:2234:0:0:0,-195.384	0:72:72:2555:0:0:0,-222.664	0:55:55:1933:0:0:0,-168.987	0:70:70:2504:0:0:0,-218.882	0:20:20:693:0:0:0,-60.9954	0:62:62:2243:0:0:0,-195.851	0:49:49:1740:0:0:0,-152.58	0:74:74:2610:0:0:0,-228.359	0:47:47:1668:0:0:0,-145.878	0:40:40:1431:0:0:0,-124.759	0:36:36:1264:0:0:0,-110.915	0:38:38:1329:0:0:0,-116.623	0:34:34:1200:0:0:0,-105.044	1:73:0:0:73:2538:-202.358,0	0:106:106:3876:0:0:0,-337.29
unitig_24	444076	.	G	A	3340.52	.	AB=0;ABP=0;AC=2;AF=0.0666667;AN=30;AO=131;CIGAR=1X;DP=1564;DPB=1564;DPRA=1.27983;EPP=10.3204;EPPR=42.8065;GTI=0;LEN=1;MEANALT=1;MQM=32.9542;MQMR=41.8568;NS=30;NUMALT=1;ODDS=74.5994;PAIRED=0.877863;PAIREDR=0.814944;PAO=0;PQA=0;PQR=0;PRO=0;QA=4681;QR=52355;RO=1432;RPL=71;RPP=5.01601;RPPR=9.22144;RPR=60;RUN=1;SAF=65;SAP=3.02688;SAR=66;SRF=863;SRP=134.081;SRR=569;TYPE=snp;technology.illumina=1	GT:DP:RO:QR:AO:QA:GL	0:43:43:1603:0:0:0,-134.897	0:29:29:1052:0:0:0,-91.6764	0:18:18:658:0:0:0,-57.3552	0:98:98:3545:0:0:0,-308.573	0:57:57:2059:0:0:0,-178.945	0:36:36:1327:0:0:0,-114.855	0:54:54:1953:0:0:0,-169.468	0:82:82:2966:0:0:0,-257.338	0:47:47:1695:0:0:0,-147.468	0:53:53:1950:0:0:0,-169.439	0:65:65:2392:0:0:0,-207.584	0:10:10:357:0:0:0,-31.4111	0:81:81:2936:0:0:0,-255.473	0:70:70:2604:0:0:0,-225.638	1:76:0:0:76:2724:-201.325,0	0:54:54:1989:0:0:0,-172.18	0:69:69:2565:0:0:0,-221.431	0:34:34:1270:0:0:0,-109.73	0:63:63:2342:0:0:0,-202.883	0:18:18:693:0:0:0,-59.8283	0:72:72:2651:0:0:0,-230.161	0:36:36:1343:0:0:0,-116.045	0:70:70:2623:0:0:0,-226.635	0:41:41:1432:0:0:0,-124.638	0:22:22:789:0:0:0,-68.9485	0:39:38:1393:0:0:0,-119.292	0:40:40:1406:0:0:0,-122.955	0:33:33:1153:0:0:0,-99.8686	1:55:0:0:55:1957:-144.49,0	0:99:99:3609:0:0:0,-313.822
[truncated: 1,264 more rows]

## Sheet: snp_9cytn32_02
unitig_4	12853	.	G	A	2031.52	.	AB=0;ABP=0;AC=4;AF=0.133333;AN=30;AO=315;CIGAR=1X;DP=6747;DPB=6747;DPRA=1.28433;EPP=3.07234;EPPR=1133.61;GTI=3;LEN=1;MEANALT=1.35294;MQM=18.0603;MQMR=22.6983;NS=30;NUMALT=1;ODDS=133.986;PAIRED=0.647619;PAIREDR=0.724213;PAO=0;PQA=0;PQR=0;PRO=0;QA=11831;QR=238628;RO=6418;RPL=93;RPP=117.726;RPPR=203.613;RPR=222;RUN=1;SAF=182;SAP=19.5617;SAR=133;SRF=2495;SRP=692.95;SRR=3923;TYPE=snp;technology.illumi…	GT:DP:RO:QR:AO:QA:GL	0:130:130:4804:0:0:0,-209.527	0:119:119:4406:0:0:0,-298.526	0:239:238:8959:0:0:0,-429.528	0:685:667:24913:18:705:0,-1278.73	0:315:315:11807:0:0:0,-441.571	0:129:104:3868:25:996:0,-140.719	0:116:113:4210:1:32:0,-179.263	0:293:291:10782:2:78:0,-642.861	0:20:12:418:5:171:0,-2.61533	0:332:325:12053:7:246:0,-581.596	1:1:0:0:1:39:-0.599837,0	0:230:230:8567:0:0:0,-577.232	0:134:134:5105:0:0:0,-268.26	1:1:0:0:1:34:-0.199899,0	1:3:0:0:3:115:-1.21293,0	0:163:161:6078:0:0:0,-290.661	0:257:255:9558:1:39:0,-433.327	0:247:247:9139:0:0:0,-550.557	0:627:622:23005:3:101:0,-1090.03	0:252:252:9282:0:0:0,-519.196	0:354:255:9474:99:3671:0,-351.413	0:255:255:9542:0:0:0,-522.48	0:843:840:31076:3:108:0,-1728.15	0:162:162:5970:0:0:0,-300.324	0:151:150:5475:1:39:0,-289.311	0:116:115:4315:1:39:0,-270.156	0:126:126:4630:0:0:0,-202.773	0:136:116:4251:18:632:0,-211.564	1:165:38:1403:126:4786:-223.239,0	0:146:146:5538:0:0:0,-448.768
[truncated: 1,559 more rows]

[truncated: 17 more sheets: snp_9cytn32_03, snp_9cytn32_04, snp_9cytn32_05, snp_9cytn32_06, snp_9cytn32_07, snp_9cytn32_08, snp_9cytn32_09, snp_9cytn32_10, snp_9cytn32_11, snp_9cytn32_12, snp_9cytn32_13, snp_9cytn32_14, snp_9cytn32_15, snp_9cytn32_16, snp_9cytn32_17, snp_9cytn32_18, snp_9cytn32_19]
